# Supplementary material for: The lipid flippase SLC47A1 blocks metabolic vulnerability to ferroptosis
Source: Nat Commun. 2022 Dec 27;13:7965. doi: 10.1038/s41467-022-35707-2 (PMC9794750; doi:10.1038/s41467-022-35707-2)
Supplement: Supplementary file 4 — Supplementary Data 2 [file 41467_2022_35707_MOESM4_ESM.xlsx]

## Sheet: Sheet1
Table S2. sequences of siRNA library
Gene	sense（5'-3'）	antisense（5'-3'）
ATP10A-Homo-1517	CUGGCACUUUGACAGAGAATT	UUCUCUGUCAAAGUGCCAGTT
ABCG1-homo-343	GGAGGAAGAAAGGAUACAATT	UUGUAUCCUUUCUUCCUCCTT
ANO10-Homo-988	GGGUAUCAAUUCCAUCACUTT	AGUGAUGGAAUUGAUACCCTT
PLSCR2-Homo-1374	GCAGCUGUAUUGCGGGUGUTT	ACACCCGCAAUACAGCUGCTT
SLC4A1-Homo-391	GGGUGCAACUGGAGGAGAATT	UUCUCCUCCAGUUGCACCCTT
SLC47A2-homo-1399	CCAGGUCUUGCCGGUUUAUTT	AUAAACCGGCAAGACCUGGTT
P2RX7-Homo-366	GCAGACUACACCUUCCCUUTT	AAGGGAAGGUGUAGUCUGCTT
KCNN4-homo-1101	GCACCUUUCAGACACACUUTT	AAGUGUGUCUGAAAGGUGCTT
LOC100419967	GGACAAAUCCCACUGACUUTT	AAGUCAGUGGGAUUUGUCCTT
ABCA3-Homo-987	GCAGGGCACUUGUGAUCAATT	UUGAUCACAAGUGCCCUGCTT
TMEM30CP-Homo-121	GGAAUGCACCUGCUCUAUUTT	AAUAGAGCAGGUGCAUUCCTT
ANO4-Homo-403	GCUCUUCUGGAAUCACUAATT	UUAGUGAUUCCAGAAGAGCTT
ATP9A-Homo-258	GCUGUUCAACCAGUUCAAATT	UUUGAACUGGUUGAACAGCTT
ANO9-homo-2272	CGGUGAAGAACAAGGUUCUTT	AGAACCUUGUUCUUCACCGTT
ATP8A1-Homo-1513	GGGAGUUGCUUAUGGCCAUTT	AUGGCCAUAAGCAACUCCCTT
ATP8B1-Homo-2091	GCACUGAAAGGACUUACAATT	UUGUAAGUCCUUUCAGUGCTT
PLSCR4-homo-586	GCCAGUUGGUGGUAUCCAUTT	AUGGAUACCACCAACUGGCTT
SLC66A2-Homo-416	GCCAUCAUGAUCCUGACCATT	UGGUCAGGAUCAUGAUGGCTT
PLSCR5-Homo-356	GCUGCUUGGAAUGAUACUUTT	AAGUAUCAUUCCAAGCAGCTT
ANO6-Homo-519	GCAUACGAAUCUAACCUUATT	UAAGGUUAGAUUCGUAUGCTT
XKR8-Homo-1201	GCUCCUCCGUGAUCUACUUTT	AAGUAGAUCACGGAGGAGCTT
TMEM30A-Homo-505	GCGAGAUCGAGAUUGAUUATT	UAAUCAAUCUCGAUCUCGCTT
TMEM30B-Homo-346	GCCUCUACUACUCCUCCAATT	UUGGAGGAGUAGUAGAGGCTT
PRKCD-homo-1378	GCAAGUGCAACAUCAACAATT	UUGUUGAUGUUGCACUUGCTT
ANXA7-homo-553	GCUGCCAACUUCGAUGCUATT	UAGCAUCGAAGUUGGCAGCTT
ANXA11-homo-1511	GGUGAAAUGUCUCAAGAAUTT	AUUCUUGAGACAUUUCACCTT
ATP8A2-Homo-315	GGACCUGUUCGUUCUUCUUTT	AAGAAGAACGAACAGGUCCTT
ATP8B2-homo-469	GCGAUAACCAGGUGAAUAATT	UUAUUCACCUGGUUAUCGCTT
ATP8B3-Homo-608	GGUGAUCCUGUGCUGGCAATT	UUGCCAGCACAGGAUCACCTT
ATP8B4-Homo-589	GCUGAUUUACUUCUCCUAUTT	AUAGGAGAAGUAAAUCAGCTT
ATP9B-Homo-671	GCUUACAGUAAGAGGUAAATT	UUUACCUCUUACUGUAAGCTT
ATP10B-Homo-1199	CCAUGUUACCAUUGGCCAUTT	AUGGCCAAUGGUAACAUGGTT
ATP10D-Homo-1781	GCUGCAGGACAGUUCAUAATT	UUAUGAACUGUCCUGCAGCTT
ATP11A-Homo-259	GGAACUUUAUACCCAAGAATT	UUCUUGGGUAUAAAGUUCCTT
ATP11B-homo-4434	GCCUGUAAAGUUAGCCAUATT	UAUGGCUAACUUUACAGGCTT
ATP11C-Homo-1231	GGUUAACACAUCAGACCUUTT	AAGGUCUGAUGUGUUAACCTT
ABCA1-homo-540	CCCACCCUAUGAACAACAUTT	AUGUUGUUCAUAGGGUGGGTT
ABCA4-Homo-481	GGACAGAGCUACACAUCUUTT	AAGAUGUGUAGCUCUGUCCTT
ABCA7-homo-2882	GCGUCUGUCCUCAGUACAATT	UUGUACUGAGGACAGACGCTT
ABCB1-homo-824	GACCAGGUAUGCCUAUUAUTT	AUAAUAGGCAUACCUGGUCTT
ABCB4-Homo-878	GCUGGAAAGGUAUCAGAAATT	UUUCUGAUACCUUUCCAGCTT
ABCC1-homo-434	GCAGACCUCUUCUACUCUUTT	AAGAGUAGAAGAGGUCUGCTT
MFSD2A-Homo-605	CCACACGGCCAGACCUAUUTT	AAUAGGUCUGGCCGUGUGGTT
PLSCR1-homo-813	GCGGAAGAUACUGAUUGCUTT	AGCAAUCAGUAUCUUCCGCTT
ANKH-Homo-1095	GGCCUAUUGUCAACCUCUUTT	AAGAGGUUGACAAUAGGCCTT
SLC47A1-homo-1241	CCACCUCUUUGAAGCUCUUTT	AAGAGCUUCAAAGAGGUGGTT
