# Supplementary material for: The lipid flippase SLC47A1 blocks metabolic vulnerability to ferroptosis
Source: Nat Commun. 2022 Dec 27;13:7965. doi: 10.1038/s41467-022-35707-2 (PMC9794750; doi:10.1038/s41467-022-35707-2)
Supplement: Supplementary file 5 — Supplementary Data 3 [file 41467_2022_35707_MOESM5_ESM.xlsx]

## Sheet: Sheet1
sgRNA sequences used in CRISPR/Cas9-mediated genome editing
Gene	Target DNA sequence
SLC47A1-sg	GAACTGGGAAGAGAGGGGAA
SOAT1-sg	GAAGATAAAGTTGACAGCAG
ACSL4-sg	GCATCATCACTCCCTTAGGT
LPCAT3-sg	GCACAATACACAGCAGGGAG
