# Supplementary material for: The lipid flippase SLC47A1 blocks metabolic vulnerability to ferroptosis
Source: Nat Commun. 2022 Dec 27;13:7965. doi: 10.1038/s41467-022-35707-2 (PMC9794750; doi:10.1038/s41467-022-35707-2)
Supplement: Supplementary file 6 — Supplementary Data 4 [file 41467_2022_35707_MOESM6_ESM.xlsx]

## Sheet: Sheet1
Supplementary table 4. qRT-PCR primer sequences used for gene expression analysis
Name	Forward primer	Reverse primer	Species
PLSCR1	TGTCCCAAATCAGCCAGTGT	CACTCCTGATTTTTGTTCCTGG	Human
PLSCR2	GGAATGTCTATTGTTGTGGTTGCTT	CGCAATACAGCTGCACACGA	Human
PLSCR3	CTGGCCTCGAATTCCTGGTG	AGAGCGCAGTTCATACCGAT	Human
PLSCR4	AACAGCTGTCCCTCCACCTA	CATTTCCAGAGGCTCAAAATGCT	Human
PLSCR5	AGTCAGTCTCCCTCCTGGTCTA	TGTAGGTAGCAAGGGCACCA	Human
LOC100419967	TGGTCAATGCCCCCTTACAC	AAGGCACCGCACTACACTTT	Human
TMEM256-PLSCR3	GTGCGTCCTGTTCTACAGCTA	TCCCGTAGGCATCTGGGAAT	Human
ANO6	CGAACCCCGGAGTTTGAAGA	CTCCCATGGTGCGTGTACTT	Human
ANO9	CGCTATAGCCCATGCCTGAA	GCGGTAGTCCCTGTATCTGC	Human
ANO4	TAGGTTATGACGTTGCGGGG	ACACTTCGCCGTTGATGGAT	Human
ANO3	TCAGACATGAGCACGCTTCC	CAGTCGGGACAGAACTGGAG	Human
PRKCD	AGTTCCTGAACGAGAAGGCG	ACAAAGGAGAAGCCAGCGAA	Human
ANXA7	CCTACCCACAAGTGCCAAGT	CACTGTGGCAGGCTGACTA	Human
ANXA11	CAAAGGACCGGACCCTGATT	TACAGCGACTTGCCGTACAT	Human
SLC4A1	TCCTATTTCCCTGGCAAGCTG	TGGCTTGAACAGAAGCAAGA	Human
P2RX7	GGATAGCAGAGGTGAAAGAGGAG	TCCGGTCTGAATTCCTTTGCT	Human
ANO10	GCGCTGATTGGAATGTCACC	TGGAAGAGAGACCAGCTTGC	Human
XKR8	AGGAGGAGCCCTCTGAGTTT	CAGATGCCAACCCACTGGTA	Human
ATP8B1	ATGTACATGGCAAGTCAAAGCAAAC	TGGCTGCTCTCTTAAACTGC	Human
ATP8A2	CTTGGAGCCACAGCCATAGA	GGCAAAGCGGTGAAAATCTCAATAA	Human
ATP8A1	ACCTGCTGACACTGTACTTCTC	GTTGCTGGTAAGCCCTGTCT	Human
ATP10A	GGCTGGGGAGTGTCTTACAG	TAGTCTGTGGTCTGGCCCTT	Human
ATP8B4	GAGCTTGATGGGGAAACGAACC	CTCAATCTGCCCCAGTTCCT	Human
ATP11C	CTCTGACCTCAGATCCCCGA	TTCGGATTCCTGGCACTTCT	Human
TMEM30A	CACGGCCTTCAAACAGCAAC	AAACACGTTGCCCTCGATCT	Human
ATP11A	CAACTGTGACAAGCAACGGG	ACAACGTAGAACAGCAGCGA	Human
ATP11B	CAGGTTTCCTCAGAATGGCCT	ACGTGACAGGAACCATCCAG	Human
ATP10D	GTGGTGGTCCTTACAATTATCGC	CCCAACAGTAACGTCTTTCCAG	Human
ATP8B2	CCGTTGTGCCCATTTCACTC	AAAAGTTCTATGGGACCGCCT	Human
ABCB1	ACAGAGGGGATGGTCAGTGT	TTCACGGCCATAGCGAATGT	Human
ATP11B	CAGGTTTCCTCAGAATGGCCT	ACGTGACAGGAACCATCCAG	Human
TMEM30B	AGGGCCCAGTGTACCTCTAC	TTGCGGAACTTGACGTGGTA	Human
ATP10B	AGATGGGCTAACCTCTATTTCCT	AAGCGGTGTCTCTTGAAGTCC	Human
ATP8B5	GCTACTCTGAGGCTGCAACA	CATGCCCAACTGCTAGGACA	Human
ABCA4	GCAGCCTGTAGTGGTGTCAT	TGGGACTGTTCCCGATGTTG	Human
ABCB4	CATGGCCATAGCTCACGGAT	AACGTGGCTACTGCTTGAAA	Human
ATP8B3	TGGCCGGGCTAGGAAGTAT	CAATGTCCACCGTCTCCACA	Human
ATP9B	GAAGGCACATTTACCAGGGAA	GTTCAAGGTCCAACAAACCAAC	Human
ATP9A	AGATCGGCCTGTTCGACTTG	TTCGTCCATTGAGTCGAGGC	Human
SLC47A1	GCCAAGAAGAACCTTTGCCG	TAAGAAGACCCCCAGGAGCA	Human
SLC47A2	GCCTTTGGTGCCGCTGTGAATG	AGCAGTTGCCAGGAAGACACAG	Human
MFSD2A	TGTGGCTCAGAAGGATGAGGAA	CAGTCATCCGATAGGCGGTG	Human
ANKH	GTTCACCTTCGTCTGCATGGCT	GGCAAAGTCCACTCCGATGATG	Human
TMEM30C	TGACAAGGAATGCACCTGCT	CATCTTTGCCCACCAGTTGTC	Human
KCNN4	GCATTGGACTCATGGTGCTG	CTTTGGCATGAAAGGCCACG	Human
SLC66A2	GTGGCCAACATTTTGCGGAT	TCTTGATGCTGTAAAGGAGCG	Human
ABCA7	CACTCTTCCGAGAGCTAGACAC	CTCCATATCTGTGTCCGCAGCA	Human
ABCC1	CCGTGTACTCCAACGCTGACAT	ATGCTGTGCGTGACCAAGATCC	Human
ABCA1	CATGAGAGTGACACGCTGACC	CCTATGTCTTCCACCAGCCG	Human
ABCG1	GAGGGATTTGGGTCTGAACTGC	TCTCACCAGCCGACTGTTCTGA	Human
ABCA3	TCTTCGAGCACCCCTTCAAC	GTAGTGTGCCAGCCTTCTGT	Human
