# Supplementary material for: The lipid flippase SLC47A1 blocks metabolic vulnerability to ferroptosis
Source: Nat Commun. 2022 Dec 27;13:7965. doi: 10.1038/s41467-022-35707-2 (PMC9794750; doi:10.1038/s41467-022-35707-2)
Supplement: Supplementary file 7 — Supplementary Data 5 [file 41467_2022_35707_MOESM7_ESM.xlsx]

## Sheet: Sheet1
Supplementary Table 5.The internal standards for different lipid species identification
polarity	IS_adduct	rt	mz
POS	DG(33:1D7)	11	605.584
POS	PC(33:1D7)	8.8	753.613
POS	PE(33:1D7)	9	711.566
POS	PG(33:1D7)	7.9	759.588
POS	PI(33:1D7)	7.3	830.577
POS	PS(33:1D7)	7.7	755.556
POS	TG(48:1D7)	16.3	829.798
POS	CE(18:1D7)	16.8	675.678
POS	LPC(18:1D7)	1.8	529.399
POS	LPE(18:1D7)	1.9	487.352
POS	SM(d36:2D9)	8.1	738.647
NEG	PC(33:1D7)	8.7	797.604
NEG	PE(33:1D7)	9.1	709.552
NEG	PG(33:1D7)	7.8	740.546
NEG	PI(33:1D7)	8.3	828.562
NEG	PS(33:1D7)	7.7	753.542
NEG	LPC(18:1D7)	1.8	573.39
NEG	LPE(18:1D7)	1.9	485.338
NEG	SM(d36:2D9)	8.1	782.638
