# Supplementary material for: The lipid flippase SLC47A1 blocks metabolic vulnerability to ferroptosis
Source: Nat Commun. 2022 Dec 27;13:7965. doi: 10.1038/s41467-022-35707-2 (PMC9794750; doi:10.1038/s41467-022-35707-2)
Supplement: Supplementary file 8 — Supplementary Data 6 [file 41467_2022_35707_MOESM8_ESM.xlsx]

## Sheet: SLC47A1-sh_vs_Ctrl-sh
Supplementary Table 6. Lipidomic profiling of SW1990 WT and SLC47A1 knockdown cells
name	DIFF	LipidIon	LipidGroup	Class	FattyAcid	FA1	FA2	FA3	FA4	IonFormula	CalMz	RT-(min)	QCRSD	Fold Change	P-value	VIP	Ctrl-sh-1	Ctrl-sh-2	Ctrl-sh-3	Ctrl-sh-4	Ctrl-sh-5	Ctrl-sh-6	SLC47A1-sh-1	SLC47A1-sh-2	SLC47A1-sh-3	SLC47A1-sh-4	SLC47A1-sh-5	SLC47A1-sh-6	QC1	QC2	QC3
1007POS	Y	PC(42:4)+H	PC(42:4)+H	PC	(20:0_22:4)	(20:0)	(22:4)			C50 H93 O8 N1 P1	866.663	12.2844	0.0292952	0.861685	0.0217019	1.14375	7.94958e+07	9.37496e+07	1.0066e+08	1.07151e+08	1.06653e+08	9.171e+07	9.02202e+07	7.89725e+07	7.9073e+07	9.10551e+07	8.16163e+07	7.83398e+07	1.29443e+08	136133838	1.36344e+08
1036POS	Y	TG(16:1_18:1_18:1)+NH4	TG(52:3)+NH4	TG	(16:1_18:1_18:1)	(16:1)	(18:1)	(18:1)		C55 H104 O6 N1	874.786	20.5549	0.0332922	3.99275	0.00056723	1.4662	2.02116e+07	2.56732e+07	3.52415e+07	2.41726e+07	4.73937e+07	3.40491e+07	2.01027e+08	9.01255e+07	1.56626e+08	1.07317e+08	9.39678e+07	9.65508e+07	1.0029e+08	9.47846e+07	9.46592e+07
1046POS	Y	TG(16:0_18:1_18:1)+NH4	TG(52:2)+NH4	TG	(16:0_18:1_18:1)	(16:0)	(18:1)	(18:1)		C55 H106 O6 N1	876.801	21.4599	0.00678017	4.5579	4.86627e-08	3.23378	8.22385e+07	1.10718e+08	1.44975e+08	1.03772e+08	1.19936e+08	1.30975e+08	6.52792e+08	4.95444e+08	5.07516e+08	5.28307e+08	5.10989e+08	4.61824e+08	3.83601e+08	383595475	3.79111e+08
1055POS	Y	TG(18:0_16:0_18:1)+NH4	TG(52:1)+NH4	TG	(18:0_16:0_18:1)	(18:0)	(16:0)	(18:1)		C55 H108 O6 N1	878.817	22.3028	0.00468521	4.34179	2.11664e-09	2.26275	4.7787e+07	5.61405e+07	7.45679e+07	5.58394e+07	6.41111e+07	6.29093e+07	297284155	2.55693e+08	2.51992e+08	273472245	2.61588e+08	228899414	1.87055e+08	1.87053e+08	1.8554e+08
1056POS	Y	TG(16:1_18:1_18:1)+Na	TG(52:3)+Na	TG	(16:1_18:1_18:1)	(16:1)	(18:1)	(18:1)		C55 H100 O6 Na1	879.741	20.5549	0.0182465	2.72993	1.06818e-05	1.23402	3.00196e+07	4.30751e+07	5.06484e+07	3.74026e+07	4.84358e+07	5.1163e+07	1.24125e+08	102198498	1.58379e+08	1.16356e+08	1.04599e+08	1.06157e+08	9.30474e+07	9.01451e+07	9.30633e+07
1066POS	Y	TG(16:0_18:1_18:1)+Na	TG(52:2)+Na	TG	(16:0_18:1_18:1)	(16:0)	(18:1)	(18:1)		C55 H102 O6 Na1	881.757	21.4599	0.0139533	2.43983	1.13959e-08	1.62961	6.971e+07	8.34723e+07	1.00551e+08	7.98451e+07	8.77734e+07	1.03818e+08	2.37164e+08	2.00871e+08	212949312	2.11012e+08	2.16565e+08	2.02762e+08	1.77997e+08	1.77992e+08	182331642
1068POS	Y	PI(18:0_18:1)+NH4	PI(36:1)+NH4	PI	(18:0_18:1)	(18:0)	(18:1)			C45 H89 O13 N1 P1	882.607	10.8878	0.00939046	2.12367	3.00966e-05	1.32528	1.08533e+08	1.01692e+08	9.47145e+07	9.55297e+07	9.22913e+07	107838482	2.52365e+08	1.93363e+08	2.65828e+08	206595342	1.79496e+08	1.77826e+08	1.65891e+08	1.65915e+08	163219393
106POS	Y	Cer(d18:1_16:0)+H	Cer(d34:1)+H	Cer	(d18:1_16:0)	(d18:1)	(16:0)			C34 H68 O3 N1	538.519	11.2793	0.00433831	1.16958	0.0138132	1.10834	2.53355e+08	3.23327e+08	333727673	344021443	3.75389e+08	3.48276e+08	4.0031e+08	389185477	3.96491e+08	4.00024e+08	3.80035e+08	3.47503e+08	395817222	3.9447e+08	3.92421e+08
1071POS	Y	TG(18:0_16:0_18:1)+Na	TG(52:1)+Na	TG	(18:0_16:0_18:1)	(18:0)	(16:0)	(18:1)		C55 H104 O6 Na1	883.773	22.3028	0.0125667	2.8856	1.54647e-09	1.23051	3.01168e+07	3.3452e+07	4.11249e+07	3.37088e+07	3.45576e+07	3.66631e+07	1.10524e+08	9.81062e+07	9.84831e+07	104875598	1.02549e+08	9.0351e+07	7.75674e+07	7.59037e+07	7.59028e+07
1073POS	Y	PC(44:9)+H	PC(44:9)+H	PC	(44:9)	(44:9)				C52 H87 O8 N1 P1	884.616	10.0161	0.045902	0.533672	5.65834e-05	1.12552	6.41331e+07	4.99451e+07	5.68727e+07	5.61329e+07	5.54518e+07	5.85924e+07	3.91936e+07	3.60416e+07	2.21562e+07	3.61013e+07	3.08008e+07	1.77569e+07	5.51549e+07	5.54062e+07	5.97899e+07
1102POS	Y	TG(17:0_18:1_18:1)+NH4	TG(53:2)+NH4	TG	(17:0_18:1_18:1)	(17:0)	(18:1)	(18:1)		C56 H108 O6 N1	890.817	21.8796	0.0126272	5.14698	9.8866e-09	1.35402	1.2426e+07	1.56728e+07	2.08307e+07	1.58201e+07	1.76541e+07	1.94199e+07	1.03744e+08	8.25886e+07	8.29735e+07	9.33809e+07	8.44304e+07	7.6966e+07	6.22345e+07	6.08938e+07	6.08921e+07
1126POS	Y	TG(16:0_18:1_20:4)+NH4	TG(54:5)+NH4	TG	(16:0_18:1_20:4)	(16:0)	(18:1)	(20:4)		C57 H104 O6 N1	898.786	20.1681	0.000808757	3.23345	9.94194e-07	1.66916	3.436e+07	5.04222e+07	6.49085e+07	4.31037e+07	5.80679e+07	6.59063e+07	2.10305e+08	174032035	1.62765e+08	182208715	1.55431e+08	139512528	1.328e+08	1.32614e+08	1.32614e+08
1134POS	Y	TG(18:1_18:1_18:2)+NH4	TG(54:4)+NH4	TG	(18:1_18:1_18:2)	(18:1)	(18:1)	(18:2)		C57 H106 O6 N1	900.801	20.5932	0.0703881	5.67054	4.38003e-05	1.40243	1.93706e+07	1.44484e+07	1.86019e+07	1.38859e+07	1.84549e+07	2.05178e+07	8.41135e+07	1.19653e+08	1.17549e+08	1.33098e+08	5.4713e+07	8.78644e+07	6.99098e+07	6.23557e+07	6.17332e+07
1142POS	Y	TG(18:1_18:1_18:1)+NH4	TG(54:3)+NH4	TG	(18:1_18:1_18:1)	(18:1)	(18:1)	(18:1)		C57 H108 O6 N1	902.817	21.4453	0.00249961	4.48575	1.35946e-08	2.49151	4.81225e+07	6.31227e+07	8.38654e+07	6.1294e+07	7.77922e+07	8.43502e+07	3.75947e+08	2.84875e+08	3.04096e+08	3.1947e+08	2.98187e+08	2.94921e+08	2.09406e+08	2.09402e+08	2.08499e+08
1143POS	Y	TG(18:0_18:1_18:2)+NH4	TG(54:3)+NH4	TG	(18:0_18:1_18:2)	(18:0)	(18:1)	(18:2)		C57 H108 O6 N1	902.817	21.7633	0.00431353	5.56859	1.61093e-06	1.10306	6.21156e+06	7.5045e+06	1.13054e+07	7.76692e+06	1.20991e+07	1.71354e+07	6.89027e+07	6.48827e+07	5.29254e+07	6.70827e+07	4.87745e+07	4.28117e+07	4.99204e+07	4.99237e+07	4.955e+07
1148POS	Y	TG(16:0_18:1_20:1)+NH4	TG(54:2)+NH4	TG	(16:0_18:1_20:1)	(16:0)	(18:1)	(20:1)		C57 H110 O6 N1	904.833	22.2851	0.0120499	4.88954	3.74931e-09	2.70372	5.4077e+07	6.83987e+07	8.66614e+07	6.78556e+07	8.08978e+07	7.75563e+07	4.11265e+08	3.41475e+08	3.41573e+08	3.73122e+08	3.53233e+08	3.0847e+08	2.43956e+08	243965527	2.38904e+08
1151POS	Y	TG(18:1_18:1_18:2)+Na	TG(54:4)+Na	TG	(18:1_18:1_18:2)	(18:1)	(18:1)	(18:2)		C57 H102 O6 Na1	905.757	20.5932	0.00543929	3.09113	4.35593e-05	1.20498	2.80043e+07	3.61441e+07	4.4949e+07	1.98545e+07	2.41485e+07	4.833e+07	1.24829e+08	1.11227e+08	1.07677e+08	1.15647e+08	6.1185e+07	1.02082e+08	5.01574e+07	5.03665e+07	4.98259e+07
1153POS	Y	PI(18:0_20:3)+NH4	PI(38:3)+NH4	PI	(18:0_20:3)	(18:0)	(20:3)			C47 H89 O13 N1 P1	906.607	10.4128	0.00485198	1.99345	1.24492e-05	1.03139	7.57267e+07	6.99092e+07	6.43718e+07	6.92495e+07	7.01282e+07	6.80456e+07	1.67942e+08	119130260	1.59127e+08	1.39541e+08	1.28817e+08	1.17571e+08	1.11148e+08	1.10219e+08	1.11154e+08
1159POS	Y	TG(18:1_18:1_18:1)+Na	TG(54:3)+Na	TG	(18:1_18:1_18:1)	(18:1)	(18:1)	(18:1)		C57 H104 O6 Na1	907.773	21.4453	0.0173119	2.44185	0.000118976	1.20977	4.58396e+07	5.20224e+07	6.42538e+07	5.25992e+07	6.41273e+07	6.67021e+07	1.80502e+08	1.05085e+08	1.5366e+08	9.83241e+07	1.60517e+08	1.45679e+08	1.25801e+08	1.22113e+08	1.22093e+08
1168POS	Y	TG(16:0_18:1_20:1)+Na	TG(54:2)+Na	TG	(16:0_18:1_20:1)	(16:0)	(18:1)	(20:1)		C57 H106 O6 Na1	909.788	22.2851	0.00575069	3.18492	4.19978e-09	1.5182	3.7927e+07	4.05053e+07	5.00773e+07	4.31354e+07	4.62155e+07	4.76073e+07	1.57512e+08	1.35479e+08	135275311	1.50724e+08	1.41898e+08	1.24607e+08	1.05113e+08	1.05125e+08	1.04076e+08
1212POS	Y	TG(16:0_18:1_22:6)+NH4	TG(56:7)+NH4	TG	(16:0_18:1_22:6)	(16:0)	(18:1)	(22:6)		C59 H104 O6 N1	922.786	19.6844	0.00403852	4.11897	3.7003e-07	1.63097	2.10686e+07	3.22936e+07	4.02454e+07	2.75882e+07	3.74659e+07	4.6568e+07	1.66908e+08	1.42448e+08	145889800	1.56039e+08	1.1762e+08	1.1643e+08	1.06259e+08	105677382	1.05426e+08
1218POS	Y	TG(18:1_18:1_20:4)+NH4	TG(56:6)+NH4	TG	(18:1_18:1_20:4)	(18:1)	(18:1)	(20:4)		C59 H106 O6 N1	924.801	20.1393	0.00161565	4.13588	6.10523e-07	2.2437	3.91917e+07	5.83081e+07	7.59503e+07	5.13634e+07	7.43518e+07	8.54876e+07	328346670	2.65713e+08	2.63214e+08	2.88226e+08	2.32723e+08	2.12657e+08	1.90523e+08	1.90056e+08	1.89943e+08
1224POS	Y	TG(18:0_18:1_20:4)+NH4	TG(56:5)+NH4	TG	(18:0_18:1_20:4)	(18:0)	(18:1)	(20:4)		C59 H108 O6 N1	926.817	21.2569	0.00547324	3.28098	1.55734e-06	1.36279	2.00889e+07	3.12539e+07	3.97134e+07	2.73964e+07	4.1792e+07	4.47596e+07	1.36442e+08	1.11609e+08	1.07557e+08	125974283	9.70151e+07	9.40177e+07	8.76167e+07	8.6797e+07	8.67858e+07
1225POS	Y	TG(18:1_18:1_20:3)+NH4	TG(56:5)+NH4	TG	(18:1_18:1_20:3)	(18:1)	(18:1)	(20:3)		C59 H108 O6 N1	926.817	20.8528	0.0746472	4.40205	0.000377486	1.18565	2.68088e+06	1.37247e+07	2.18163e+07	1.19572e+07	2.99042e+07	3.02695e+07	1.2393e+08	9.95612e+07	5.63617e+07	6.50549e+07	8.4689e+07	5.61818e+07	5.46336e+07	6.23497e+07	6.23775e+07
1227POS	Y	TG(16:0_18:1_22:6)+Na	TG(56:7)+Na	TG	(16:0_18:1_22:6)	(16:0)	(18:1)	(22:6)		C59 H100 O6 Na1	927.741	19.6844	0.00215633	2.76185	5.8931e-08	1.11428	2.29735e+07	2.93565e+07	3.61674e+07	2.77876e+07	3.24353e+07	4.118e+07	9.47216e+07	8.8407e+07	9.38455e+07	8.99196e+07	8.02489e+07	7.73333e+07	6.97048e+07	6.9707e+07	6.94458e+07
1237POS	Y	TG(18:1_20:4_20:4)+H	TG(58:9)+H	TG	(18:1_20:4_20:4)	(18:1)	(20:4)	(20:4)		C61 H101 O6	929.759	20.152	0.00551314	2.37428	1.70103e-07	1.41092	4.99888e+07	6.45343e+07	7.90094e+07	6.03127e+07	7.82401e+07	8.82437e+07	1.83666e+08	1.71278e+08	1.65433e+08	1.6695e+08	1.63914e+08	1.4674e+08	1.35224e+08	1.33936e+08	1.35223e+08
1244POS	Y	TG(20:1_18:1_18:1)+NH4	TG(56:3)+NH4	TG	(20:1_18:1_18:1)	(20:1)	(18:1)	(18:1)		C59 H112 O6 N1	930.848	22.2489	0.00251026	4.84917	1.24683e-08	1.70222	2.1709e+07	2.70239e+07	3.5258e+07	2.77103e+07	3.24905e+07	3.04776e+07	1.66513e+08	1.37041e+08	1.36071e+08	150307219	1.37242e+08	1.19826e+08	9.91019e+07	9.86732e+07	9.86713e+07
1250POS	Y	TG(18:0_18:1_20:1)+NH4	TG(56:2)+NH4	TG	(18:0_18:1_20:1)	(18:0)	(18:1)	(20:1)		C59 H114 O6 N1	932.864	22.9336	0.00458368	3.79827	8.61532e-09	1.14982	1.55125e+07	1.80324e+07	2.35826e+07	1.87298e+07	1.95935e+07	1.93719e+07	8.54274e+07	6.76481e+07	6.9482e+07	7.33218e+07	7.4598e+07	6.56505e+07	5.25868e+07	5.21768e+07	5.21663e+07
1258POS	Y	TG(16:0_18:1_22:0)+NH4	TG(56:1)+NH4	TG	(16:0_18:1_22:0)	(16:0)	(18:1)	(22:0)		C59 H116 O6 N1	934.88	21.4794	0.00714324	2.54954	1.53158e-08	1.06945	2.72606e+07	3.21054e+07	4.06969e+07	3.13916e+07	3.57953e+07	3.53595e+07	9.7925e+07	8.1399e+07	8.31886e+07	8.77965e+07	8.54924e+07	8.0758e+07	70453760	7.13288e+07	7.04532e+07
1260POS	Y	TG(20:1_18:1_18:1)+Na	TG(56:3)+Na	TG	(20:1_18:1_18:1)	(20:1)	(18:1)	(18:1)		C59 H108 O6 Na1	935.804	22.2489	0.00888033	3.27909	3.67706e-09	1.02046	1.67767e+07	1.698e+07	2.28304e+07	1.85595e+07	2.05662e+07	1.95864e+07	7.12922e+07	6.21183e+07	6.3207e+07	6.16248e+07	6.45948e+07	5.52401e+07	4.68517e+07	4.61447e+07	4.61323e+07
1291POS	Y	TG(18:1_18:1_22:6)+NH4	TG(58:8)+NH4	TG	(18:1_18:1_22:6)	(18:1)	(18:1)	(22:6)		C61 H106 O6 N1	948.801	19.684	0.00527691	3.72878	9.65443e-07	1.37309	1.78388e+07	2.58825e+07	3.22128e+07	2.21089e+07	3.36392e+07	3.83532e+07	1.24176e+08	1.09039e+08	1.08723e+08	1.1959e+08	8.62134e+07	8.62821e+07	7.98906e+07	7.91689e+07	7.91608e+07
1301POS	Y	TG(18:0_18:1_22:6)+NH4	TG(58:7)+NH4	TG	(18:0_18:1_22:6)	(18:0)	(18:1)	(22:6)		C61 H108 O6 N1	950.817	20.8469	0.00302749	3.91696	1.59077e-06	1.0512	9.53456e+06	1.36985e+07	1.73323e+07	1.25459e+07	1.84263e+07	2.0353e+07	7.23806e+07	6.09039e+07	5.93116e+07	7.00649e+07	4.95828e+07	4.76874e+07	4.43556e+07	4.43582e+07	4.41247e+07
1302POS	Y	TG(18:1_18:1_22:5)+NH4	TG(58:7)+NH4	TG	(18:1_18:1_22:5)	(18:1)	(18:1)	(22:5)		C61 H108 O6 N1	950.817	20.1262	0.00819025	4.6511	4.9663e-07	1.59462	1.70203e+07	2.34515e+07	3.25755e+07	2.34371e+07	3.07276e+07	3.71159e+07	158943889	129160318	129398776	1.35655e+08	1.09969e+08	1.01179e+08	8.86925e+07	8.99565e+07	8.86923e+07
1309POS	Y	TG(18:1_18:1_22:4)+NH4	TG(58:6)+NH4	TG	(18:1_18:1_22:4)	(18:1)	(18:1)	(22:4)		C61 H110 O6 N1	952.833	21.2436	0.00703247	3.71568	5.96779e-07	1.36512	1.75029e+07	2.57063e+07	3.24118e+07	2.41094e+07	3.26422e+07	3.47408e+07	1.30914e+08	9.89319e+07	1.01227e+08	1.09287e+08	9.26864e+07	8.78936e+07	7.81208e+07	7.71863e+07	7.71678e+07
1326POS	Y	TG(18:1_18:1_22:0)+NH4	TG(58:2)+NH4	TG	(18:1_18:1_22:0)	(18:1)	(18:1)	(22:0)		C61 H118 O6 N1	960.895	21.448	0.00117216	2.94973	3.26663e-09	1.53272	3.97212e+07	5.02051e+07	6.15765e+07	4.87762e+07	5.5378e+07	5.56764e+07	1.72459e+08	1.42207e+08	1.45611e+08	1.54497e+08	1.51179e+08	1.52396e+08	1.19732e+08	1.19975e+08	1.19732e+08
1332POS	Y	TG(18:0_18:1_22:0)+NH4	TG(58:1)+NH4	TG	(18:0_18:1_22:0)	(18:0)	(18:1)	(22:0)		C61 H120 O6 N1	962.911	22.2974	0.00363335	2.66787	5.81416e-09	1.05081	2.53697e+07	2.86834e+07	3.43621e+07	2.83081e+07	3.0703e+07	3.09494e+07	8.86462e+07	7.7425e+07	7.75675e+07	8.1476e+07	8.04302e+07	7.03382e+07	6.41051e+07	6.41051e+07	6.37025e+07
1390POS	Y	TG(26:1_16:0_18:1)+NH4	TG(60:2)+NH4	TG	(26:1_16:0_18:1)	(26:1)	(16:0)	(18:1)		C63 H122 O6 N1	988.927	23.9388	0.00377776	2.59228	2.56196e-08	1.00273	2.37934e+07	2.65077e+07	3.3324e+07	2.76792e+07	3.0774e+07	2.94444e+07	8.36319e+07	70400442	7.03135e+07	7.82347e+07	7.59274e+07	6.61269e+07	6.19011e+07	6.16772e+07	6.14353e+07
1482NEG	Y	LPE(18:1)-H	LPE(18:1)-H	LPE	(18:1)	(18:1)				C23 H45 O7 N1 P1	478.294	2.89452	0.021484	0.832251	0.0112244	1.26837	3.78744e+07	3.49029e+07	3.54643e+07	3.50246e+07	3.90415e+07	3.52658e+07	2.70502e+07	2.54548e+07	2.71269e+07	3.72866e+07	3.14006e+07	3.27567e+07	4.01882e+07	4.15833e+07	4.18295e+07
1485NEG	Y	LPE(18:0)-H	LPE(18:0)-H	LPE	(18:0)	(18:0)				C23 H47 O7 N1 P1	480.31	3.93643	0.0178693	0.804711	0.0108703	2.67522	1.41642e+08	1.481e+08	1.77253e+08	1.42355e+08	1.42558e+08	1.43021e+08	1.16469e+08	1.24246e+08	1.41041e+08	1.37054e+08	9.26401e+07	1.0871e+08	1.45087e+08	1.47866e+08	1.50366e+08
1526NEG	Y	Cer(d18:1_14:0)+HCOO	Cer(d32:1)+HCOO	Cer	(d18:1_14:0)	(d18:1)	(14:0)			C33 H64 O5 N1	554.479	10.2097	0.015358	0.412782	4.78534e-05	4.379	1.36977e+08	1.72423e+08	199058447	1.84229e+08	2.27925e+08	2.45333e+08	5.93131e+07	9.9533e+07	8.32687e+07	7.58976e+07	8.24326e+07	8.08366e+07	1.12248e+08	1.09417e+08	1.12496e+08
1533NEG	Y	LPC(18:1)+HCOO	LPC(18:1)+HCOO	LPC	(18:1)	(18:1)				C27 H53 O9 N1 P1	566.346	2.73742	0.0194457	0.59538	0.0280636	1.59491	3.18467e+07	5.55669e+07	6.68108e+07	2.89239e+07	3.3274e+07	3.48691e+07	2.30533e+07	2.84438e+07	3.06855e+07	2.76407e+07	2.03291e+07	1.94614e+07	3.03997e+07	3.1538e+07	3.13216e+07
1542NEG	Y	Cer(d18:2_16:0)+HCOO	Cer(d34:2)+HCOO	Cer	(d18:2_16:0)	(d18:2)	(16:0)			C35 H66 O5 N1	580.495	10.3496	0.00162088	0.810514	0.0415365	1.99602	6.72464e+07	8.88541e+07	9.79327e+07	9.59416e+07	1.06071e+08	1.11532e+08	6.79467e+07	9.12933e+07	7.6461e+07	8.64617e+07	7.37576e+07	6.41097e+07	8.96711e+07	8.96713e+07	8.94197e+07
1558NEG	Y	LPI(18:0)-H	LPI(18:0)-H	LPI	(18:0)	(18:0)				C27 H52 O12 N0 P1	599.32	2.84923	0.0211563	0.715483	0.0424144	1.28451	3.63302e+07	3.04239e+07	4.56891e+07	2.66265e+07	2.60908e+07	3.18755e+07	2.47247e+07	2.61369e+07	2.93118e+07	2.99868e+07	1.61236e+07	1.4692e+07	2.81856e+07	2.92358e+07	2.92526e+07
155POS	Y	DG(32:0e)+Na	DG(32:0e)+Na	DG	(32:0e)	(32:0e)				C35 H70 O4 Na1	577.517	19.7582	0.015196	3.14804	1.00361e-05	1.06618	1.68822e+07	2.2429e+07	2.72895e+07	2.22635e+07	2.64359e+07	2.21522e+07	9.39615e+07	6.13424e+07	8.131e+07	7.71797e+07	5.86461e+07	6.02657e+07	5.25154e+07	5.252e+07	5.39122e+07
1616NEG	Y	PE(18:1_14:0)-H	PE(32:1)-H	PE	(18:1_14:0)	(18:1)	(14:0)			C37 H71 O8 N1 P1	688.492	10.3685	0.00993211	1.73611	4.16797e-05	2.18333	6.05837e+07	6.88932e+07	6.69752e+07	7.1112e+07	7.89732e+07	7.4523e+07	1.2748e+08	1.17616e+08	9.55879e+07	135378871	1.43163e+08	1.11783e+08	9.55065e+07	9.65849e+07	9.74182e+07
1674NEG	Y	PE(16:1e_20:5)-H	PE(36:6e)-H	PE	(16:1e_20:5)	(16:1e)	(20:5)			C41 H71 O7 N1 P1	720.497	10.1882	0.0143334	1.57108	3.44521e-05	6.53546	7.4028e+08	775317138	8.94812e+08	9.43631e+08	1049704740	8.89146e+08	1230124405	1343852764	1293797415	1390568488	1611544021	1445649071	1231691445	1262771926	1262796728
1680NEG	Y	PC(14:0_14:0)+HCOO	PC(28:0)+HCOO	PC	(14:0_14:0)	(14:0)	(14:0)			C37 H73 O10 N1 P1	722.498	8.79341	0.0276069	1.65163	0.000124472	1.69978	4.11574e+07	4.75902e+07	5.00443e+07	5.37672e+07	5.31327e+07	4.84694e+07	9.53331e+07	7.1114e+07	6.58717e+07	9.48299e+07	7.7836e+07	8.08621e+07	6.67296e+07	6.70604e+07	7.01327e+07
1681NEG	Y	PE(16:1e_20:4)-H	PE(36:5e)-H	PE	(16:1e_20:4)	(16:1e)	(20:4)			C41 H73 O7 N1 P1	722.513	10.878	0.0149404	1.12981	0.0304921	1.74779	5.98568e+08	7.12552e+08	7.05586e+08	7.38598e+08	8.09327e+08	6.85341e+08	8.43949e+08	785798852	7.14983e+08	8.78949e+08	8.03965e+08	7.74012e+08	753834797	773718516	773650427
1684NEG	Y	PE(16:1e_20:3)-H	PE(36:4e)-H	PE	(16:1e_20:3)	(16:1e)	(20:3)			C41 H75 O7 N1 P1	724.529	11.2935	0.0283932	1.69515	0.00761147	1.06635	2.01944e+07	2.28846e+07	5.40524e+07	2.32667e+07	2.37203e+07	2.19549e+07	5.16598e+07	4.28708e+07	3.92051e+07	5.46449e+07	4.70799e+07	4.6059e+07	3.30409e+07	3.3226e+07	3.47822e+07
1685NEG	Y	PE(16:1e_20:3)-H	PE(36:4e)-H	PE	(16:1e_20:3)	(16:1e)	(20:3)			C41 H75 O7 N1 P1	724.529	11.5873	0.0264208	2.51801	7.5511e-06	1.28083	7.23191e+06	8.67093e+06	9.59626e+06	9.88885e+06	1.03119e+07	9.03103e+06	2.7454e+07	2.02095e+07	1.79073e+07	2.75593e+07	2.24698e+07	22212947	1.62664e+07	1.63706e+07	1.70713e+07
1686NEG	Y	PE(18:2e_18:2)-H	PE(36:4e)-H	PE	(18:2e_18:2)	(18:2e)	(18:2)			C41 H75 O7 N1 P1	724.529	11.0382	0.0183388	2.62665	1.02834e-08	1.89574	1.36402e+07	1.85439e+07	2.05362e+07	1.73776e+07	2.04125e+07	1.82378e+07	5.27572e+07	4.48576e+07	4.37471e+07	4.85619e+07	4.98613e+07	4.58582e+07	3.33873e+07	3.44734e+07	3.4468e+07
1692NEG	Y	PE(18:1e_18:1)-H	PE(36:2e)-H	PE	(18:1e_18:1)	(18:1e)	(18:1)			C41 H79 O7 N1 P1	728.56	12.7517	0.0205751	1.57073	0.000448245	1.78114	5.02118e+07	5.93868e+07	6.5277e+07	7.02588e+07	7.35656e+07	6.58555e+07	1.22684e+08	8.21441e+07	9.19547e+07	1.15697e+08	9.42767e+07	9.72771e+07	8.03874e+07	8.28558e+07	8.36292e+07
1699NEG	Y	PE(18:0e_18:1)-H	PE(36:1e)-H	PE	(18:0e_18:1)	(18:0e)	(18:1)			C41 H81 O7 N1 P1	730.576	12.8861	0.0221284	4.19228	2.96317e-08	1.11436	2.30274e+06	2.82055e+06	3.26586e+06	2.87377e+06	3.33763e+06	3.30492e+06	1.31746e+07	1.08306e+07	1.12362e+07	1.49562e+07	1.24542e+07	1.2413e+07	9.41276e+06	9.06405e+06	9.05799e+06
16POS	Y	DG(22:3e)+NH4	DG(22:3e)+NH4	DG	(22:3e)	(22:3e)				C25 H48 O4 N1	426.358	2.67717	0.00683412	3.82812	1.06268e-06	1.34337	3.10746e+07	2.40332e+07	2.87574e+07	3.55573e+07	1.87763e+07	2.23796e+07	8.182e+07	1.24051e+08	8.59016e+07	9.83934e+07	1.10187e+08	1.14361e+08	7.73026e+07	7.63938e+07	7.63958e+07
1706NEG	Y	PC(16:1e_14:0)+HCOO	PC(30:1e)+HCOO	PC	(16:1e_14:0)	(16:1e)	(14:0)			C39 H77 O9 N1 P1	734.534	10.4505	0.0438462	1.81653	1.63515e-06	1.08217	1.24009e+07	1.35777e+07	1.43279e+07	1.40171e+07	1.81779e+07	1.30269e+07	2.71036e+07	2.7121e+07	2.8056e+07	2.62209e+07	2.37185e+07	2.31452e+07	2.25831e+07	2.44765e+07	2.42871e+07
1708NEG	Y	PE(16:0_20:5)-H	PE(36:5)-H	PE	(16:0_20:5)	(16:0)	(20:5)			C41 H71 O8 N1 P1	736.492	9.69672	0.0212708	1.97856	0.000695282	1.86677	2.76197e+07	3.28427e+07	3.21075e+07	4.13041e+07	3.91374e+07	3.26434e+07	9.59846e+07	5.33728e+07	5.19481e+07	7.48532e+07	6.71906e+07	6.35515e+07	5.1556e+07	5.34437e+07	5.35578e+07
1712NEG	Y	PE(16:0_20:4)-H	PE(36:4)-H	PE	(16:0_20:4)	(16:0)	(20:4)			C41 H73 O8 N1 P1	738.508	10.403	0.0128519	1.13094	0.0270093	1.03863	2.06276e+08	2.53707e+08	2.61909e+08	2.82586e+08	2.84751e+08	2.56622e+08	3.01004e+08	2.834e+08	279828716	3.16908e+08	284210597	282913054	2.82056e+08	2.84658e+08	289295053
1730NEG	Y	PG(16:1_18:1)-H	PG(34:2)-H	PG	(16:1_18:1)	(16:1)	(18:1)			C40 H74 O10 N0 P1	745.503	9.28209	0.0300478	2.42973	7.32773e-05	1.17893	6.51798e+06	9.32266e+06	8.95773e+06	7.51189e+06	1.02892e+07	8.62463e+06	2.54826e+07	2.07013e+07	1.72516e+07	2.66146e+07	1.57549e+07	1.8656e+07	1.48423e+07	1.56547e+07	1.56298e+07
1736NEG	Y	PE(16:1e_22:6)-H	PE(38:7e)-H	PE	(16:1e_22:6)	(16:1e)	(22:6)			C43 H73 O7 N1 P1	746.513	10.5799	0.0142537	1.27376	0.000792491	1.80175	4.36945e+08	4.66692e+08	4.85236e+08	5.43292e+08	5.69023e+08	4.59738e+08	706302811	6.01583e+08	585485002	6.45853e+08	646398076	5.8589e+08	5.86418e+08	5.87715e+08	6.01637e+08
1740NEG	Y	PG(16:0_18:1)-H	PG(34:1)-H	PG	(16:0_18:1)	(16:0)	(18:1)			C40 H76 O10 N0 P1	747.518	10.1701	0.0212877	1.87645	0.000480694	10.162	8.45381e+08	1063384060	1281300872	1197503986	1304704480	1079903545	2756825738	1698311293	1856525535	2586964110	2026758432	1782264154	1686430185	1703004085	1756310349
1742NEG	Y	PC(16:1_14:0)+HCOO	PC(30:1)+HCOO	PC	(16:1_14:0)	(16:1)	(14:0)			C39 H75 O10 N1 P1	748.513	8.94636	0.0568689	1.47891	0.000876425	1.40466	6.23617e+07	5.54176e+07	7.53481e+07	7.81786e+07	8.23836e+07	7.39818e+07	1.11242e+08	9.43243e+07	9.11049e+07	1.07906e+08	9.72063e+07	1.30702e+08	9.68744e+07	9.67677e+07	106681234
1743NEG	Y	PC(16:1_14:0)+HCOO	PC(30:1)+HCOO	PC	(16:1_14:0)	(16:1)	(14:0)			C39 H75 O10 N1 P1	748.513	9.35198	0.0272502	1.96237	7.51036e-05	1.17444	1.1788e+07	1.27181e+07	1.30458e+07	1.39653e+07	1.43753e+07	1.54108e+07	3.28393e+07	2.23921e+07	2.21272e+07	3.22428e+07	2.42171e+07	2.5729e+07	2.00874e+07	2.1212e+07	2.06246e+07
1744NEG	Y	PE(16:1e_22:5)-H	PE(38:6e)-H	PE	(16:1e_22:5)	(16:1e)	(22:5)			C43 H75 O7 N1 P1	748.529	10.91	0.0144026	1.0694	0.0277109	4.24717	9.6557e+08	1096207328	1111137030	1126669110	1158398340	1139383600	1215339222	1184038649	1172445471	1171872724	1151971208	1159549602	1116840200	1130830859	1149352442
1754NEG	Y	PE(18:1e_20:3)-H	PE(38:4e)-H	PE	(18:1e_20:3)	(18:1e)	(20:3)			C43 H79 O7 N1 P1	752.56	12.2394	0.0798397	1.95936	0.00438031	1.43076	2.03749e+07	2.36288e+07	2.42074e+07	4.04939e+07	2.60725e+07	2.44003e+07	4.60175e+07	4.18236e+07	6.72656e+07	7.55574e+07	4.30224e+07	3.8201e+07	5.5184e+07	4.77088e+07	5.47467e+07
1771NEG	Y	PS(16:0_18:1)-H	PS(34:1)-H	PS	(16:0_18:1)	(16:0)	(18:1)			C40 H75 O10 N1 P1	760.513	10.1759	0.0490766	2.33208	0.00347394	3.8374	8.86964e+07	1.2056e+08	9.73739e+07	113014405	9.35682e+07	8.86599e+07	3.8818e+08	1.7355e+08	2.41566e+08	2.58483e+08	178599719	1.63238e+08	1.57624e+08	1.71956e+08	171694792
1772NEG	Y	PS(18:0_16:1)-H	PS(34:1)-H	PS	(18:0_16:1)	(18:0)	(16:1)			C40 H75 O10 N1 P1	760.513	10.7506	0.0196294	1.71389	0.00170695	1.41475	3.83651e+07	3.36666e+07	3.19928e+07	3.52104e+07	3.13756e+07	3.48349e+07	8.20551e+07	4.85881e+07	6.53436e+07	6.1645e+07	4.76711e+07	4.68082e+07	4.5415e+07	4.70837e+07	4.56472e+07
1776NEG	Y	SM(d35:1)+HCOO	SM(d35:1)+HCOO	SM	(d35:1)	(d35:1)				C41 H82 O8 N2 P1	761.581	12.362	0.0171041	2.41508	5.13564e-07	1.27715	8.61367e+06	9.40256e+06	9.84642e+06	1.09479e+07	1.06011e+07	9.37413e+06	2.64058e+07	2.13715e+07	1.95245e+07	2.69263e+07	2.45145e+07	2.32301e+07	1.64444e+07	1.69423e+07	1.69405e+07
1780NEG	Y	PC(15:0_16:1)+HCOO	PC(31:1)+HCOO	PC	(15:0_16:1)	(15:0)	(16:1)			C40 H77 O10 N1 P1	762.529	9.52192	0.0286231	1.75751	1.2372e-05	1.81872	3.71573e+07	4.35671e+07	4.46342e+07	4.71785e+07	4.89169e+07	4.31586e+07	8.72623e+07	7.11806e+07	6.37922e+07	8.84214e+07	7.5756e+07	7.86468e+07	6.1836e+07	6.2007e+07	6.50394e+07
1781NEG	Y	PC(16:0e_16:1)+HCOO	PC(32:1e)+HCOO	PC	(16:0e_16:1)	(16:0e)	(16:1)			C41 H81 O9 N1 P1	762.565	10.6993	0.0237669	2.54611	2.82242e-06	2.02748	2.49393e+07	1.75481e+07	1.71301e+07	3.04301e+07	3.25536e+07	1.67927e+07	6.48428e+07	5.68685e+07	4.93568e+07	6.63029e+07	5.96168e+07	5.79243e+07	4.58032e+07	4.59442e+07	4.77844e+07
1782NEG	Y	PC(16:1e_16:0)+HCOO	PC(32:1e)+HCOO	PC	(16:1e_16:0)	(16:1e)	(16:0)			C41 H81 O9 N1 P1	762.565	11.4312	0.0114659	1.50991	8.99527e-06	1.47638	4.45823e+07	4.93494e+07	5.54401e+07	5.18992e+07	5.44995e+07	5.22178e+07	8.31018e+07	7.50574e+07	6.87706e+07	8.75311e+07	7.47434e+07	7.5831e+07	6.68448e+07	6.78675e+07	6.83675e+07
1785NEG	Y	PE(16:0_22:5)-H	PE(38:5)-H	PE	(16:0_22:5)	(16:0)	(22:5)			C43 H75 O8 N1 P1	764.524	10.4568	0.0161715	1.09123	0.0187249	2.53832	4.47113e+08	5.12062e+08	5.35606e+08	5.43107e+08	5.38171e+08	5.02196e+08	5.98326e+08	5.50234e+08	5.51633e+08	5.47652e+08	5.59799e+08	5.51438e+08	5.41183e+08	5.56693e+08	5.56565e+08
1786NEG	Y	PE(18:0_20:5)-H	PE(38:5)-H	PE	(18:0_20:5)	(18:0)	(20:5)			C43 H75 O8 N1 P1	764.524	10.7315	0.0139114	1.65742	9.9809e-07	3.50451	1.81093e+08	2.04614e+08	1.94327e+08	2.21411e+08	2.07297e+08	1.96121e+08	3.66929e+08	3.18266e+08	2.87804e+08	3.52043e+08	3.36673e+08	3.35253e+08	2.68186e+08	2.74858e+08	2.74644e+08
1811NEG	Y	PG(18:1_18:1)-H	PG(36:2)-H	PG	(18:1_18:1)	(18:1)	(18:1)			C42 H78 O10 N0 P1	773.534	10.2008	0.0355944	1.49383	0.000504324	2.44201	1.1743e+08	1.48482e+08	1.63744e+08	1.57163e+08	1.83487e+08	184784042	2.82241e+08	2.16699e+08	226634850	265816376	2.14506e+08	2.20841e+08	1.85205e+08	1.97169e+08	1.97055e+08
1812NEG	Y	PC(16:1_16:1)+HCOO	PC(32:2)+HCOO	PC	(16:1_16:1)	(16:1)	(16:1)			C41 H77 O10 N1 P1	774.529	9.19534	0.036293	1.6309	5.71586e-05	2.2827	7.52674e+07	8.9305e+07	9.08179e+07	9.35536e+07	101995125	8.50208e+07	1.72951e+08	1.3461e+08	1.26823e+08	164716226	1.33011e+08	1.41987e+08	1.19913e+08	1.20361e+08	1.2784e+08
1814NEG	Y	PC(16:1_16:1)+HCOO	PC(32:2)+HCOO	PC	(16:1_16:1)	(16:1)	(16:1)			C41 H77 O10 N1 P1	774.529	9.48506	0.0824522	1.50014	0.000891269	1.06152	2.59744e+07	3.05043e+07	3.38816e+07	3.61799e+07	3.7036e+07	3.74479e+07	5.38891e+07	4.39545e+07	4.04845e+07	5.91239e+07	5.72042e+07	4.69087e+07	4.0563e+07	4.67664e+07	4.07787e+07
1818NEG	Y	PC(16:0_16:1)+HCOO	PC(32:1)+HCOO	PC	(16:0_16:1)	(16:0)	(16:1)			C41 H79 O10 N1 P1	776.545	10.0646	0.034024	1.24919	0.00302832	1.78591	5.84957e+08	6.8982e+08	729147497	677945821	7.86182e+08	9.0282e+08	9.53578e+08	8.89092e+08	9.58933e+08	8.72419e+08	9.06529e+08	8.79486e+08	9.03974e+08	9.07392e+08	960043058
1819NEG	Y	PC(16:0_16:1)+HCOO	PC(32:1)+HCOO	PC	(16:0_16:1)	(16:0)	(16:1)			C41 H79 O10 N1 P1	776.545	10.4421	0.0201564	1.58666	1.47629e-05	1.56426	4.07507e+07	4.61684e+07	5.05368e+07	5.74599e+07	5.62822e+07	4.91874e+07	9.08235e+07	8.20708e+07	7.25334e+07	7.271e+07	7.92847e+07	7.91865e+07	7.03371e+07	7.28558e+07	7.28467e+07
1850NEG	Y	PC(16:1e_18:1)+HCOO	PC(34:2e)+HCOO	PC	(16:1e_18:1)	(16:1e)	(18:1)			C43 H83 O9 N1 P1	788.581	11.4884	0.0335993	1.59559	1.80932e-05	1.39954	3.11873e+07	3.41355e+07	4.02619e+07	3.77163e+07	3.96631e+07	3.64e+07	6.55138e+07	5.49316e+07	5.20132e+07	6.59766e+07	5.33979e+07	5.81819e+07	4.89434e+07	4.90989e+07	5.19272e+07
1853NEG	Y	PC(17:1_16:0)+HCOO	PC(33:1)+HCOO	PC	(17:1_16:0)	(17:1)	(16:0)			C42 H81 O10 N1 P1	790.56	10.5759	0.0277384	1.41029	0.000114645	2.52855	1.93808e+08	2.20803e+08	2.25436e+08	2.37044e+08	2.5165e+08	2.21855e+08	3.51017e+08	2.91172e+08	2.90162e+08	3.63234e+08	3.07355e+08	3.01787e+08	283662581	2.84162e+08	2.97768e+08
1854NEG	Y	PC(18:1e_16:0)+HCOO	PC(34:1e)+HCOO	PC	(18:1e_16:0)	(18:1e)	(16:0)			C43 H85 O9 N1 P1	790.597	11.604	0.0161851	1.37201	0.000958505	1.56474	9.11722e+07	1.0674e+08	1.16234e+08	1.23529e+08	1.30798e+08	1.11855e+08	1.76353e+08	1.42613e+08	1.40266e+08	1.78959e+08	1.52353e+08	1.42876e+08	1.39788e+08	1.40257e+08	1.43964e+08
1865NEG	Y	PG(18:1_20:4)-H	PG(38:5)-H	PG	(18:1_20:4)	(18:1)	(20:4)			C44 H76 O10 N0 P1	795.518	9.32922	0.0338734	2.60261	1.21022e-06	1.68619	1.21531e+07	1.43435e+07	1.50165e+07	1.62478e+07	1.66753e+07	1.39497e+07	4.52212e+07	3.17538e+07	3.36645e+07	4.3472e+07	3.95073e+07	3.64146e+07	2.65679e+07	2.82126e+07	2.81666e+07
1883NEG	Y	PC(16:1_18:1)+HCOO	PC(34:2)+HCOO	PC	(16:1_18:1)	(16:1)	(18:1)			C43 H81 O10 N1 P1	802.56	10.285	0.0157346	1.2274	0.0179854	1.58636	4.81628e+08	6.92724e+08	6.12917e+08	6.23334e+08	6.18228e+08	5.83248e+08	7.68689e+08	9.02437e+08	6.21573e+08	7.58349e+08	7.00728e+08	6.81685e+08	6.34962e+08	652864091	6.52296e+08
1888NEG	Y	PC(16:0_18:1)+HCOO	PC(34:1)+HCOO	PC	(16:0_18:1)	(16:0)	(18:1)			C43 H83 O10 N1 P1	804.576	11.0472	0.0169175	1.15059	0.00808826	2.99069	1995699421	2297289721	2370117997	2482144271	2492137609	2345583836	2928230398	2547193105	2570916620	2918639843	2549331929	2574372651	2536653544	2542347667	2614483454
1896NEG	Y	PI(16:0_16:1)-H	PI(32:1)-H	PI	(16:0_16:1)	(16:0)	(16:1)			C41 H76 O13 N0 P1	807.503	8.88687	0.0248962	2.00884	0.000152887	1.22615	1.75993e+07	1.52278e+07	1.53993e+07	1.41598e+07	1.39398e+07	1.45263e+07	4.20649e+07	2.61953e+07	3.11204e+07	3.10579e+07	2.59729e+07	2.60964e+07	2.39251e+07	2.40669e+07	2.50385e+07
1898NEG	Y	PS(16:0_22:5)-H	PS(38:5)-H	PS	(16:0_22:5)	(16:0)	(22:5)			C44 H75 O10 N1 P1	808.513	9.22378	0.0170153	2.55976	2.14583e-05	1.1731	7.05621e+06	7.56462e+06	7.67666e+06	8.14449e+06	8.00282e+06	6.71206e+06	2.48625e+07	1.56247e+07	2.05828e+07	2.14053e+07	1.84416e+07	1.46741e+07	1.31224e+07	1.35185e+07	1.35151e+07
1903NEG	Y	PS(18:0_20:4)-H	PS(38:4)-H	PS	(18:0_20:4)	(18:0)	(20:4)			C44 H77 O10 N1 P1	810.529	10.1864	0.036439	2.66474	0.00308947	3.41459	5.99694e+07	5.39352e+07	6.06632e+07	6.80777e+07	5.4265e+07	6.87346e+07	2.77698e+08	1.12471e+08	1.67657e+08	1.80689e+08	1.29377e+08	1.06459e+08	1.04218e+08	1.0711e+08	1.11988e+08
1906NEG	Y	PS(18:0_20:3)-H	PS(38:3)-H	PS	(18:0_20:3)	(18:0)	(20:3)			C44 H79 O10 N1 P1	812.545	10.6249	0.0438422	1.58578	0.00113776	1.33655	4.49099e+07	3.8968e+07	3.45271e+07	5.1879e+07	4.8599e+07	3.68678e+07	9.03442e+07	6.0679e+07	6.85937e+07	6.42589e+07	5.80939e+07	6.35955e+07	6.25092e+07	6.27914e+07	6.7525e+07
1918NEG	Y	PS(40:8e)-H	PS(40:8e)-H	PS	(40:8e)	(40:8e)				C46 H75 O9 N1 P1	816.518	10.9075	0.00116919	0.872451	0.000113282	1.15674	3.11893e+07	3.2103e+07	3.09365e+07	3.06021e+07	3.04129e+07	3.0018e+07	2.52648e+07	2.64821e+07	2.77904e+07	2.56915e+07	2.90158e+07	2.73873e+07	2.82634e+07	2.81974e+07	2.82301e+07
1922NEG	Y	PC(18:1e_18:1)+HCOO	PC(36:2e)+HCOO	PC	(18:1e_18:1)	(18:1e)	(18:1)			C45 H87 O9 N1 P1	816.612	11.6708	0.0312272	1.89514	6.72114e-06	1.16396	1.22047e+07	1.36775e+07	1.43988e+07	1.5005e+07	1.61982e+07	1.47011e+07	3.05407e+07	2.51848e+07	2.2172e+07	3.13693e+07	2.62307e+07	2.78358e+07	2.13203e+07	2.13929e+07	2.25312e+07
1932NEG	Y	PG(18:1_22:6)-H	PG(40:7)-H	PG	(18:1_22:6)	(18:1)	(22:6)			C46 H76 O10 N0 P1	819.518	8.31828	0.0349732	1.60026	0.0064438	1.42455	3.44733e+07	3.9579e+07	5.432e+07	5.21531e+07	5.79328e+07	4.99638e+07	8.22438e+07	7.77801e+07	6.21117e+07	1.10753e+08	6.42748e+07	64385063	6.43295e+07	6.54804e+07	6.87892e+07
1942NEG	Y	PC(16:0_20:5)+HCOO	PC(36:5)+HCOO	PC	(16:0_20:5)	(16:0)	(20:5)			C45 H79 O10 N1 P1	824.545	9.39768	0.0358965	1.46608	0.0141641	1.35982	6.9336e+07	7.8488e+07	7.92217e+07	9.06743e+07	1.48686e+08	7.63006e+07	1.32561e+08	1.16025e+08	1.67379e+08	1.37013e+08	1.21675e+08	1.20997e+08	1.01712e+08	108291553	1.08326e+08
1954NEG	Y	PC(16:0_20:3)+HCOO	PC(36:3)+HCOO	PC	(16:0_20:3)	(16:0)	(20:3)			C45 H83 O10 N1 P1	828.576	10.8435	0.00795501	1.47044	0.000266244	1.16057	3.4039e+07	3.9894e+07	4.4337e+07	4.76298e+07	4.78954e+07	4.30503e+07	6.79514e+07	5.89561e+07	5.12147e+07	6.95116e+07	6.07353e+07	6.93073e+07	5.36063e+07	5.44595e+07	5.41278e+07
1955NEG	Y	PE(18:1_24:0)-H	PE(42:1)-H	PE	(18:1_24:0)	(18:1)	(24:0)			C47 H91 O8 N1 P1	828.649	15.3507	0.0205769	0.868058	0.0388557	1.32785	3.84992e+07	4.10154e+07	4.09646e+07	4.28606e+07	4.5854e+07	4.021e+07	4.11311e+07	29363939	3.09685e+07	4.15624e+07	3.70256e+07	3.64452e+07	4.00501e+07	4.10235e+07	4.17275e+07
1965NEG	Y	PC(18:0_18:1)+HCOO	PC(36:1)+HCOO	PC	(18:0_18:1)	(18:0)	(18:1)			C45 H87 O10 N1 P1	832.607	11.9577	0.0155947	1.3876	0.00021534	4.27027	6.10814e+08	6.92355e+08	7.46769e+08	784578691	8.04929e+08	7.19906e+08	1131259908	9.13745e+08	9.27042e+08	1136991781	9.77164e+08	9.62833e+08	889496744	9.14074e+08	9.13851e+08
1970NEG	Y	PS(18:1_22:5)-H	PS(40:6)-H	PS	(18:1_22:5)	(18:1)	(22:5)			C46 H77 O10 N1 P1	834.529	8.99483	0.0251666	1.7769	0.002918	1.11741	2.16706e+07	1.67657e+07	1.55517e+07	1.97771e+07	1.75718e+07	1.89763e+07	4.88337e+07	2.72509e+07	3.0239e+07	3.59792e+07	2.61219e+07	2.75908e+07	2.5044e+07	2.53057e+07	2.62647e+07
1972NEG	Y	PS(18:0_22:6)-H	PS(40:6)-H	PS	(18:0_22:6)	(18:0)	(22:6)			C46 H77 O10 N1 P1	834.529	10.1738	0.040353	2.44769	0.00217526	3.24491	6.73299e+07	6.85459e+07	6.17997e+07	7.37259e+07	5.85126e+07	6.73532e+07	2.68567e+08	1.09889e+08	1.68897e+08	1.66757e+08	1.2573e+08	1.32548e+08	109418644	1.17553e+08	1.17322e+08
1973NEG	Y	PS(18:0_22:6)-H	PS(40:6)-H	PS	(18:0_22:6)	(18:0)	(22:6)			C46 H77 O10 N1 P1	834.529	9.93699	0.023487	1.52391	0.00313085	1.94834	1.29647e+08	1.10481e+08	9.42818e+07	1.16512e+08	1.18971e+08	1.11455e+08	231431184	1.42936e+08	1.91999e+08	1.82994e+08	1.47431e+08	141523750	1.43744e+08	1.46735e+08	1.50631e+08
1976NEG	Y	PI(16:0_18:1)-H	PI(34:1)-H	PI	(16:0_18:1)	(16:0)	(18:1)			C43 H80 O13 N0 P1	835.534	9.92981	0.0256796	1.82954	0.000523501	3.98496	2.80652e+08	2.24376e+08	1.89029e+08	2.25938e+08	2.19952e+08	222043933	527905051	3.44135e+08	4.79198e+08	4.70673e+08	3.3958e+08	330325118	3.2342e+08	3.38274e+08	338214365
1977NEG	Y	PS(18:0_22:5)-H	PS(40:5)-H	PS	(18:0_22:5)	(18:0)	(22:5)			C46 H79 O10 N1 P1	836.545	10.2059	0.035548	1.73441	0.0189679	3.85007	2.53869e+08	1.97903e+08	1.90143e+08	2.32394e+08	2.86101e+08	2.1505e+08	673632466	2.9708e+08	417418270	3.76323e+08	3.14057e+08	3.07095e+08	2.87106e+08	3.05051e+08	305991501
2005NEG	Y	PS(20:2e_22:6)-H	PS(42:8e)-H	PS	(20:2e_22:6)	(20:2e)	(22:6)			C48 H79 O9 N1 P1	844.55	11.8272	0.0226542	0.801064	0.0192565	1.20014	3.77446e+07	2.68081e+07	2.85784e+07	3.94119e+07	2.92737e+07	2.77842e+07	2.5171e+07	2.44139e+07	2.55629e+07	2.58801e+07	2.48452e+07	2.60094e+07	3.12767e+07	3.00638e+07	3.00985e+07
2016NEG	Y	PC(16:1e_22:0)+HCOO	PC(38:1e)+HCOO	PC	(16:1e_22:0)	(16:1e)	(22:0)			C47 H93 O9 N1 P1	846.659	14.316	0.00484924	0.959495	0.0453207	1.08791	3.76065e+07	3.84754e+07	4.0135e+07	3.7534e+07	3.68794e+07	3.79605e+07	3.58223e+07	3.67927e+07	3.74033e+07	3.74261e+07	3.7443e+07	3.44444e+07	3.75613e+07	3.75707e+07	3.78823e+07
201POS	Y	DG(36:3e)+H	DG(36:3e)+H	DG	(36:3e)	(36:3e)				C39 H73 O4	605.55	10.8889	0.00366921	2.16072	2.3817e-05	1.21841	8.18501e+07	8.65953e+07	7.64602e+07	7.35131e+07	7.28924e+07	8.09003e+07	2.06112e+08	1.54649e+08	2.08858e+08	161451033	1.49556e+08	1.3969e+08	1.28663e+08	1.29488e+08	1.29481e+08
2023NEG	Y	PI(17:0_18:1)-H	PI(35:1)-H	PI	(17:0_18:1)	(17:0)	(18:1)			C44 H82 O13 N0 P1	849.55	10.422	0.0187724	2.03241	0.000375723	1.45908	2.21059e+07	2.0076e+07	1.84156e+07	3.16456e+07	2.05707e+07	1.85902e+07	5.79239e+07	3.54323e+07	5.06968e+07	4.59721e+07	3.30589e+07	4.39831e+07	3.29607e+07	3.32588e+07	3.41667e+07
2029NEG	Y	PC(18:1_20:4)+HCOO	PC(38:5)+HCOO	PC	(18:1_20:4)	(18:1)	(20:4)			C47 H83 O10 N1 P1	852.576	10.446	0.0123863	1.45247	0.000127853	1.3365	4.40408e+07	6.11588e+07	5.50012e+07	6.28115e+07	6.39187e+07	5.49305e+07	9.00711e+07	8.05488e+07	7.15836e+07	9.15431e+07	8.36466e+07	7.9152e+07	7.35131e+07	7.512e+07	7.51061e+07
2040NEG	Y	PS(20:3_22:6)-H	PS(42:9)-H	PS	(20:3_22:6)	(20:3)	(22:6)			C48 H75 O10 N1 P1	856.513	10.1833	0.0447583	0.508985	1.3256e-06	1.18912	1.44521e+07	1.48128e+07	1.6747e+07	1.50828e+07	1.37596e+07	1.5513e+07	5.82799e+06	7.55626e+06	9.6958e+06	6.34138e+06	8.81647e+06	7.75766e+06	9.77754e+06	9.10018e+06	9.89574e+06
2041NEG	Y	PC(18:0_20:3)+HCOO	PC(38:3)+HCOO	PC	(18:0_20:3)	(18:0)	(20:3)			C47 H87 O10 N1 P1	856.607	11.4763	0.0200629	2.4683	0.0119208	2.99932	5.38026e+07	5.23699e+07	6.14211e+07	6.25311e+07	6.30744e+07	5.88652e+07	283133390	1.13592e+08	9.77597e+07	1.31147e+08	120067203	1.23303e+08	9.07115e+07	9.09009e+07	9.39944e+07
2042NEG	Y	PC(18:0_20:3)+HCOO	PC(38:3)+HCOO	PC	(18:0_20:3)	(18:0)	(20:3)			C47 H87 O10 N1 P1	856.607	11.7555	0.0176352	1.97281	1.92948e-06	1.29422	1.17728e+07	1.36824e+07	1.75539e+07	1.55501e+07	1.86475e+07	1.62667e+07	3.37925e+07	3.13657e+07	2.71697e+07	3.40971e+07	2.92729e+07	2.87071e+07	2.57646e+07	2.59291e+07	2.66315e+07
2045NEG	Y	PI(16:0_20:4)-H	PI(36:4)-H	PI	(16:0_20:4)	(16:0)	(20:4)			C45 H78 O13 N0 P1	857.519	8.96673	0.0211083	1.36467	0.0219543	1.65161	145074788	1.41958e+08	1.20062e+08	1.48248e+08	1.52614e+08	1.48689e+08	283589760	1.776e+08	1.81382e+08	2.00029e+08	1.65787e+08	160652782	1.62164e+08	1.64446e+08	1.69013e+08
2046NEG	Y	SM(d42:2)+HCOO	SM(d42:2)+HCOO	SM	(d42:2)	(d42:2)				C48 H94 O8 N2 P1	857.675	12.8312	0.0135341	1.14858	0.0118143	1.10374	3.22379e+08	3.89358e+08	4.06904e+08	4.25368e+08	4.06545e+08	397124377	4.95574e+08	440849261	4.44356e+08	4.72654e+08	422130569	4.20938e+08	4.25026e+08	4.3173e+08	4.36651e+08
2055NEG	Y	PI(18:1_18:1)-H	PI(36:2)-H	PI	(18:1_18:1)	(18:1)	(18:1)			C45 H82 O13 N0 P1	861.55	10.1695	0.0194491	1.58774	0.0259598	3.147	5.43311e+08	3.14555e+08	2.94103e+08	3.32726e+08	3.36181e+08	2.86517e+08	8.36589e+08	3.95934e+08	6.79271e+08	524348734	4.64679e+08	4.45177e+08	4.44891e+08	4.48529e+08	4.61596e+08
2056NEG	Y	PI(18:0_18:2)-H	PI(36:2)-H	PI	(18:0_18:2)	(18:0)	(18:2)			C45 H82 O13 N0 P1	861.55	10.4679	0.0112735	1.98321	0.00116558	1.19056	1.46829e+07	1.75772e+07	1.32665e+07	1.56847e+07	1.43041e+07	1.47106e+07	4.16185e+07	2.12225e+07	3.59644e+07	3.1368e+07	25493490	2.32698e+07	2.62659e+07	2.67913e+07	2.62843e+07
2061NEG	Y	PI(18:0_18:1)-H	PI(36:1)-H	PI	(18:0_18:1)	(18:0)	(18:1)			C45 H84 O13 N0 P1	863.566	10.8814	0.0219197	2.22645	0.000447005	6.17905	3.24449e+08	2.97742e+08	2.64487e+08	2.90917e+08	3.09654e+08	2.82197e+08	9.29762e+08	498520833	7.55321e+08	7.02495e+08	5.5832e+08	4.9516e+08	4.79959e+08	4.98534e+08	4.98772e+08
2099NEG	Y	PC(18:2_22:6)+HCOO	PC(40:8)+HCOO	PC	(18:2_22:6)	(18:2)	(22:6)			C49 H81 O10 N1 P1	874.56	9.12359	0.0134308	0.742187	0.000352198	1.19829	2.105e+07	2.37378e+07	2.39908e+07	2.49441e+07	2.60832e+07	2.34666e+07	1.9877e+07	1.91122e+07	1.33517e+07	1.85786e+07	1.77766e+07	17638931	2.9563e+07	3.02628e+07	3.02604e+07
2122NEG	Y	PI(18:1_20:4)-H	PI(38:5)-H	PI	(18:1_20:4)	(18:1)	(20:4)			C47 H80 O13 N0 P1	883.534	9.3314	0.0293226	1.59983	0.00286663	1.74676	7.17077e+07	6.29157e+07	5.66016e+07	6.54837e+07	7.23339e+07	6.76557e+07	1.50785e+08	9.03465e+07	1.08563e+08	108367662	8.63467e+07	9.02402e+07	8.53114e+07	8.99577e+07	8.5806e+07
2123NEG	Y	PI(18:1_20:4)-H	PI(38:5)-H	PI	(18:1_20:4)	(18:1)	(20:4)			C47 H80 O13 N0 P1	883.534	9.05563	0.0200931	1.31567	0.0333142	2.27422	3.64482e+08	3.57715e+08	2.99818e+08	3.68596e+08	4.02898e+08	3.67546e+08	6.88726e+08	4.03559e+08	4.5192e+08	4.64527e+08	4.12261e+08	4.22239e+08	4.07224e+08	414866905	4.23895e+08
2128NEG	Y	PI(16:0_22:4)-H	PI(38:4)-H	PI	(16:0_22:4)	(16:0)	(22:4)			C47 H82 O13 N0 P1	885.55	9.71065	0.0265521	1.46761	0.00917727	1.18827	5.66801e+07	5.23715e+07	4.24794e+07	4.85206e+07	5.02689e+07	5.49314e+07	106659871	6.10737e+07	7.2839e+07	8.08199e+07	6.26155e+07	6.39833e+07	5.99802e+07	6.28311e+07	6.28206e+07
2129NEG	Y	PI(18:1_20:3)-H	PI(38:4)-H	PI	(18:1_20:3)	(18:1)	(20:3)			C47 H82 O13 N0 P1	885.55	9.49906	0.0177477	1.67927	0.000699366	1.48968	3.73391e+07	3.80864e+07	3.45708e+07	3.49731e+07	4.04084e+07	3.59651e+07	8.44685e+07	5.32633e+07	6.33798e+07	6.59264e+07	5.28089e+07	5.18476e+07	4.9845e+07	5.01076e+07	5.15115e+07
2133NEG	Y	PI(18:0_20:3)-H	PI(38:3)-H	PI	(18:0_20:3)	(18:0)	(20:3)			C47 H84 O13 N0 P1	887.566	10.4032	0.0179976	1.92568	0.000348826	3.71739	1.88979e+08	1.59876e+08	1.45889e+08	1.61401e+08	1.61905e+08	1.56479e+08	423898206	2.5797e+08	3.61508e+08	3.11627e+08	2.58065e+08	2.63556e+08	2.47439e+08	255335488	2.55296e+08
2134NEG	Y	PI(18:0_20:3)-H	PI(38:3)-H	PI	(18:0_20:3)	(18:0)	(20:3)			C47 H84 O13 N0 P1	887.566	10.6966	0.0217021	1.85497	0.0018352	2.53599	1.04929e+08	8.7123e+07	7.33337e+07	9.23412e+07	8.18532e+07	7.92504e+07	2.34006e+08	1.31111e+08	1.75889e+08	1.65515e+08	1.23726e+08	1.32168e+08	1.24803e+08	129383742	1.29817e+08
2168NEG	Y	PI(18:0_22:6)-H	PI(40:6)-H	PI	(18:0_22:6)	(18:0)	(22:6)			C49 H82 O13 N0 P1	909.55	9.72865	0.0424694	1.90921	0.000892067	2.45714	8.49918e+07	7.1427e+07	6.18634e+07	7.26172e+07	7.212e+07	6.95465e+07	1.97204e+08	1.18724e+08	1.48432e+08	1.4272e+08	1.07234e+08	1.11546e+08	1.04067e+08	1.0487e+08	1.12315e+08
266POS	Y	DG(18:0_18:1)+Na	DG(36:1)+Na	DG	(18:0_18:1)	(18:0)	(18:1)			C39 H74 O5 Na1	645.543	14.1502	0.00408428	1.93535	2.46455e-07	1.20931	7.2646e+07	8.22145e+07	1.09343e+08	9.32548e+07	9.06051e+07	9.5764e+07	1.70163e+08	1.79772e+08	1.69996e+08	1.93298e+08	1.79731e+08	1.59535e+08	151272362	1.5127e+08	1.52344e+08
306POS	Y	DG(18:0_20:4)+NH4	DG(38:4)+NH4	DG	(18:0_20:4)	(18:0)	(20:4)			C41 H76 O5 N1	662.572	13.0325	0.0059421	2.23623	8.56659e-06	1.47749	6.30194e+07	8.54582e+07	1.18923e+08	9.39324e+07	8.81242e+07	1.08337e+08	1.91708e+08	203534663	1.88786e+08	2.55419e+08	2.25588e+08	1.82321e+08	1.73766e+08	1.73779e+08	1.7199e+08
310POS	Y	LPC(28:0)+H	LPC(28:0)+H	LPC	(28:0)	(28:0)				C36 H75 O7 N1 P1	664.528	9.50061	0.0020738	2.04557	3.39959e-08	1.12916	5.2642e+07	6.45639e+07	7.21468e+07	6.79033e+07	6.75046e+07	6.44135e+07	1.4353e+08	1.33751e+08	1.30819e+08	1.41676e+08	1.24875e+08	1.2143e+08	1.13075e+08	1.13287e+08	1.12819e+08
317POS	Y	DG(18:0_20:3)+Na	DG(38:3)+Na	DG	(18:0_20:3)	(18:0)	(20:3)			C41 H74 O5 Na1	669.543	13.5048	0.00274077	2.2586	4.67978e-07	1.09905	3.93794e+07	4.69796e+07	6.06648e+07	4.95878e+07	4.58086e+07	5.19005e+07	9.90638e+07	1.04549e+08	106863341	1.25104e+08	1.24608e+08	104565525	8.76285e+07	8.76304e+07	8.72141e+07
327POS	Y	SM(d32:1)+H	SM(d32:1)+H	SM	(d32:1)	(d32:1)				C37 H76 O6 N2 P1	675.544	8.72526	0.00269547	1.52275	3.40786e-06	1.13565	2.29205e+08	2.74769e+08	2.95876e+08	2.84992e+08	3.03674e+08	2.87814e+08	4.58449e+08	4.24074e+08	3.91849e+08	4.60765e+08	4.04344e+08	4.1316e+08	4.12433e+08	4.14657e+08	413414981
337POS	Y	PC(28:0)+H	PC(28:0)+H	PC	(28:0)	(28:0)				C36 H73 O8 N1 P1	678.507	8.635	0.00410373	2.3256	6.53156e-09	3.06342	2.9124e+08	335330891	3.69836e+08	3.57469e+08	3.60762e+08	3.23357e+08	874393262	7.51468e+08	7.3721e+08	8.39693e+08	7.70305e+08	7.66502e+08	6.61481e+08	6.56789e+08	656814795
363POS	Y	SM(d33:1)+H	SM(d33:1)+H	SM	(d33:1)	(d33:1)				C38 H78 O6 N2 P1	689.559	9.34903	0.00562263	1.88696	2.9182e-07	1.8907	1.99905e+08	2.44915e+08	2.60539e+08	2.44241e+08	2.57392e+08	2.33956e+08	5.05434e+08	4.69776e+08	4.43916e+08	4.74521e+08	4.23012e+08	4.02357e+08	4.10791e+08	4.06814e+08	4.06818e+08
364POS	Y	PE(16:0_16:1)+H	PE(32:1)+H	PE	(16:0_16:1)	(16:0)	(16:1)			C37 H73 O8 N1 P1	690.507	10.3843	0.0117004	1.87921	2.4509e-08	1.3142	9.65684e+07	1.35837e+08	117439647	1.23675e+08	1.34812e+08	1.15755e+08	2.38539e+08	2.23582e+08	2.1526e+08	2.33395e+08	2.2699e+08	222947745	1.96353e+08	1.92381e+08	1.96313e+08
373POS	Y	PC(30:0e)+H	PC(30:0e)+H	PC	(30:0e)	(30:0e)				C38 H79 O7 N1 P1	692.559	10.5951	0.00150989	1.58932	8.08889e-08	1.46048	3.00661e+08	3.1059e+08	3.57575e+08	3.4545e+08	3.57346e+08	3.35705e+08	5.58969e+08	5.08995e+08	5.03172e+08	5.56118e+08	549033849	5.14e+08	4.81631e+08	4.81639e+08	4.80376e+08
382POS	Y	PC(12:0_18:3)+H	PC(30:3)+H	PC	(12:0_18:3)	(12:0)	(18:3)			C38 H71 O8 N1 P1	700.491	8.80914	0.00900433	2.14015	4.08481e-09	1.14426	5.00013e+07	5.9348e+07	6.35181e+07	6.12055e+07	5.91558e+07	5.93497e+07	1.36836e+08	1.19936e+08	1.21815e+08	1.33617e+08	1.20146e+08	1.22223e+08	1.11669e+08	1.09956e+08	1.09935e+08
392POS	Y	PE(18:1p_16:0)+H	PE(34:1p)+H	PE	(18:1p_16:0)	(18:1p)	(16:0)			C39 H77 O7 N1 P1	702.543	11.8267	0.00417425	1.53928	7.07354e-07	1.09945	1.9635e+08	2.24055e+08	2.40628e+08	2.44255e+08	260978843	2.40113e+08	3.9166e+08	3.538e+08	3.39517e+08	3.69153e+08	3.57404e+08	3.53275e+08	3.25025e+08	3.25026e+08	3.22681e+08
394POS	Y	SM(d34:1)+H	SM(d34:1)+H	SM	(d34:1)	(d34:1)				C39 H80 O6 N2 P1	703.575	9.92787	0.00168252	1.32234	2.63229e-07	1.80818	6541656774	7068546478	7353805555	7172110662	7432493303	6979246757	9961250203	9250170510	9075864209	9584279914	9214344653	9176747952	9032377295	9032409957	9006096919
397POS	Y	PC(30:1)+H	PC(30:1)+H	PC	(16:0_14:1)	(16:0)	(14:1)			C38 H75 O8 N1 P1	704.522	9.35337	0.0122873	2.22682	1.06988e-07	1.70707	9.83952e+07	1.21779e+08	1.25703e+08	1.28918e+08	125949151	118982551	3.01658e+08	2.56215e+08	2.51022e+08	2.72897e+08	2.86312e+08	234600480	2.2599e+08	2.21232e+08	2.26026e+08
399POS	Y	PC(30:1)+H	PC(30:1)+H	PC	(16:1_14:0)	(16:1)	(14:0)			C38 H75 O8 N1 P1	704.522	8.96006	0.0045426	2.23672	4.03678e-07	3.9186	4.81377e+08	5.69256e+08	6.46371e+08	9.12017e+08	647648781	605979583	1568267288	1374541711	1419693586	1513063368	1420446287	1343660487	1128455251	1128398595	1119571808
402POS	Y	SM(d34:0)+H	SM(d34:0)+H	SM	(d34:0)	(d34:0)				C39 H82 O6 N2 P1	705.591	10.3376	0.00346969	1.09066	0.0158728	3.31112	1362157006	1448071918	1576487619	1519702349	1569628690	1450367143	1734518507	1646942205	1627924628	1659190008	1521713271	1545426302	1734597778	1745026580	1734565061
403POS	Y	PC(30:0)+H	PC(30:0)+H	PC	(16:0_14:0)	(16:0)	(14:0)			C38 H77 O8 N1 P1	706.538	9.95802	0.000854045	1.22085	5.06875e-06	4.56728	5375210429	5864625830	6122702482	6018875081	6192117454	5772555599	7504238679	7043389550	6931153571	7346143987	7136390943	7191077241	7136947678	7136940081	7126391764
410POS	Y	PE(23:0_10:2)+Li	PE(33:2)+Li	PE	(23:0_10:2)	(23:0)	(10:2)			C38 H72 O8 N1 P1 Li1	708.515	11.503	0.092892	0.869959	0.0131731	2.05907	346665146	3.5404e+08	3.05903e+08	3.01223e+08	3.72416e+08	3.20298e+08	2.74522e+08	3.14653e+08	3.1767e+08	2.84562e+08	2.70995e+08	2.7799e+08	2.4175e+08	2.56034e+08	2.89248e+08
418POS	Y	CE(22:6)+NH4	ChE(22:6)+NH4	ChE	(22:6)	(22:6)				C49 H80 O2 N1	714.618	19.4166	0.00624329	16.2094	1.49115e-10	1.36437	2.81519e+06	4.07372e+06	5.01385e+06	4.21361e+06	5.37672e+06	4.90547e+06	8.01619e+07	7.13933e+07	6.94695e+07	7.54996e+07	6.9462e+07	6.19175e+07	3.89855e+07	3.85727e+07	3.85614e+07
423POS	Y	CE(22:5)+NH4	ChE(22:5)+NH4	ChE	(22:5)	(22:5)				C49 H82 O2 N1	716.634	20.0857	0.00518228	25.5901	5.63187e-10	1.10747	1.06854e+06	1.50168e+06	2.34008e+06	1.74908e+06	1.68332e+06	2.36421e+06	5.23646e+07	4.31386e+07	4.45538e+07	4.73503e+07	4.78782e+07	3.87057e+07	2.32944e+07	2.34951e+07	2.32776e+07
428POS	Y	PC(31:1)+H	PC(31:1)+H	PC	(15:0_16:1)	(15:0)	(16:1)			C39 H77 O8 N1 P1	718.538	9.53243	0.00500865	2.3576	1.34032e-08	2.32816	1.62186e+08	2.01075e+08	2.0209e+08	221630770	1.90794e+08	1.8608e+08	5.03843e+08	4.23193e+08	4.40284e+08	4.8182e+08	4.22905e+08	4.71859e+08	3.65358e+08	3.61889e+08	3.64592e+08
430POS	Y	PC(9:0_22:1)+H	PC(31:1)+H	PC	(9:0_22:1)	(9:0)	(22:1)			C39 H77 O8 N1 P1	718.538	11.3473	0.00439931	1.4079	6.81616e-06	1.04118	8.14469e+08	9.26249e+08	1026645476	9.75925e+08	9.98782e+08	9.76588e+08	1426990050	1380828715	1300404696	1433622168	1254814500	1254658813	1243848954	1243759655	1253305693
431POS	Y	PC(8:1e_24:0)+H	PC(32:1e)+H	PC	(8:1e_24:0)	(8:1e)	(24:0)			C40 H81 O7 N1 P1	718.575	10.7085	0.00344615	2.81412	1.02439e-05	3.54511	2.66601e+08	3.19684e+08	3.29949e+08	3.41788e+08	3.76085e+08	3.17052e+08	9.3447e+08	1253999884	7.86378e+08	8.6021e+08	8.56118e+08	7.99626e+08	6.07871e+08	6.07908e+08	6.04269e+08
432POS	Y	PC(8:1e_24:0)+H	PC(32:1e)+H	PC	(8:1e_24:0)	(8:1e)	(24:0)			C40 H81 O7 N1 P1	718.575	11.4344	0.0099169	1.62638	1.17933e-07	2.61908	7.98926e+08	9.1015e+08	9.68185e+08	9.17715e+08	1001162168	8.91109e+08	1615363597	1483575688	1396812752	1511697749	1509664018	1407257382	1305949474	1283793852	1283749597
438POS	Y	PE(16:0p_20:5)+H	PE(36:5p)+H	PE	(16:0p_20:5)	(16:0p)	(20:5)			C41 H73 O7 N1 P1	722.512	10.2134	0.00562422	1.66305	4.6457e-10	1.14674	1.54088e+08	159551793	1.5845e+08	1.65079e+08	181026528	1.53671e+08	2.74884e+08	2.70669e+08	2.66608e+08	2.74033e+08	2.67494e+08	2.62576e+08	2.28758e+08	230994082	2.28759e+08
43POS	Y	PE(8:0e_10:0)+H	PE(18:0e)+H	PE	(8:0e_10:0)	(8:0e)	(10:0)			C23 H49 O7 N1 P1	482.324	3.94721	0.000168088	0.771844	0.0202492	1.64237	1.61288e+08	1.92396e+08	2.32648e+08	1.57444e+08	1.71651e+08	1.85498e+08	1.26526e+08	145312930	1.76024e+08	1.65579e+08	1.16256e+08	1.20044e+08	1.88898e+08	1.88843e+08	1.88843e+08
443POS	Y	PE(16:0p_20:4)+H	PE(36:4p)+H	PE	(16:0p_20:4)	(16:0p)	(20:4)			C41 H75 O7 N1 P1	724.528	10.8901	0.000359213	1.43877	5.59374e-07	1.46521	9.13166e+08	1038692865	1128451006	1085897230	1070352635	1088881040	1598105400	1505899046	1449537151	1590991620	1519134344	1437203461	1446169434	1447207242	1446639700
446POS	Y	SM(d36:4)+H	SM(d36:4)+H	SM	(d36:4)	(d36:4)				C41 H78 O6 N2 P1	725.559	9.88988	0.00595505	0.786361	8.18716e-06	1.81524	2.13204e+08	2.19591e+08	2.11505e+08	2.00447e+08	2.00151e+08	1.9716e+08	1.5116e+08	1.70517e+08	1.62813e+08	1.52104e+08	1.73621e+08	1.66491e+08	1.67782e+08	1.66067e+08	1.67801e+08
449POS	Y	SM(d36:3)+H	SM(d36:3)+H	SM	(d36:3)	(d36:3)				C41 H80 O6 N2 P1	727.575	10.3457	0.00757447	0.621303	4.87435e-06	1.1564	7.77647e+07	6.69876e+07	6.14272e+07	6.36825e+07	6.49155e+07	6.39489e+07	3.43179e+07	4.51275e+07	4.19892e+07	4.29662e+07	3.98534e+07	4.34757e+07	5.21437e+07	5.17725e+07	5.136e+07
451POS	Y	PC(16:0_14:0)+Na	PC(30:0)+Na	PC	(16:0_14:0)	(16:0)	(14:0)			C38 H76 O8 N1 P1 Na1	728.52	9.95802	0.00433207	0.743738	8.63237e-07	1.33432	1.0758e+08	1.02634e+08	1.05128e+08	1.02272e+08	1.04054e+08	1.00093e+08	7.08916e+07	8.17796e+07	7.03579e+07	7.58823e+07	8.09983e+07	8.25182e+07	8.42098e+07	8.35802e+07	8.35819e+07
459POS	Y	PC(32:2)+H	PC(32:2)+H	PC	(16:1_16:1)	(16:1)	(16:1)			C40 H77 O8 N1 P1	730.538	9.76141	0.0047348	1.5185	3.32561e-06	1.14067	2.50233e+08	2.92554e+08	3.1509e+08	3.1102e+08	301759776	284203691	4.91073e+08	423952398	4.20978e+08	480511956	4.29074e+08	4.19171e+08	427882220	424390553	4.27898e+08
462POS	Y	PE(16:0p_20:1)+H	PE(36:1p)+H	PE	(16:0p_20:1)	(16:0p)	(20:1)			C41 H81 O7 N1 P1	730.575	12.7669	0.0017393	2.04315	5.59738e-08	1.19116	6.33206e+07	7.00134e+07	7.4831e+07	7.62125e+07	7.95442e+07	7.28726e+07	1.6214e+08	136576093	1.42286e+08	1.62242e+08	1.51787e+08	137402533	1.29563e+08	130009599	1.29846e+08
464POS	Y	PC(32:1)+H	PC(32:1)+H	PC	(16:0_16:1)	(16:0)	(16:1)			C40 H79 O8 N1 P1	732.554	10.0714	0.0284446	1.57389	3.49694e-07	6.56259	6073175154	7149924619	7809998224	7106169365	7764495380	7487768805	11034398225	11872525111	11264384930	10915948678	10899550076	12306600886	13076555801	12364568881	12843462557
473POS	Y	PC(32:0)+H	PC(32:0)+H	PC	(16:0_16:0)	(16:0)	(16:0)			C40 H81 O8 N1 P1	734.569	10.8282	0.00368378	1.85438	0.0013605	1.92516	1.95888e+07	4.9149e+08	4.74553e+08	4.85402e+08	5.02132e+08	4.51931e+08	7.88483e+08	7.4003e+08	7.04073e+08	7.9479e+08	7.16166e+08	753515735	6.54365e+08	6.54373e+08	6.50203e+08
480POS	Y	PC(22:2_11:3)+H	PC(33:5)+H	PC	(22:2_11:3)	(22:2)	(11:3)			C41 H73 O8 N1 P1	738.507	9.71201	0.00376916	2.11703	1.37841e-06	1.08008	4.40722e+07	5.59266e+07	5.43535e+07	5.61174e+07	5.65456e+07	8.30533e+07	1.34071e+08	1.1768e+08	1.19389e+08	1.35629e+08	1.16379e+08	1.17956e+08	100677139	1.00674e+08	1.01334e+08
488POS	Y	PE(16:0_20:4)+H	PE(36:4)+H	PE	(16:0_20:4)	(16:0)	(20:4)			C41 H75 O8 N1 P1	740.522	10.4164	0.00122621	1.54562	8.07987e-07	1.48106	3.70775e+08	4.51494e+08	4.83121e+08	4.76505e+08	4.66328e+08	435397821	7.10424e+08	6.65381e+08	6.49835e+08	744993720	7.13705e+08	6.63515e+08	6.24162e+08	6.2549e+08	6.25488e+08
501POS	Y	PC(16:2e_18:0)+H	PC(34:2e)+H	PC	(16:2e_18:0)	(16:2e)	(18:0)			C42 H83 O7 N1 P1	744.59	11.5002	0.00436239	1.93606	2.92958e-10	2.65584	3.75614e+08	4.10693e+08	4.52957e+08	4.2776e+08	4.50192e+08	4.46791e+08	8.24978e+08	8.35645e+08	8.47326e+08	8.61016e+08	8.04804e+08	7.90295e+08	676831384	6.81934e+08	6.82007e+08
502POS	Y	PC(34:2e)+H	PC(34:2e)+H	PC	(34:2e)	(34:2e)				C42 H83 O7 N1 P1	744.59	10.9022	0.00222432	1.84163	0.000388373	1.41437	1.63498e+08	1.98949e+08	2.11521e+08	1.90611e+08	1.96065e+08	1.89675e+08	3.07103e+08	4.54623e+08	4.41715e+08	3.12122e+08	2.9509e+08	307810977	2.71396e+08	2.70355e+08	2.70351e+08
505POS	Y	PC(17:1_16:0)+H	PC(33:1)+H	PC	(17:1_16:0)	(17:1)	(16:0)			C41 H81 O8 N1 P1	746.569	10.5842	0.00188234	1.46125	1.3973e-07	3.15762	3378860229	3672711999	3970430568	3995236295	4036684508	3773854850	5663332727	5398141520	5305911546	5861467525	5704063204	5424147460	5153838057	5137039530	5137103490
506POS	Y	PC(9:0_24:1)+H	PC(33:1)+H	PC	(9:0_24:1)	(9:0)	(24:1)			C41 H81 O8 N1 P1	746.569	12.2654	0.00301441	1.24937	0.000190219	2.08878	1556491515	1826435528	2023447627	1982566054	2051299281	1848674170	2472184952	2291933032	2260717488	2419927540	2339512351	2319764658	2412458160	2412414754	2399862796
507POS	Y	PC(34:1e)+H	PC(34:1e)+H	PC	(34:1e)	(34:1e)				C42 H85 O7 N1 P1	746.606	11.6107	0.000625148	1.76161	2.80202e-08	3.89334	1089279546	1264468873	1371738415	1351142695	1386847996	1319037954	2451324684	2250035539	2241786875	2389545504	2225241660	2151844715	2006282724	2008455990	2006282927
510POS	Y	PE(16:0p_22:6)+H	PE(38:6p)+H	PE	(16:0p_22:6)	(16:0p)	(22:6)			C43 H75 O7 N1 P1	748.528	10.5931	0.00136964	1.44407	5.94109e-06	1.04207	5.92735e+08	6.05238e+08	6.76047e+08	7.23784e+08	7.25118e+08	6.57507e+08	1033161025	8.96493e+08	8.89538e+08	9.77177e+08	1018841371	9.32825e+08	902776641	9.00639e+08	9.02781e+08
517POS	Y	PE(16:0p_22:5)+H	PE(38:5p)+H	PE	(16:0p_22:5)	(16:0p)	(22:5)			C43 H77 O7 N1 P1	750.543	10.9185	0.00677261	1.25418	5.87392e-05	1.77378	1350628379	1531038289	1591114015	1673837194	1708355037	1517348753	2023636989	1859251785	1912362394	2004160280	2033423833	1921722300	1951049601	1951084111	1928269008
523POS	Y	PC(12:0_22:5)+H	PC(34:5)+H	PC	(12:0_22:5)	(12:0)	(22:5)			C42 H75 O8 N1 P1	752.522	9.20805	0.0198553	2.06774	0.000368843	1.37274	9.59915e+07	1.08251e+08	1.10707e+08	123724771	1.1223e+08	1.04688e+08	2.73014e+08	2.603e+08	1.93214e+08	2.87014e+08	1.78754e+08	1.63294e+08	1.88135e+08	1.87981e+08	1.94599e+08
530POS	Y	PC(16:0_16:1)+Na	PC(32:1)+Na	PC	(16:0_16:1)	(16:0)	(16:1)			C40 H78 O8 N1 P1 Na1	754.536	10.1876	0.00401368	0.787228	0.0264305	2.66891	4.46174e+08	4.48831e+08	4.76369e+08	5.92044e+08	4.19335e+08	4.66826e+08	3.93978e+08	5.01382e+08	2.90877e+08	3.2527e+08	3.45303e+08	3.86458e+08	3.94486e+08	3.945e+08	3.97242e+08
532POS	Y	PC(34:4)+H	PC(34:4)+H	PC	(34:4)	(34:4)				C42 H77 O8 N1 P1	754.538	8.829	0.00421829	1.63411	1.12242e-05	1.34046	1.99702e+08	249212985	2.5711e+08	2.55339e+08	2.89671e+08	2.60462e+08	4.50536e+08	4.26277e+08	4.28035e+08	4.39405e+08	3.66953e+08	3.58753e+08	4.05273e+08	4.02357e+08	4.05347e+08
537POS	Y	PC(16:0_16:0)+Na	PC(32:0)+Na	PC	(16:0_16:0)	(16:0)	(16:0)			C40 H80 O8 N1 P1 Na1	756.551	10.9677	0.00419816	0.837772	0.00372669	1.38156	1.46741e+08	1.35508e+08	135689171	1.37977e+08	1.32016e+08	1.36936e+08	1.0966e+08	1.11382e+08	1.02991e+08	1.1113e+08	1.42032e+08	1.13857e+08	110889754	1.1009e+08	1.10899e+08
539POS	Y	PC(34:3)+H	PC(34:3)+H	PC	(16:1_18:2)	(16:1)	(18:2)			C42 H79 O8 N1 P1	756.554	9.34172	0.00279822	1.55997	7.20136e-06	1.62493	3.98821e+08	5.30941e+08	5.35966e+08	5.45248e+08	5.71872e+08	4.78656e+08	8.85542e+08	8.02841e+08	734926445	8.1963e+08	7.49062e+08	783855569	7.56014e+08	7.55998e+08	7.52348e+08
552POS	Y	PC(34:1)+H	PC(34:1)+H	PC	(16:0_18:1)	(16:0)	(18:1)			C42 H83 O8 N1 P1	760.585	11.0555	0.00401351	1.17574	6.56268e-07	9.85371	19104268499	20044422726	20958025064	20373235415	21041250229	20236986237	23862022000	23531982905	23702989845	23967033075	23571177614	24520734181	23121818910	23121865070	23282948975
560POS	Y	PC(34:0)+H	PC(34:0)+H	PC	(18:0_16:0)	(18:0)	(16:0)			C42 H85 O8 N1 P1	762.601	11.8911	0.00193437	1.20926	0.00057118	2.46124	1467706631	1797922429	1833526307	1798531195	1889442538	1672459165	2235808059	2063354867	1974069007	2196338602	2065907899	2112894004	2202402946	2195027167	2195053722
562POS	Y	PC(35:6)+H	PC(35:6)+H	PC	(35:6)	(35:6)				C43 H75 O8 N1 P1	764.522	10.131	0.00232443	1.1368	0.000177375	1.39209	3.23453e+08	3.33554e+08	3.39135e+08	3.54668e+08	3.6922e+08	3.2926e+08	3.963e+08	3.76345e+08	3.86762e+08	3.77342e+08	3.98835e+08	3.94051e+08	3.79984e+08	3.78221e+08	3.79102e+08
566POS	Y	PC(36:6e)+H	PC(36:6e)+H	PC	(36:6e)	(36:6e)				C44 H79 O7 N1 P1	764.559	9.86123	0.00464945	2.07753	2.63545e-09	1.11502	5.41386e+07	5.78264e+07	6.03081e+07	6.36064e+07	67012116	6.18599e+07	1.28797e+08	1.29054e+08	1.2672e+08	1.34841e+08	1.24003e+08	1.14368e+08	1.029e+08	1.02897e+08	1.03729e+08
567POS	Y	PE(37:2)+Li	PE(37:2)+Li	PE	(37:2)	(37:2)				C42 H80 O8 N1 P1 Li1	764.578	11.5043	0.0027055	0.897367	0.0160335	5.83451	2845523874	2995040070	2571578885	2758150743	2821479585	2562724135	2386547840	2463287041	2476649729	2377695183	2342133518	2809147286	2783460801	2797017932	2784505203
571POS	Y	PC(35:5)+H	PC(35:5)+H	PC	(35:5)	(35:5)				C43 H77 O8 N1 P1	766.538	10.7451	0.0354361	1.53583	2.32224e-06	1.3187	303699319	3.62754e+08	3.98241e+08	4.06307e+08	3.98964e+08	3.5599e+08	6.33605e+08	5.65723e+08	5.40503e+08	5.5783e+08	5.56894e+08	564137512	5.66862e+08	5.6744e+08	5.33043e+08
582POS	Y	PC(35:4)+H	PC(35:4)+H	PC	(35:4)	(35:4)				C43 H79 O8 N1 P1	768.554	11.3823	0.00254065	1.24545	1.23721e-05	2.41736	1965760256	2260685582	2315381466	2241156309	2325864348	2191188409	2947519508	2706335315	2693703506	2748930034	2799660981	2668361957	2672876585	2673501854	2684957482
587POS	Y	PE(37:1e)+Na	PE(37:1e)+Na	PE	(37:1e)	(37:1e)				C42 H84 O7 N1 P1 Na1	768.588	10.7306	0.00292086	1.65561	7.20634e-07	2.10347	4.30324e+08	4.92573e+08	5.45262e+08	5.41007e+08	5.53203e+08	534089800	9.57057e+08	8.43415e+08	8.04544e+08	8.84306e+08	8.43577e+08	7.93625e+08	7.43559e+08	7.39801e+08	7.3982e+08
593POS	Y	PC(21:0_14:3)+H	PC(35:3)+H	PC	(21:0_14:3)	(21:0)	(14:3)			C43 H81 O8 N1 P1	770.569	11.763	0.00214391	1.59393	5.58448e-08	1.34199	2.31536e+08	2.55395e+08	2.80468e+08	2.88942e+08	2.90536e+08	2.61305e+08	4.44722e+08	4.13108e+08	4.14262e+08	4.46456e+08	421993543	4.22792e+08	3.94041e+08	3.95691e+08	3.94537e+08
598POS	Y	PE(37:0e)+Na	PE(37:0e)+Na	PE	(37:0e)	(37:0e)				C42 H86 O7 N1 P1 Na1	770.603	11.554	0.0100998	1.90428	4.1161e-07	1.12787	6.62563e+07	7.68803e+07	8.51164e+07	8.44688e+07	8.7625e+07	8.71772e+07	1.75963e+08	1.50482e+08	1.47037e+08	163440491	1.52769e+08	1.38691e+08	1.32671e+08	1.30381e+08	130373560
604POS	Y	PC(17:1_18:1)+H	PC(35:2)+H	PC	(17:1_18:1)	(17:1)	(18:1)			C43 H83 O8 N1 P1	772.585	10.6717	0.0119327	1.24545	0.00071492	1.89977	1694655442	1983470844	2079030922	2043301233	2049213233	2258017651	2539540061	2352329633	2379745526	2570297979	2419144523	2818461054	2482612450	2432029325	2431968602
607POS	Y	PE(39:2e)+H	PE(39:2e)+H	PE	(39:2e)	(39:2e)				C44 H87 O7 N1 P1	772.621	12.4276	0.00141575	2.20423	7.83644e-09	1.21905	4.73164e+07	6.02549e+07	6.46041e+07	6.57886e+07	6.79398e+07	6.06318e+07	1.43751e+08	138456839	1.29602e+08	1.40153e+08	1.30771e+08	1.25196e+08	1.12589e+08	1.1259e+08	1.12314e+08
621POS	Y	PE(18:1p_22:5)+H	PE(40:6p)+H	PE	(18:1p_22:5)	(18:1p)	(22:5)			C45 H79 O7 N1 P1	776.559	10.9632	0.00235501	1.14615	0.00443496	1.26658	2.58543e+08	2.72045e+08	2.8959e+08	3.08909e+08	3.21141e+08	2.9714e+08	363574069	3.29288e+08	3.14049e+08	3.39361e+08	3.27999e+08	3.28475e+08	3.28276e+08	3.26958e+08	3.26923e+08
631POS	Y	PC(36:6)+H	PC(36:6)+H	PC	(14:0_22:6)	(14:0)	(22:6)			C44 H77 O8 N1 P1	778.538	8.71063	0.00616328	1.77745	3.9602e-06	1.04914	6.90063e+07	9.06701e+07	1.00723e+08	9.38332e+07	1.09873e+08	9.43447e+07	1.88219e+08	1.65733e+08	151419296	1.75294e+08	1.55348e+08	1.56605e+08	1.41343e+08	142860235	1.42865e+08
638POS	Y	PC(18:4_18:1)+H	PC(36:5)+H	PC	(18:4_18:1)	(18:4)	(18:1)			C44 H79 O8 N1 P1	780.554	10.1891	0.00380512	0.627375	6.56888e-05	2.78637	3.43951e+08	4.06154e+08	4.24152e+08	3.59752e+08	4.08627e+08	3.68297e+08	1.77282e+08	2.72362e+08	1.97003e+08	2.56566e+08	2.71276e+08	2.75333e+08	2.9409e+08	2.96024e+08	294072007
640POS	Y	PC(36:5)+H	PC(36:5)+H	PC	(16:1_20:4)	(16:1)	(20:4)			C44 H79 O8 N1 P1	780.554	9.14775	0.00409596	1.56476	2.7662e-05	1.8346	4.68342e+08	5.66835e+08	6.27518e+08	6.02586e+08	6.79308e+08	5.89436e+08	1060853396	8.86923e+08	9.14267e+08	9.76791e+08	8.84626e+08	8.0644e+08	8.99333e+08	8.92327e+08	8.97736e+08
646POS	Y	PE(16:0e_22:2)+Na	PE(38:2e)+Na	PE	(16:0e_22:2)	(16:0e)	(22:2)			C43 H84 O7 N1 P1 Na1	780.588	11.9824	0.0074215	3.54667	6.12428e-10	1.26915	2.51863e+07	2.43982e+07	2.73468e+07	2.68215e+07	2.81533e+07	2.49924e+07	103132106	9.59974e+07	8.94212e+07	9.05088e+07	9.49935e+07	8.24144e+07	6.83335e+07	6.83237e+07	6.74541e+07
647POS	Y	PC(18:4_18:0)+H	PC(36:4)+H	PC	(18:4_18:0)	(18:4)	(18:0)			C44 H81 O8 N1 P1	782.569	11.0438	0.026227	0.800801	8.4642e-05	1.87527	2.6043e+08	2.39532e+08	2.22605e+08	2.18851e+08	2.32188e+08	2.31017e+08	1.70662e+08	1.8875e+08	2.00431e+08	1.82107e+08	1.89165e+08	1.93708e+08	2.04628e+08	204533431	2.14017e+08
648POS	Y	PC(36:4)+H	PC(36:4)+H	PC	(16:0_20:4)	(16:0)	(20:4)			C44 H81 O8 N1 P1	782.569	10.1259	0.00133613	1.11523	0.000434116	5.74642	4660866697	4877951133	5129254736	5165125981	5349343942	4823607665	5740459363	5601260233	5454663150	5495113212	5591802279	5580428284	5604403872	5591451637	5591456215
653POS	Y	PE(18:0_19:0)+Na	PE(37:0)+Na	PE	(18:0_19:0)	(18:0)	(19:0)			C42 H84 O8 N1 P1 Na1	784.583	11.8944	0.00699364	0.849558	7.37196e-05	1.27323	114542711	1.2229e+08	1.11656e+08	1.12151e+08	1.15067e+08	1.13677e+08	1.0633e+08	9.52696e+07	9.62008e+07	9.67932e+07	9.06127e+07	1.00465e+08	1.01102e+08	9.98908e+07	9.98829e+07
656POS	Y	PE(18:1_21:1)+H	PE(39:2)+H	PE	(18:1_21:1)	(18:1)	(21:1)			C44 H85 O8 N1 P1	786.601	11.1515	0.00248216	1.42685	0.00886395	3.92253	8283421378	9222384917	9666760633	9420145114	9491698144	9408527500	11168934645	15619445757	9979894681	16406292294	10492450474	15512861047	10564359013	10519073016	10519067361
660POS	Y	SM(d40:1)+H	SM(d40:1)+H	SM	(d40:1)	(d40:1)				C45 H92 O6 N2 P1	787.669	12.9112	0.0034025	1.55365	8.20058e-06	2.05569	6.12854e+08	7.24549e+08	805993174	7.9828e+08	8.36177e+08	7.81037e+08	1311058147	1149236136	1113341101	1277352541	1157349113	1074569669	1152421536	1152465280	1145665122
668POS	Y	PC(36:1)+H	PC(36:1)+H	PC	(18:0_18:1)	(18:0)	(18:1)			C44 H87 O8 N1 P1	788.616	11.9723	0.00779105	1.56207	3.19011e-07	6.45864	6018800231	7057278214	7741190235	7314212667	7769187704	7057663213	12110996946	10818565017	10676702420	11459314397	11043028256	10995107349	10267764441	10267936945	10407036169
669POS	Y	PC(36:1)+H	PC(36:1)+H	PC	(36:1)	(36:1)				C44 H87 O8 N1 P1	788.616	12.2217	0.0304746	2.10463	2.22498e-05	2.769	3.19552e+08	3.82926e+08	4.46299e+08	4.89914e+08	3.78452e+08	3.72723e+08	8.48702e+08	8.86388e+08	8.33283e+08	1056391402	7.04964e+08	700064356	5.87042e+08	6.1827e+08	5.86456e+08
681POS	Y	PE(18:1_20:2)+Na	PE(38:3)+Na	PE	(18:1_20:2)	(18:1)	(20:2)			C43 H80 O8 N1 P1 Na1	792.551	11.1157	0.00130043	1.13593	0.00307432	2.00431	6.04468e+08	6.45989e+08	6.70278e+08	7.30984e+08	7.00491e+08	6.43154e+08	8.28009e+08	7.44192e+08	7.45764e+08	7.4481e+08	7.385e+08	7.37188e+08	7.40029e+08	7.38367e+08	7.38362e+08
684POS	Y	PE(18:1_20:2)+Na	PE(38:3)+Na	PE	(18:1_20:2)	(18:1)	(20:2)			C43 H80 O8 N1 P1 Na1	792.551	10.5086	0.00881491	1.20689	0.00183069	1.10842	3.26058e+08	3.43583e+08	4.24132e+08	4.02149e+08	3.76956e+08	3.43875e+08	4.88758e+08	4.29674e+08	4.50173e+08	4.31308e+08	4.28965e+08	4.46505e+08	4.59993e+08	453049262	4.53033e+08
690POS	Y	PC(17:1_18:1)+Na	PC(35:2)+Na	PC	(17:1_18:1)	(17:1)	(18:1)			C43 H82 O8 N1 P1 Na1	794.567	10.6717	0.0144839	0.578921	4.65153e-09	1.61255	1.18081e+08	1.20984e+08	1.13407e+08	1.213e+08	1.23021e+08	1.13739e+08	6.18424e+07	7.08476e+07	6.21546e+07	7.03701e+07	7.32977e+07	7.28293e+07	8.76072e+07	8.54446e+07	8.54465e+07
692POS	Y	PE(18:0_22:5)+H	PE(40:5)+H	PE	(18:0_22:5)	(18:0)	(22:5)			C45 H81 O8 N1 P1	794.569	11.3931	0.00178011	1.2019	0.000123773	1.9597	924354447	1009121341	1028707850	1044140038	1104684687	949829866	1308294237	1207244994	1170094318	1194482018	1226103899	1178307275	1217258302	1221015356	1217258497
696POS	Y	PC(38:5e)+H	PC(38:5e)+H	PC	(38:5e)	(38:5e)				C46 H85 O7 N1 P1	794.606	10.7676	0.00716822	1.68743	2.36093e-07	2.54616	5.97922e+08	6.94673e+08	7.40454e+08	7.37772e+08	7.27107e+08	6.89787e+08	1301462771	1204197045	1147042468	1212835134	1126796881	1074129620	1067084361	1053936072	1067176459
709POS	Y	PC(38:4e)+H	PC(38:4e)+H	PC	(38:4e)	(38:4e)				C46 H87 O7 N1 P1	796.621	11.6667	0.00562812	1.84866	5.17405e-07	1.57176	1.4432e+08	1.71997e+08	1.89144e+08	186913950	1.93381e+08	166217750	3.68367e+08	3.12081e+08	3.14438e+08	3.44033e+08	3.05331e+08	300490693	2.78012e+08	2.78014e+08	2.75312e+08
730POS	Y	PC(19:1_18:1)+H	PC(37:2)+H	PC	(19:1_18:1)	(19:1)	(18:1)			C45 H87 O8 N1 P1	800.616	11.5489	0.00788258	1.42118	4.07411e-06	1.02367	5.70535e+08	6.54537e+08	7.19879e+08	6.98131e+08	6.88262e+08	6.84227e+08	1033833846	912388321	9.07708e+08	9.97063e+08	9.5931e+08	8.96548e+08	8.92267e+08	8.92301e+08	8.80157e+08
732POS	Y	SM(d41:1)+H	SM(d41:1)+H	SM	(d41:1)	(d41:1)				C46 H94 O6 N2 P1	801.684	13.4235	0.00392627	1.84299	4.87724e-07	1.26313	9.25259e+07	1.11257e+08	1.18919e+08	1.17961e+08	1.27715e+08	1.16201e+08	2.34085e+08	211310397	1.99201e+08	2.27199e+08	1.94219e+08	195655655	1.87571e+08	186314494	1.86289e+08
740POS	Y	PC(28:1_9:0)+H	PC(37:1)+H	PC	(28:1_9:0)	(28:1)	(9:0)			C45 H89 O8 N1 P1	802.632	12.4326	0.0148202	2.25363	0.000305763	1.61131	107781264	1.35712e+08	1.37865e+08	1.38922e+08	1.54531e+08	1.35261e+08	2.80025e+08	2.63684e+08	4.55988e+08	2.9353e+08	2.75321e+08	2.5705e+08	2.43737e+08	2.4373e+08	2.3753e+08
742POS	Y	PC(38:1e)+H	PC(38:1e)+H	PC	(38:1e)	(38:1e)				C46 H93 O7 N1 P1	802.668	13.5633	0.00687987	2.95096	2.07085e-09	1.05976	2.01605e+07	2.40687e+07	2.82127e+07	2.44457e+07	2.63617e+07	2.45508e+07	8.08357e+07	7.26983e+07	6.85945e+07	7.66073e+07	7.03837e+07	6.70324e+07	5.43265e+07	5.36305e+07	5.42058e+07
744POS	Y	PC(16:0_20:4)+Na	PC(36:4)+Na	PC	(16:0_20:4)	(16:0)	(20:4)			C44 H80 O8 N1 P1 Na1	804.551	10.1259	0.0107645	0.566572	1.29696e-09	2.0513	1.86668e+08	1.88801e+08	1.92038e+08	1.87096e+08	1.83679e+08	1.85839e+08	9.57948e+07	1.10979e+08	9.75904e+07	1.02222e+08	1.11662e+08	1.18648e+08	1.33114e+08	1.32843e+08	1.30526e+08
749POS	Y	PC(38:6)+H	PC(38:6)+H	PC	(16:0_22:6)	(16:0)	(22:6)			C46 H81 O8 N1 P1	806.569	9.82589	0.00434725	1.45446	1.15773e-05	2.36944	1781921705	2154189609	2340815812	2239592918	2470069692	2204420071	3488906023	3151913837	3125821286	3385318735	3050808203	2983068452	3098876737	3075656333	3075663287
750POS	Y	PC(16:0_22:6)+H	PC(38:6)+H	PC	(16:0_22:6)	(16:0)	(22:6)			C46 H81 O8 N1 P1	806.569	10.3881	0.00434184	0.759563	6.60098e-08	1.74415	1.88155e+08	1.85549e+08	175865945	177081402	1.84829e+08	185842854	1.28874e+08	142167285	1.36667e+08	1.4004e+08	1.45611e+08	1.40128e+08	1.52612e+08	1.51369e+08	1.51608e+08
758POS	Y	PC(38:5)+H	PC(38:5)+H	PC	(18:0_20:5)	(18:0)	(20:5)			C46 H83 O8 N1 P1	808.585	10.4557	0.00991784	1.59428	4.01425e-08	2.3638	9.74611e+08	9.96032e+08	1019011409	1072312197	1076749828	8.96116e+08	1728110624	1543177164	1521227718	1602373706	1622466066	1603846892	1406303712	1412714793	1386079451
777POS	Y	PC(36:0)+Na	PC(36:0)+Na	PC	(36:0)	(36:0)				C44 H88 O8 N1 P1 Na1	812.614	11.934	0.00503531	2.58268	3.03565e-10	2.25902	1.19389e+08	1.39398e+08	150371437	1.52376e+08	1.65415e+08	1.42478e+08	3.94567e+08	3.68604e+08	3.58441e+08	3.96253e+08	3.58449e+08	369141120	2.87134e+08	2.87132e+08	2.84636e+08
785POS	Y	SM(d18:1_24:0)+H	SM(d42:1)+H	SM	(d18:1_24:0)	(d18:1)	(24:0)			C47 H96 O6 N2 P1	815.7	13.9499	0.00195013	1.60708	2.18351e-06	2.66091	8.15925e+08	9.91272e+08	1123969463	1016890410	1089466391	1036933330	1788115933	1636969349	1537445060	1716624764	1599306284	1483671423	1537105653	1537123551	1531928509
7POS	Y	DG(20:2e)+NH4	DG(20:2e)+NH4	DG	(20:2e)	(20:2e)				C23 H46 O4 N1	400.342	2.56141	0.00337915	2.1152	7.07834e-06	1.44275	1.47599e+08	1.07356e+08	1.25831e+08	1.35503e+08	8.38553e+07	9.86867e+07	2.01672e+08	2.8544e+08	2.26857e+08	2.52426e+08	2.6044e+08	2.51334e+08	2.15944e+08	2.16185e+08	2.1482e+08
807POS	Y	PC(40:6e)+H	PC(40:6e)+H	PC	(40:6e)	(40:6e)				C48 H87 O7 N1 P1	820.621	11.0189	0.0021088	1.66059	9.69371e-08	1.15392	1.2903e+08	1.5616e+08	1.61511e+08	1.55554e+08	1.7072e+08	1.50047e+08	272077892	2.52287e+08	2.43666e+08	268344342	251743692	2.44644e+08	2.2437e+08	2.24366e+08	2.23549e+08
816POS	Y	PC(40:5e)+H	PC(40:5e)+H	PC	(40:5e)	(40:5e)				C48 H89 O7 N1 P1	822.637	11.674	0.00481697	1.93013	1.49519e-07	1.21013	7.3798e+07	8.84731e+07	9.59457e+07	9.22212e+07	9.89632e+07	8.60386e+07	1.95115e+08	1.6536e+08	1.68866e+08	1.79923e+08	1.62886e+08	1.61318e+08	1.43443e+08	1.42251e+08	1.43446e+08
818POS	Y	TG(16:0_16:0_16:1)+NH4	TG(48:1)+NH4	TG	(16:0_16:0_16:1)	(16:0)	(16:0)	(16:1)		C51 H100 O6 N1	822.755	20.3851	0.0100319	3.19622	1.13956e-07	1.14955	1.81078e+07	24609163	3.12723e+07	2.21704e+07	2.66609e+07	2.91118e+07	9.75154e+07	7.57829e+07	7.85338e+07	8.46725e+07	7.69294e+07	7.21756e+07	6.594e+07	6.47966e+07	6.59313e+07
828POS	Y	PC(40:4e)+H	PC(40:4e)+H	PC	(40:4e)	(40:4e)				C48 H91 O7 N1 P1	824.653	12.8091	0.00166829	1.91701	2.10799e-07	1.17953	7.1158e+07	8.29473e+07	92257207	9.49124e+07	9.48872e+07	8.45195e+07	190030775	1.62734e+08	1.56535e+08	1.71113e+08	1.5937e+08	1.58367e+08	1.47874e+08	1.48302e+08	1.47874e+08
830POS	Y	TG(16:0_16:0_16:0)+NH4	TG(48:0)+NH4	TG	(16:0_16:0_16:0)	(16:0)	(16:0)	(16:0)		C51 H102 O6 N1	824.77	21.4675	0.00275702	3.14181	2.32448e-08	1.02076	1.61221e+07	1.96127e+07	2.61549e+07	1.88801e+07	2.08581e+07	2.21906e+07	7.64745e+07	6.20499e+07	6.08275e+07	6.53061e+07	6.42074e+07	6.01495e+07	5.26345e+07	5.26323e+07	5.23824e+07
852POS	Y	PC(18:1_20:4)+Na	PC(38:5)+Na	PC	(18:1_20:4)	(18:1)	(20:4)			C46 H82 O8 N1 P1 Na1	830.567	10.1796	0.0041648	0.521684	1.49645e-08	2.80057	3.28405e+08	3.41208e+08	3.33098e+08	3.29917e+08	3.23184e+08	3.27893e+08	1.4951e+08	1.99978e+08	1.4731e+08	1.65071e+08	1.75441e+08	1.97557e+08	2.30717e+08	2.32388e+08	2.32391e+08
859POS	Y	PC(40:7)+H	PC(40:7)+H	PC	(18:1_22:6)	(18:1)	(22:6)			C48 H83 O8 N1 P1	832.585	9.87669	0.00221347	1.46695	5.62137e-07	1.92998	1141182147	1294410781	1392754105	1365696282	1466235935	1300246059	2031768372	1914905294	1928137108	2015843737	1969092723	1817963712	1788157713	1781279589	1788094302
860POS	Y	PC(18:1_20:3)+Na	PC(38:4)+Na	PC	(18:1_20:3)	(18:1)	(20:3)			C46 H84 O8 N1 P1 Na1	832.583	10.8276	0.0285002	0.543684	0.0246505	1.11699	6.11224e+07	6.43292e+07	6.39387e+07	6.5383e+07	1.40137e+08	5.7721e+07	3.66052e+07	4.27349e+07	4.09395e+07	4.00004e+07	4.21974e+07	4.36112e+07	5.29112e+07	5.28332e+07	5.5525e+07
865POS	Y	PC(40:6)+H	PC(40:6)+H	PC	(18:0_22:6)	(18:0)	(22:6)			C48 H85 O8 N1 P1	834.601	10.8305	0.00137628	1.5747	3.93751e-06	2.32717	6.94221e+08	845204976	9.27906e+08	9.17049e+08	9.89134e+08	8.84728e+08	1542776264	1339758253	1314726963	1432446000	1341674192	1308754794	1243003109	1240040636	1240048913
878POS	Y	PC(40:5)+H	PC(40:5)+H	PC	(18:0_22:5)	(18:0)	(22:5)			C48 H87 O8 N1 P1	836.616	11.4021	0.00313962	1.64788	2.0553e-06	1.05659	1.32663e+08	1.45651e+08	149928069	1.50542e+08	1.55016e+08	1.60321e+08	261511186	2.63789e+08	2.05934e+08	2.61276e+08	2.3515e+08	2.45738e+08	2.05586e+08	2.04475e+08	2.04468e+08
889POS	Y	PC(40:4)+H	PC(40:4)+H	PC	(18:0_22:4)	(18:0)	(22:4)			C48 H89 O8 N1 P1	838.632	11.7323	0.00266714	1.64663	3.71428e-06	1.28623	1.68144e+08	1.8877e+08	2.18214e+08	2.19678e+08	232094860	1.94019e+08	364019127	3.13271e+08	3.19309e+08	3.72343e+08	3.25486e+08	3.15973e+08	3.01636e+08	3.01636e+08	3.03032e+08
900POS	Y	PC(40:3)+H	PC(40:3)+H	PC	(18:1_22:2)	(18:1)	(22:2)			C48 H91 O8 N1 P1	840.648	12.1936	0.0105904	1.86253	0.019454	1.18216	7.5803e+07	9.51296e+07	1.08942e+08	1.09508e+08	1.17336e+08	9.41046e+07	2.65195e+08	1.11458e+08	2.32177e+08	2.63597e+08	1.24968e+08	1.21656e+08	1.30491e+08	1.329e+08	130491498
930POS	Y	PC(42:6e)+H	PC(42:6e)+H	PC	(42:6e)	(42:6e)				C50 H91 O7 N1 P1	848.653	12.2832	0.00464599	1.79027	1.20314e-07	1.00396	6.60547e+07	7.56453e+07	8.9152e+07	8.40686e+07	8.65121e+07	8.13369e+07	1.56438e+08	1.42139e+08	140553070	1.51879e+08	1.37363e+08	1.35915e+08	1.27014e+08	1.27002e+08	1.25989e+08
931POS	Y	TG(16:0_16:1_18:1)+NH4	TG(50:2)+NH4	TG	(16:0_16:1_18:1)	(16:0)	(16:1)	(18:1)		C53 H102 O6 N1	848.77	20.3952	0.0232952	3.82789	6.98158e-09	1.49759	2.25935e+07	3.20764e+07	4.20496e+07	2.5899e+07	3.34496e+07	3.62935e+07	1.41883e+08	1.15481e+08	112723567	1.22922e+08	1.24518e+08	1.18812e+08	1.07133e+08	1.02561e+08	1.03412e+08
940POS	Y	PC(42:5e)+H	PC(42:5e)+H	PC	(42:5e)	(42:5e)				C50 H93 O7 N1 P1	850.668	12.5768	0.00156078	2.1447	1.84625e-06	1.14228	4.68835e+07	5.62116e+07	6.34701e+07	6.38092e+07	6.48237e+07	5.69129e+07	1.36494e+08	1.20491e+08	1.19356e+08	1.51804e+08	1.14326e+08	112702131	1.06709e+08	1.06998e+08	1.06999e+08
941POS	Y	TG(16:0_16:0_18:1)+NH4	TG(50:1)+NH4	TG	(16:0_16:0_18:1)	(16:0)	(16:0)	(18:1)		C53 H104 O6 N1	850.786	21.4657	0.00265271	4.08181	2.48503e-08	2.33435	5.26899e+07	6.62618e+07	9.06775e+07	6.43738e+07	7.14373e+07	77491826	3.46431e+08	2.69921e+08	2.743e+08	2.96111e+08	2.83451e+08	2.56114e+08	213406701	2.13841e+08	2.12719e+08
951POS	Y	TG(18:0_16:0_16:0)+NH4	TG(50:0)+NH4	TG	(18:0_16:0_16:0)	(18:0)	(16:0)	(16:0)		C53 H106 O6 N1	852.801	22.3126	0.00238641	3.31768	1.16103e-08	1.07645	1.63121e+07	1.95886e+07	2.4539e+07	2.01296e+07	2.28898e+07	2.06891e+07	7.83113e+07	6.86866e+07	6.51367e+07	7.30237e+07	6.67504e+07	5.99763e+07	5.33984e+07	5.31782e+07	5.31783e+07
955POS	Y	PC(42:10)+H	PC(42:10)+H	PC	(20:4_22:6)	(20:4)	(22:6)			C50 H81 O8 N1 P1	854.569	8.83505	0.00412594	1.93258	4.35004e-07	1.35987	8.99741e+07	1.10889e+08	1.14893e+08	1.20111e+08	1.31688e+08	1.08863e+08	2.49495e+08	2.13696e+08	2.00628e+08	2.26005e+08	2.07467e+08	2.0994e+08	1.94809e+08	1.95847e+08	1.94263e+08
962POS	Y	TG(16:0_16:0_18:1)+Na	TG(50:1)+Na	TG	(16:0_16:0_18:1)	(16:0)	(16:0)	(18:1)		C53 H100 O6 Na1	855.741	21.4657	0.00377798	2.14044	9.18926e-09	1.05537	4.30285e+07	5.12038e+07	5.97897e+07	4.84903e+07	5.02659e+07	5.55053e+07	1.19847e+08	1.03351e+08	113815645	1.08353e+08	109041734	1.05454e+08	9.41882e+07	9.41823e+07	9.35703e+07
963POS	Y	PC(18:1_22:5)+Na	PC(40:6)+Na	PC	(18:1_22:5)	(18:1)	(22:5)			C48 H84 O8 N1 P1 Na1	856.583	10.22	0.0136004	0.553782	4.89404e-07	1.51266	9.4077e+07	1.05329e+08	9.75235e+07	1.0081e+08	101635704	1.04584e+08	4.6122e+07	6.84524e+07	5.05882e+07	4.90949e+07	5.73629e+07	6.28415e+07	7.52952e+07	7.53129e+07	7.70919e+07
990POS	Y	TG(16:0_17:1_18:1)+NH4	TG(51:2)+NH4	TG	(16:0_17:1_18:1)	(16:0)	(17:1)	(18:1)		C54 H104 O6 N1	862.786	20.9563	0.0098218	3.74094	2.01614e-07	1.06174	11606312	1.64491e+07	1.98735e+07	1.4847e+07	1.84605e+07	1.86262e+07	7.71063e+07	5.88469e+07	6.11219e+07	6.59972e+07	5.73707e+07	5.31371e+07	4.83557e+07	4.75304e+07	4.83406e+07
996POS	Y	PC(42:5)+H	PC(42:5)+H	PC	(42:5)	(42:5)				C50 H91 O8 N1 P1	864.648	11.8119	0.00364732	0.719729	0.000197908	1.4427	9.47485e+07	1.21329e+08	1.19226e+08	1.28012e+08	1.2368e+08	1.13959e+08	9.83504e+07	8.15326e+07	7.92476e+07	8.73459e+07	7.87813e+07	7.92399e+07	1.17236e+08	1.16497e+08	1.17236e+08
998POS	Y	TG(16:0_17:0_18:1)+NH4	TG(51:1)+NH4	TG	(16:0_17:0_18:1)	(16:0)	(17:0)	(18:1)		C54 H106 O6 N1	864.801	21.9024	0.00877562	4.67752	1.6062e-06	1.05782	10689749	1.39172e+07	1.36961e+07	1.07986e+07	1.18509e+07	1.27008e+07	7.87025e+07	4.97422e+07	5.03088e+07	5.46996e+07	5.1925e+07	5.9137e+07	3.82712e+07	3.8274e+07	3.76938e+07
1000POS		PI(18:0_18:1)+H	PI(36:1)+H	PI	(18:0_18:1)	(18:0)	(18:1)			C45 H86 O13 N0 P1	865.58	10.8878	0.0163704	2.22678	4.60047e-05	0.870737	3.72065e+07	3.44461e+07	3.70545e+07	3.69537e+07	3.3794e+07	3.76685e+07	9.87171e+07	7.05438e+07	101276229	7.9876e+07	6.52662e+07	6.7807e+07	5.90274e+07	6.07311e+07	6.07356e+07
1001POS		PG(42:2)+Li	PG(42:2)+Li	PG	(42:2)	(42:2)				C48 H91 O10 N0 P1 Li1	865.65	11.995	0.0122349	1.22723	0.0154385	0.401963	4.6129e+07	5.15486e+07	5.9523e+07	5.62189e+07	6.29197e+07	5.81992e+07	8.48318e+07	6.6784e+07	6.23038e+07	7.10206e+07	6.11431e+07	6.44722e+07	7.15261e+07	7.0029e+07	7.15424e+07
1002POS		SM(d44:1)+Na	SM(d44:1)+Na	SM	(d44:1)	(d44:1)				C49 H99 O6 N2 P1 Na1	865.713	15.0788	0.0137558	1.3577	0.00786946	0.0625919	2.37418e+06	2.97016e+06	2.56335e+06	3.28535e+06	3.47114e+06	3.82117e+06	5.22136e+06	3.99024e+06	4.20203e+06	4.22197e+06	4.10274e+06	3.35919e+06	4.34956e+06	4.45358e+06	4.3487e+06
1003POS		TG(16:1_17:1_18:1)+Na	TG(51:3)+Na	TG	(16:1_17:1_18:1)	(16:1)	(17:1)	(18:1)		C54 H98 O6 Na1	865.726	19.9556	0.00933582	2.16723	8.39624e-05	0.312564	4.86303e+06	4.09946e+06	5.41859e+06	3.90194e+06	8.03994e+06	5.13604e+06	1.31546e+07	9.81376e+06	1.1927e+07	9.50872e+06	1.37407e+07	1.0034e+07	9.09235e+06	8.94661e+06	8.94718e+06
1004POS		PI(24:1_11:1)+NH4	PI(35:2)+NH4	PI	(24:1_11:1)	(24:1)	(11:1)			C44 H85 O13 N1 P1	866.575	9.52501	0.0126486	1.9727	0.000125556	0.283155	6.52596e+06	5.92793e+06	6.23262e+06	6.63711e+06	6.42023e+06	6.30137e+06	1.35282e+07	1.20796e+07	1.63613e+07	1.13792e+07	1.2871e+07	8.83239e+06	1.13912e+07	1.16422e+07	1.16466e+07
1005POS		PC(16:0_24:1)+Na	PC(40:1)+Na	PC	(16:0_24:1)	(16:0)	(24:1)			C48 H94 O8 N1 P1 Na1	866.661	13.7825	0.00689693	1.26685	0.0273561	0.0956619	1.26105e+07	1.64601e+07	1.92165e+07	1.83925e+07	2.54536e+07	1.95681e+07	2.58967e+07	2.16526e+07	2.20047e+07	2.43275e+07	2.6062e+07	2.15656e+07	2.53326e+07	2.51731e+07	2.49858e+07
1006POS		PC(42:4)+H	PC(42:4)+H	PC	(42:4)	(42:4)				C50 H93 O8 N1 P1	866.663	12.9196	0.00607952	1.36177	0.000311474	0.0769732	1.00163e+07	1.23304e+07	1.41994e+07	1.35583e+07	1.47787e+07	1.41463e+07	1.95288e+07	1.63997e+07	1.77701e+07	1.92144e+07	1.80329e+07	1.66744e+07	1.8317e+07	1.83166e+07	1.85104e+07
1008POS		TG(18:0_16:0_17:0)+NH4	TG(51:0)+NH4	TG	(18:0_16:0_17:0)	(18:0)	(16:0)	(17:0)		C54 H108 O6 N1	866.817	22.6715	0.0133813	2.39314	1.60059e-05	0.249243	1.36595e+06	2.04958e+06	1.85203e+06	3.27188e+06	3.28094e+06	1.88471e+06	6.48949e+06	5.13194e+06	5.70269e+06	5.31051e+06	5.49706e+06	4.66657e+06	4.23751e+06	4.23688e+06	4.13975e+06
1009POS		PG(20:3_22:6)+Na	PG(42:9)+Na	PG	(20:3_22:6)	(20:3)	(22:6)			C48 H77 O10 N0 P1 Na1	867.515	7.04887	0.0094268	1.65524	1.39611e-08	0.182253	3.7002e+06	4.0471e+06	4.40689e+06	4.42767e+06	4.34765e+06	4.1773e+06	6.97059e+06	6.46811e+06	6.69383e+06	7.0163e+06	7.27883e+06	7.13022e+06	6.31514e+06	6.4186e+06	6.31473e+06
100POS		LPC(20:1e)+H	LPC(20:1e)+H	LPC	(20:1e)	(20:1e)				C28 H59 O6 N1 P1	536.407	6.03497	0.000943352	1.86764	9.68969e-07	0.625859	2.15852e+07	2.59155e+07	2.99962e+07	2.64051e+07	3.13813e+07	2.81596e+07	5.01833e+07	5.56881e+07	4.85664e+07	5.66108e+07	4.73564e+07	4.68474e+07	4.6648e+07	4.6575e+07	4.65692e+07
1010POS		TG(16:0_17:1_18:1)+Na	TG(51:2)+Na	TG	(16:0_17:1_18:1)	(16:0)	(17:1)	(18:1)		C54 H100 O6 Na1	867.741	20.9563	0.00870512	2.82013	2.37322e-08	0.764589	1.13241e+07	1.31402e+07	1.61922e+07	1.28745e+07	1.50652e+07	1.61973e+07	4.62227e+07	3.66735e+07	4.05078e+07	4.01839e+07	3.86848e+07	3.68563e+07	3.05781e+07	3.01243e+07	3.0119e+07
1011POS		TG(16:0e_18:1_18:1)+Na	TG(52:2e)+Na	TG	(16:0e_18:1_18:1)	(16:0e)	(18:1)	(18:1)		C55 H104 O5 Na1	867.778	22.596	0.00833027	3.43613	3.39577e-07	0.313419	1.21893e+06	1.5501e+06	1.63385e+06	1.52786e+06	2.38036e+06	1.8179e+06	7.2272e+06	5.07989e+06	5.53961e+06	5.44426e+06	6.00263e+06	5.5109e+06	4.16353e+06	4.10431e+06	4.10375e+06
1012POS		PI(17:0_18:1)+NH4	PI(35:1)+NH4	PI	(17:0_18:1)	(17:0)	(18:1)			C44 H87 O13 N1 P1	868.591	10.4255	0.0245234	1.98311	9.51438e-05	0.339675	7.01588e+06	8.75909e+06	8.81578e+06	8.27622e+06	7.83945e+06	7.59569e+06	1.89027e+07	1.42511e+07	2.03175e+07	1.57811e+07	1.27378e+07	1.3798e+07	1.27851e+07	1.226e+07	1.22541e+07
1013POS		PC(20:3e_22:4)+Na	PC(42:7e)+Na	PC	(20:3e_22:4)	(20:3e)	(22:4)			C50 H88 O7 N1 P1 Na1	868.619	12.1223	0.0148459	1.84066	1.98751e-06	0.291462	5.59121e+06	6.53295e+06	6.96101e+06	6.03846e+06	7.25669e+06	6.52046e+06	1.33733e+07	1.24702e+07	1.13501e+07	1.26891e+07	1.18497e+07	9.87072e+06	1.07661e+07	1.04951e+07	1.04927e+07
1014POS		PC(42:3)+H	PC(42:3)+H	PC	(18:1_24:2)	(18:1)	(24:2)			C50 H95 O8 N1 P1	868.679	13.0085	0.0172549	1.04889	0.489976	0.858	7.32857e+07	1.01065e+08	1.03636e+08	1.01735e+08	98337628	9.71023e+07	1.14953e+08	9.62568e+07	9.62017e+07	1.14323e+08	9.37579e+07	8.77873e+07	9.86864e+07	1.01698e+08	1.01694e+08
1015POS		PC(16:0_24:0)+Na	PC(40:0)+Na	PC	(16:0_24:0)	(16:0)	(24:0)			C48 H96 O8 N1 P1 Na1	868.677	14.925	0.00104332	1.06579	0.414257	0.15993	2.85032e+06	3.7146e+06	4.3689e+06	3.91776e+06	4.33364e+06	3.88461e+06	4.71326e+06	4.10192e+06	4.06193e+06	4.54943e+06	3.5804e+06	3.58065e+06	4.84773e+06	4.8565e+06	4.8565e+06
1016POS		TG(16:0_16:1_20:5)+NH4	TG(52:6)+NH4	TG	(16:0_16:1_20:5)	(16:0)	(16:1)	(20:5)		C55 H98 O6 N1	868.739	18.0097	0.00543536	2.26466	4.30387e-05	0.310155	2.47511e+06	4.03598e+06	4.0616e+06	2.98527e+06	5.47935e+06	5.93222e+06	1.04239e+07	9.22649e+06	1.01439e+07	1.09266e+07	7.74433e+06	8.08241e+06	9.0873e+06	9.04246e+06	9.14114e+06
1017POS		TG(16:0_14:0_22:6)+NH4	TG(52:6)+NH4	TG	(16:0_14:0_22:6)	(16:0)	(14:0)	(22:6)		C55 H98 O6 N1	868.739	18.459	0.00324416	2.60103	2.17216e-06	0.284427	1.63889e+06	2.20611e+06	2.47779e+06	2.13366e+06	2.40394e+06	3.25014e+06	7.30822e+06	5.82716e+06	6.22441e+06	6.66989e+06	5.57217e+06	5.10007e+06	5.05522e+06	5.08296e+06	5.05385e+06
1018POS		PG(22:5_22:6)+H	PG(44:11)+H	PG	(22:5_22:6)	(22:5)	(22:6)			C50 H78 O10 N0 P1	869.533	7.40758	0.00808702	1.80574	0.000119902	0.123386	1.65482e+06	1.32689e+06	1.69683e+06	1.54457e+06	1.71336e+06	1.51838e+06	2.89872e+06	2.64233e+06	2.34505e+06	3.5974e+06	2.3823e+06	3.20719e+06	2.56202e+06	2.52652e+06	2.52642e+06
1019POS		TG(16:0_17:0_18:1)+Na	TG(51:1)+Na	TG	(16:0_17:0_18:1)	(16:0)	(17:0)	(18:1)		C54 H102 O6 Na1	869.757	21.9024	0.0141749	2.31958	6.68972e-07	0.527247	7.9141e+06	8.7081e+06	1.42035e+07	9.02064e+06	1.22373e+07	1.01504e+07	2.73359e+07	2.27252e+07	2.37602e+07	2.51412e+07	2.30587e+07	2.23353e+07	1.92535e+07	1.87887e+07	1.87881e+07
101POS		Cer(d18:2_16:0)+H	Cer(d34:2)+H	Cer	(d18:2_16:0)	(d18:2)	(16:0)			C34 H66 O3 N1	536.504	10.3696	0.00777956	1.16578	0.14287	0.275933	2.06537e+07	2.62837e+07	2.84718e+07	2.76191e+07	3.29094e+07	3.24287e+07	3.82125e+07	3.50852e+07	3.82171e+07	3.21067e+07	2.82866e+07	2.43693e+07	3.39347e+07	3.39396e+07	3.34819e+07
1020POS		PC(42:6e)+Na	PC(42:6e)+Na	PC	(42:6e)	(42:6e)				C50 H90 O7 N1 P1 Na1	870.635	12.2832	0.0288347	1.19325	0.233787	0.118534	8.94682e+06	9.80671e+06	1.87449e+07	7.70866e+06	9.69719e+06	1.07407e+07	1.27924e+07	1.27669e+07	1.15131e+07	1.46054e+07	1.36689e+07	1.29844e+07	1.07829e+07	1.13398e+07	1.13403e+07
1021POS		PC(42:2)+H	PC(42:2)+H	PC	(42:2)	(42:2)				C50 H97 O8 N1 P1	870.695	14.1434	0.00821971	1.39247	0.000629769	0.118703	2.57695e+07	4.01341e+07	4.28556e+07	3.6218e+07	3.83058e+07	3.8195e+07	5.64109e+07	5.34805e+07	4.90842e+07	5.53766e+07	4.67295e+07	4.73199e+07	5.53932e+07	5.6169e+07	5.53614e+07
1022POS		TG(16:0_16:0_20:5)+NH4	TG(52:5)+NH4	TG	(16:0_16:0_20:5)	(16:0)	(16:0)	(20:5)		C55 H100 O6 N1	870.755	18.9772	0.0228804	2.34734	1.25138e-05	0.659495	1.01568e+07	1.44557e+07	1.80906e+07	1.26921e+07	2.06014e+07	1.99833e+07	4.67255e+07	3.54957e+07	3.68145e+07	3.98113e+07	3.27539e+07	3.36965e+07	3.53088e+07	3.39632e+07	3.39285e+07
1023POS		TG(16:0_16:0_20:5)+NH4	TG(52:5)+NH4	TG	(16:0_16:0_20:5)	(16:0)	(16:0)	(20:5)		C55 H100 O6 N1	870.755	19.293	0.0259021	3.3306	0.000335938	0.489816	4.23655e+06	3.5014e+06	4.70346e+06	5.97371e+06	4.81361e+06	4.8926e+06	2.25967e+07	1.77064e+07	1.53491e+07	1.8069e+07	9.85108e+06	1.00887e+07	1.10568e+07	1.15181e+07	1.09837e+07
1024POS		TG(16:1_14:0_22:6)+Na	TG(52:7)+Na	TG	(16:1_14:0_22:6)	(16:1)	(14:0)	(22:6)		C55 H92 O6 Na1	871.679	17.26	0.0402726	2.26358	0.000196888	0.170584	857032	1.04274e+06	1.53908e+06	1.17121e+06	1.38753e+06	1.74986e+06	3.66369e+06	2.74814e+06	3.454e+06	2.97551e+06	2.78501e+06	1.91064e+06	2.55259e+06	2.55723e+06	2.38079e+06
1025POS		PC(42:5e)+Na	PC(42:5e)+Na	PC	(42:5e)	(42:5e)				C50 H92 O7 N1 P1 Na1	872.65	12.5768	0.00480538	1.96589	9.75137e-09	0.632848	2.05127e+07	2.17344e+07	2.43917e+07	2.38959e+07	2.50748e+07	2.24178e+07	4.98456e+07	4.36147e+07	4.36362e+07	4.7088e+07	4.36762e+07	4.34864e+07	3.97649e+07	3.97645e+07	3.94346e+07
1026POS		TG(16:0_16:0_20:4)+NH4	TG(52:4)+NH4	TG	(16:0_16:0_20:4)	(16:0)	(16:0)	(20:4)		C55 H102 O6 N1	872.77	20.1786	0.00402249	2.83445	1.81873e-06	0.640401	6.37949e+06	9.27161e+06	1.20746e+07	8.25891e+06	1.06066e+07	1.30359e+07	3.43768e+07	2.86875e+07	2.59312e+07	3.02437e+07	2.59947e+07	2.37757e+07	2.33713e+07	2.32089e+07	2.32096e+07
1027POS		TG(16:1_18:1_18:2)+NH4	TG(52:4)+NH4	TG	(16:1_18:1_18:2)	(16:1)	(18:1)	(18:2)		C55 H102 O6 N1	872.77	19.5253	0.0074851	2.54352	1.20813e-05	0.657962	7.51282e+06	1.16813e+07	1.46169e+07	1.9578e+07	1.19557e+07	1.61538e+07	4.29397e+07	3.45127e+07	3.45999e+07	3.59238e+07	3.0106e+07	2.92113e+07	2.90009e+07	2.86278e+07	2.86284e+07
1028POS		TG(16:0_16:1_20:5)+Na	TG(52:6)+Na	TG	(16:0_16:1_20:5)	(16:0)	(16:1)	(20:5)		C55 H94 O6 Na1	873.694	18.0097	0.00424905	2.29078	0.000217823	0.319822	2.54737e+06	4.41319e+06	5.05985e+06	3.02823e+06	4.6384e+06	6.40098e+06	1.2991e+07	9186250	8.53362e+06	1.18723e+07	7.9719e+06	9.20682e+06	9.0862e+06	9.08713e+06	9.01996e+06
1029POS		TG(16:0_14:0_22:6)+Na	TG(52:6)+Na	TG	(16:0_14:0_22:6)	(16:0)	(14:0)	(22:6)		C55 H94 O6 Na1	873.694	18.459	0.00864877	2.15996	2.44408e-06	0.286623	2.84032e+06	4.02116e+06	4.4489e+06	3.3135e+06	3.75645e+06	4.93194e+06	9.47545e+06	7.98257e+06	9.07026e+06	8.65551e+06	8.15701e+06	7.01267e+06	7.22978e+06	7.23006e+06	7.12215e+06
102POS		PE(12:0e_10:0)+H	PE(22:0e)+H	PE	(12:0e_10:0)	(12:0e)	(10:0)			C27 H57 O7 N1 P1	538.387	7.34415	0.0108928	0.925908	0.284954	0.158388	2.17436e+06	2.24695e+06	2.86932e+06	2.2213e+06	2.10092e+06	2.30724e+06	2.19503e+06	2.0383e+06	2.42875e+06	2.40643e+06	1.77731e+06	2.04292e+06	2.61579e+06	2.56636e+06	2.615e+06
1030POS		PI(16:0_20:5)+NH4	PI(36:5)+NH4	PI	(16:0_20:5)	(16:0)	(20:5)			C45 H81 O13 N1 P1	874.544	8.22697	0.00869371	1.76454	0.0131148	0.104521	4.16967e+06	2.30011e+06	2.02253e+06	4.64807e+06	2.79657e+06	2.10787e+06	5.243e+06	4.54982e+06	5.41048e+06	4.25465e+06	4.20668e+06	8.17611e+06	3.78447e+06	3.72823e+06	3.72786e+06
1031POS		PE(20:2_24:2)+Na	PE(44:4)+Na	PE	(20:2_24:2)	(20:2)	(24:2)			C49 H90 O8 N1 P1 Na1	874.63	15.382	0.00124995	0.781623	0.000356056	0.351114	6.62318e+06	7.19493e+06	7.96146e+06	8.27542e+06	8.26629e+06	7.62878e+06	6.67333e+06	5.78693e+06	5.65107e+06	6.13676e+06	6.13668e+06	5.53087e+06	7.56512e+06	7.56517e+06	7.54878e+06
1032POS		PE(24:1_22:6)+H	PE(46:7)+H	PE	(24:1_22:6)	(24:1)	(22:6)			C51 H89 O8 N1 P1	874.632	12.854	0.00372846	0.969412	0.574036	0.294586	7.60694e+06	8.20978e+06	8.04228e+06	9.45765e+06	9.88081e+06	8.04421e+06	8.95377e+06	7.7002e+06	8.94984e+06	8.42849e+06	8.1866e+06	7.45542e+06	9.61563e+06	9.65587e+06	9.68743e+06
1033POS		PS(18:1_24:0)+H	PS(42:1)+H	PS	(18:1_24:0)	(18:1)	(24:0)			C48 H93 O10 N1 P1	874.653	13.922	0.0190761	0.803742	0.144332	0.420414	1.40967e+07	1.4181e+07	1.32956e+07	1.23124e+07	1.00002e+07	1.37407e+07	1.51214e+07	8.33637e+06	1.43215e+07	9.53809e+06	9.1751e+06	5.89913e+06	1.23522e+07	1.19533e+07	1.19524e+07
1034POS		PC(42:4e)+Na	PC(42:4e)+Na	PC	(42:4e)	(42:4e)				C50 H94 O7 N1 P1 Na1	874.666	13.5649	0.00895696	2.30678	9.11029e-08	0.585073	9.41549e+06	1.27977e+07	1.35332e+07	1.31471e+07	1.42624e+07	1.26011e+07	3.37465e+07	2.86173e+07	2.71103e+07	2.98438e+07	2.75139e+07	2.79231e+07	2.35802e+07	2.32126e+07	2.32239e+07
1035POS		PC(42:4e)+Na	PC(42:4e)+Na	PC	(42:4e)	(42:4e)				C50 H94 O7 N1 P1 Na1	874.666	13.05	0.00804225	2.29529	1.12695e-06	0.330199	3.38531e+06	3.83901e+06	4.52398e+06	4.62763e+06	4.32533e+06	4.29843e+06	1.07582e+07	8.83028e+06	7.76573e+06	1.08864e+07	9.74494e+06	9.39608e+06	8.11888e+06	8.08322e+06	7.99304e+06
1037POS		TG(16:0_16:0_20:5)+Na	TG(52:5)+Na	TG	(16:0_16:0_20:5)	(16:0)	(16:0)	(20:5)		C55 H96 O6 Na1	875.71	18.9772	0.00408025	1.83889	1.57864e-06	0.497996	1.58402e+07	1.77751e+07	2.11272e+07	1.88545e+07	1.91906e+07	2.22691e+07	4.02668e+07	3.37033e+07	3.70404e+07	3.61095e+07	3.29989e+07	3.1458e+07	3.20696e+07	3.18442e+07	3.18438e+07
1038POS		TG(16:0_16:0_20:5)+Na	TG(52:5)+Na	TG	(16:0_16:0_20:5)	(16:0)	(16:0)	(20:5)		C55 H96 O6 Na1	875.71	19.293	0.00285402	2.99366	9.21519e-07	0.449813	2.37275e+06	2.91149e+06	4.31012e+06	5.34205e+06	6.10063e+06	5.34814e+06	1.42537e+07	1.43177e+07	1.21606e+07	1.46152e+07	12159784	1.1481e+07	1.05468e+07	1.05992e+07	1.05991e+07
1039POS		PC(20:5_22:5)+Na	PC(42:10)+Na	PC	(20:5_22:5)	(20:5)	(22:5)			C50 H80 O8 N1 P1 Na1	876.551	8.47308	0.00873976	1.88424	0.000105564	0.209387	3.63906e+06	4.32158e+06	3.37693e+06	4.45795e+06	3.53949e+06	4.64173e+06	7.96333e+06	9.03222e+06	6.35004e+06	7.45256e+06	8.65808e+06	5.72174e+06	5.98834e+06	5.89891e+06	5.89829e+06
103POS		LPC(19:0)+H	LPC(19:0)+H	LPC	(19:0)	(19:0)				C27 H57 O7 N1 P1	538.387	4.46453	0.00232285	0.992655	0.949203	0.130249	1.9805e+06	2.42628e+06	3.12679e+06	2.03696e+06	2.08916e+06	2.54819e+06	1.84471e+06	2.72717e+06	2.84898e+06	2.79358e+06	1.99627e+06	1.8928e+06	2.90728e+06	2.90734e+06	2.91902e+06
1040POS		PC(20:4_22:6)+Na	PC(42:10)+Na	PC	(20:4_22:6)	(20:4)	(22:6)			C50 H80 O8 N1 P1 Na1	876.551	8.83505	0.0178551	1.82969	1.58162e-06	0.505	1.39082e+07	2.06713e+07	2.22411e+07	2.1939e+07	2.07443e+07	2.10637e+07	3.8439e+07	3.5603e+07	3.24477e+07	3.93684e+07	3.89562e+07	3.57877e+07	3.41051e+07	3.41037e+07	3.30605e+07
1041POS		PI(16:0_20:4)+NH4	PI(36:4)+NH4	PI	(16:0_20:4)	(16:0)	(20:4)			C45 H83 O13 N1 P1	876.56	8.97498	0.00666745	1.78917	0.00261358	0.745232	7.32725e+07	6.00723e+07	5.42331e+07	5.76163e+07	8.2233e+07	6.1356e+07	1.55805e+08	1.27639e+08	109669862	1.3668e+08	8.08876e+07	8.49178e+07	9.06722e+07	8.96508e+07	8.96162e+07
1042POS		PS(41:4)+Na	PS(41:4)+Na	PS	(41:4)	(41:4)				C47 H84 O10 N1 P1 Na1	876.573	11.2408	0.014324	0.557969	0.00191373	0.617421	2.52195e+07	2.13338e+07	1.72483e+07	1.12315e+07	1.90962e+07	20680453	8.42695e+06	1.32583e+07	9.90238e+06	1.02794e+07	1.07513e+07	1.1442e+07	1.14527e+07	1.1467e+07	1.11781e+07
1043POS		PE(24:0_22:6)+H	PE(46:6)+H	PE	(24:0_22:6)	(24:0)	(22:6)			C51 H91 O8 N1 P1	876.648	13.925	0.00407639	0.927957	0.233714	0.4265	1.32316e+07	1.48578e+07	1.58822e+07	1.67499e+07	1.68528e+07	1.41553e+07	1.70052e+07	1.26925e+07	1.35055e+07	1.46778e+07	1.41174e+07	1.31228e+07	1.71619e+07	1.71607e+07	1.70404e+07
1044POS		PE(24:1_22:5)+H	PE(46:6)+H	PE	(24:1_22:5)	(24:1)	(22:5)			C51 H91 O8 N1 P1	876.648	13.1583	0.0136588	0.903776	0.154852	0.34387	7.84297e+06	9.27922e+06	1.10567e+07	1.03979e+07	1.13393e+07	9.65417e+06	9.96217e+06	7.96356e+06	9.14115e+06	9.81638e+06	8.4326e+06	8.52234e+06	1.04358e+07	1.01925e+07	1.01929e+07
1045POS		PC(44:6e)+H	PC(44:6e)+H	PC	(44:6e)	(44:6e)				C52 H95 O7 N1 P1	876.684	13.2322	0.00377621	1.88465	8.26215e-08	0.561827	1.66048e+07	1.92839e+07	2.20492e+07	2.20093e+07	2.37511e+07	2.06355e+07	4.24069e+07	3.89624e+07	3.75944e+07	4.05608e+07	3.80655e+07	3.67354e+07	3.58033e+07	3.55693e+07	3.55709e+07
1047POS		TG(16:1_18:1_18:2)+Na	TG(52:4)+Na	TG	(16:1_18:1_18:2)	(16:1)	(18:1)	(18:2)		C55 H98 O6 Na1	877.726	19.5253	0.0282308	2.22414	0.00110743	0.606303	1.80329e+07	2.33302e+07	2.75482e+07	1.22485e+07	1.57202e+07	1.68511e+07	3.45627e+07	5.2575e+07	3.04325e+07	5.52048e+07	3.13073e+07	4.88711e+07	3.59035e+07	3.77394e+07	3.76964e+07
1048POS		TG(16:0_16:0_20:4)+Na	TG(52:4)+Na	TG	(16:0_16:0_20:4)	(16:0)	(16:0)	(20:4)		C55 H98 O6 Na1	877.726	20.1786	0.00302322	1.78753	4.93506e-06	0.354733	8.41586e+06	1.0969e+07	1.27314e+07	9.82521e+06	1.171e+07	1.27667e+07	2.2516e+07	2.00217e+07	1.77693e+07	2.05566e+07	1.96331e+07	1.82276e+07	1.80548e+07	1.80556e+07	1.79608e+07
1049POS		PC(44:12)+H	PC(44:12)+H	PC	(44:12)	(44:12)				C52 H81 O8 N1 P1	878.569	9.22644	0.00246194	1.38225	0.00106905	0.125196	4.42075e+07	4.58875e+07	5.96408e+07	4.97257e+07	5.03637e+07	6.57377e+07	8.35329e+07	6.8744e+07	7.76501e+07	7.23506e+07	6.94864e+07	6.44234e+07	6.58425e+07	6.58407e+07	6.55613e+07
104POS		LPC(20:0e)+H	LPC(20:0e)+H	LPC	(20:0e)	(20:0e)				C28 H61 O6 N1 P1	538.423	6.26408	0.00947915	1.07453	0.505819	0.147256	4.02645e+06	4.83126e+06	6.64301e+06	4.12284e+06	3.91861e+06	4.50594e+06	4.73208e+06	5.2997e+06	5.90576e+06	5.62602e+06	4.42056e+06	4.15432e+06	5.9479e+06	5.8511e+06	5.8515e+06
1050POS		PC(44:12)+H	PC(44:12)+H	PC	(22:6_22:6)	(22:6)	(22:6)			C52 H81 O8 N1 P1	878.569	8.5403	0.0038145	1.84704	3.57761e-06	0.527128	1.62118e+07	1.95402e+07	2.02942e+07	2.25679e+07	2.43031e+07	2.06826e+07	4.38605e+07	3.83534e+07	3.26692e+07	3.92091e+07	3.87066e+07	3.54945e+07	3.43741e+07	3.41475e+07	3.43742e+07
1051POS		PS(41:3)+Na	PS(41:3)+Na	PS	(41:3)	(41:3)				C47 H86 O10 N1 P1 Na1	878.588	11.9379	0.0242745	0.527192	0.0077787	0.807314	3.2602e+07	2.89753e+07	3.21861e+07	2.85763e+07	4.76118e+07	2.95647e+07	1.31285e+07	1.28868e+07	1.48978e+07	1.2206e+07	3.58161e+07	1.62482e+07	1.66642e+07	1.66565e+07	1.59696e+07
1052POS		PE(44:2)+Na	PE(44:2)+Na	PE	(26:1_18:1)	(26:1)	(18:1)			C49 H94 O8 N1 P1 Na1	878.661	15.2513	0.00840094	0.818427	0.00257642	0.19962	2.23688e+06	2.61552e+06	2.88446e+06	2.81649e+06	2.79621e+06	2.63015e+06	2.40833e+06	1.89264e+06	2.04943e+06	2.23051e+06	2.28464e+06	2.21267e+06	2.91761e+06	2.88408e+06	2.87042e+06
1053POS		PE(24:0_22:5)+H	PE(46:5)+H	PE	(24:0_22:5)	(24:0)	(22:5)			C51 H93 O8 N1 P1	878.663	14.2464	0.00594955	0.941456	0.393785	0.706444	3.64853e+07	4.90972e+07	4.7425e+07	5.25195e+07	5.17846e+07	4.07214e+07	4.9165e+07	3.75535e+07	4.27566e+07	4.53472e+07	4.26301e+07	4.43035e+07	5.64349e+07	5.64383e+07	5.58571e+07
1054POS		PC(44:5e)+H	PC(44:5e)+H	PC	(44:5e)	(44:5e)				C52 H97 O7 N1 P1	878.7	13.5471	0.00464289	2.15499	3.71511e-07	0.662574	1.48529e+07	2.05902e+07	2.06713e+07	1.96343e+07	2.14851e+07	1.90819e+07	4.63322e+07	3.98366e+07	3.94092e+07	4.69137e+07	4.1398e+07	3.67699e+07	3.40704e+07	3.37614e+07	3.38643e+07
1057POS		PC(44:11)+H	PC(44:11)+H	PC	(22:5_22:6)	(22:5)	(22:6)			C52 H83 O8 N1 P1	880.585	8.91899	0.00444644	1.6338	3.485e-06	0.746293	5.59347e+07	7.14881e+07	7.34385e+07	7.85348e+07	8.22146e+07	7.49279e+07	1.32226e+08	1.15235e+08	1.14291e+08	1.23973e+08	1.18961e+08	1.08532e+08	1.15101e+08	1.15111e+08	1.14222e+08
1058POS		PC(20:3_22:5)+Na	PC(42:8)+Na	PC	(20:3_22:5)	(20:3)	(22:5)			C50 H84 O8 N1 P1 Na1	880.583	9.69193	0.0576137	0.964028	0.327696	0.366078	1.17982e+07	1.35721e+07	1.335e+07	1.17383e+07	1.3079e+07	1.42936e+07	1.19038e+07	1.23818e+07	1.30463e+07	1.28429e+07	1.27538e+07	1.21029e+07	1.33555e+07	1.3485e+07	1.21289e+07
1059POS		PI(18:1_18:1)+NH4	PI(36:2)+NH4	PI	(18:1_18:1)	(18:1)	(18:1)			C45 H87 O13 N1 P1	880.591	10.0192	0.00770695	1.68629	0.000232467	0.707303	8.13503e+07	8.33462e+07	7.59059e+07	1.1984e+08	7.59494e+07	7.28314e+07	1.65009e+08	1.3524e+08	1.6571e+08	1.39925e+08	133469967	1.19341e+08	1.25358e+08	1.23713e+08	1.23685e+08
105POS		DG(30:3e)+NH4	DG(30:3e)+NH4	DG	(30:3e)	(30:3e)				C33 H64 O4 N1	538.483	8.31685	0.00548879	1.52918	2.62135e-05	0.107894	2.40331e+06	3.09511e+06	3.31113e+06	2.80136e+06	3.36954e+06	3.15158e+06	5.09006e+06	4.88962e+06	4.30062e+06	4.81745e+06	4.60039e+06	4.02899e+06	4.6146e+06	4.57097e+06	4.57105e+06
1060POS		PE(44:1)+Na	PE(44:1)+Na	PE	(26:0_18:1)	(26:0)	(18:1)			C49 H96 O8 N1 P1 Na1	880.677	16.548	0.0104854	0.67709	3.15039e-05	0.232534	2.45129e+06	2.59292e+06	3.0186e+06	3.06806e+06	3.07335e+06	2.78674e+06	2.20763e+06	1.79091e+06	2.03186e+06	1.81266e+06	1.82397e+06	1.83738e+06	2.73476e+06	2.68647e+06	2.68493e+06
1061POS		PE(26:0_20:4)+H	PE(46:4)+H	PE	(26:0_20:4)	(26:0)	(20:4)			C51 H95 O8 N1 P1	880.679	15.391	0.00969663	0.882231	0.0298686	0.192292	2.31499e+06	2.96164e+06	2.93172e+06	2.93793e+06	2.95365e+06	2.8768e+06	2.83333e+06	2.32033e+06	2.29532e+06	2.52182e+06	2.58287e+06	2.42372e+06	2.99081e+06	2.94089e+06	2.94138e+06
1062POS		Co(Q10)+NH4	Co(Q10)+NH4	Co	(Q10)	(Q10)				C59 H94 O4 N1	880.718	17.7609	0.00605489	1.54467	0.000247664	0.475354	4.66291e+07	5.38317e+07	6.30799e+07	5.98818e+07	7.67333e+07	5.9371e+07	1.04584e+08	9.48349e+07	1.00704e+08	9.1004e+07	8.91045e+07	7.51185e+07	9.40236e+07	9.30396e+07	9.30492e+07
1063POS		PC(44:4e)+H	PC(44:4e)+H	PC	(44:4e)	(44:4e)				C52 H99 O7 N1 P1	880.715	14.6496	0.00684112	2.16664	1.33396e-05	0.163378	1.27988e+06	1.48134e+06	585191	1.69545e+06	1.69676e+06	1.53408e+06	3.36701e+06	3.00656e+06	2.90401e+06	3.2322e+06	2.66324e+06	2.7509e+06	2.69425e+06	2.6622e+06	2.66296e+06
1064POS		TG(18:0_16:0_18:0)+NH4	TG(52:0)+NH4	TG	(18:0_16:0_18:0)	(18:0)	(16:0)	(18:0)		C55 H110 O6 N1	880.833	22.9837	0.00216433	2.01468	1.62053e-07	0.47872	1.11603e+07	1.19766e+07	1.38256e+07	1.19989e+07	1.26864e+07	1.29306e+07	2.9207e+07	2.39237e+07	2.37607e+07	2.58312e+07	2.44183e+07	2.31108e+07	2.22985e+07	2.2299e+07	2.22153e+07
1065POS		PI(16:0_20:4)+Na	PI(36:4)+Na	PI	(16:0_20:4)	(16:0)	(20:4)			C45 H79 O13 N0 P1 Na1	881.515	8.97498	0.0112777	1.31958	0.00223606	0.0891317	1.50397e+07	1.41737e+07	1.27999e+07	1.41651e+07	1.36178e+07	1.53305e+07	2.16625e+07	1.74724e+07	2.19134e+07	1.86617e+07	1.56571e+07	1.69647e+07	1.77713e+07	1.74292e+07	1.7428e+07
1067POS		PC(44:10)+H	PC(44:10)+H	PC	(44:10)	(44:10)				C52 H85 O8 N1 P1	882.601	9.27639	0.0130214	1.56334	3.72292e-06	0.512756	4.0928e+07	4.67021e+07	4.89257e+07	5.3773e+07	5.42176e+07	4.76701e+07	8.67233e+07	7.55893e+07	7.0614e+07	7.43865e+07	7.54303e+07	7.4089e+07	7.77245e+07	7.60086e+07	7.59866e+07
1069POS		PC(42:0e)+Na	PC(42:0e)+Na	PC	(42:0e)	(42:0e)				C50 H102 O7 N1 P1 Na1	882.729	16.6687	0.00183617	1.64618	8.47561e-06	0.550216	3.06564e+07	3.72765e+07	4.21694e+07	4.31831e+07	3.86645e+07	3.82826e+07	7.27646e+07	5.93143e+07	5.70338e+07	6.73321e+07	6.12929e+07	6.12664e+07	6.18049e+07	6.20005e+07	6.18027e+07
1070POS		PI(16:0_22:6)+H	PI(38:6)+H	PI	(16:0_22:6)	(16:0)	(22:6)			C47 H80 O13 N0 P1	883.533	8.68756	0.0472428	1.7962	0.000117083	0.15425	2.0761e+06	1.99391e+06	2.05523e+06	2.5056e+06	2.22686e+06	2.07986e+06	4.81736e+06	3.20507e+06	4.38301e+06	4.0649e+06	3.60139e+06	3.16669e+06	2.83453e+06	3.07905e+06	3.08065e+06
1072POS		PS(22:4_22:6)+H	PS(44:10)+H	PS	(22:4_22:6)	(22:4)	(22:6)			C50 H79 O10 N1 P1	884.544	7.043	0.0101321	1.4992	7.60603e-05	0.329599	2.32571e+07	2.88787e+07	3.25845e+07	3.04437e+07	3.10429e+07	29770313	5.10663e+07	4.15802e+07	3.90558e+07	4.76451e+07	4.36746e+07	4.08026e+07	4.24662e+07	4.16955e+07	4.1769e+07
1074POS		PC(43:2)+H	PC(43:2)+H	PC	(43:2)	(43:2)				C51 H99 O8 N1 P1	884.71	14.3413	0.00813704	1.29523	0.00173687	0.142035	1.54655e+07	2.0252e+07	2.24921e+07	2.11274e+07	2.22847e+07	1.82507e+07	2.89898e+07	2.44717e+07	2.54012e+07	2.79325e+07	2.46591e+07	2.38083e+07	2.73588e+07	2.77454e+07	2.73572e+07
1075POS		TG(16:0_17:1_20:4)+NH4	TG(53:5)+NH4	TG	(16:0_17:1_20:4)	(16:0)	(17:1)	(20:4)		C56 H102 O6 N1	884.77	19.5863	0.0481755	2.4529	0.00291978	0.353458	2.86506e+06	4.12775e+06	5.52373e+06	3.55788e+06	4.50521e+06	8.09979e+06	1.96471e+07	1.06293e+07	9.26431e+06	1.11237e+07	9.87683e+06	9.80668e+06	1.0455e+07	1.04243e+07	1.13353e+07
1076POS		TG(16:0e_16:0_22:5)+NH4	TG(54:5e)+NH4	TG	(16:0e_16:0_22:5)	(16:0e)	(16:0)	(22:5)		C57 H106 O5 N1	884.807	21.6242	0.0181486	3.05044	5.52177e-06	0.250185	679786	1.96313e+06	1.41552e+06	1.08382e+06	1.27626e+06	1.992e+06	5.43817e+06	3.77382e+06	3.90543e+06	4.15108e+06	4.50347e+06	3.8838e+06	3.43269e+06	3.32722e+06	3.32678e+06
1077POS		PI(18:1_18:1)+Na	PI(36:2)+Na	PI	(18:1_18:1)	(18:1)	(18:1)			C45 H83 O13 N0 P1 Na1	885.546	9.0642	0.0123651	1.66649	6.19256e-05	0.528394	3.8851e+07	3.6279e+07	3.72164e+07	3.82716e+07	4.2218e+07	3.7729e+07	7.92269e+07	5.45865e+07	6.96767e+07	6.42563e+07	6.0854e+07	5.56334e+07	5.46317e+07	5.58311e+07	5.58059e+07
1078POS		PI(18:1_20:4)+H	PI(38:5)+H	PI	(18:1_20:4)	(18:1)	(20:4)			C47 H82 O13 N0 P1	885.549	9.34217	0.005272	1.95067	0.000139687	0.365216	8.56927e+06	1.07596e+07	8.13741e+06	1.05336e+07	1.09324e+07	8.17812e+06	2.47507e+07	1.73445e+07	1.97517e+07	1.58633e+07	1.85279e+07	1.51653e+07	1.41132e+07	1.41164e+07	1.4244e+07
1079POS		TG(20:2e_11:0_22:6)+K	TG(53:8e)+K	TG	(20:2e_11:0_22:6)	(20:2e)	(11:0)	(22:6)		C56 H94 O5 K1	885.673	17.7553	0.00739781	1.21714	0.00503123	0.346841	4.70572e+07	5.02025e+07	5.42304e+07	5.4849e+07	6.36477e+07	5.17454e+07	6.95317e+07	6.74241e+07	7.209e+07	6.2691e+07	6.3393e+07	5.64632e+07	6.54737e+07	6.46434e+07	6.46403e+07
107POS		Cer(m19:0_16:0)+H	Cer(m35:0)+H	Cer	(m19:0_16:0)	(m19:0)	(16:0)			C35 H72 O2 N1	538.556	15.4348	0.000778196	1.15458	0.0226105	0.275398	1.56049e+07	1.98759e+07	1.87938e+07	1.88212e+07	2.09148e+07	1.52032e+07	2.29604e+07	2.06945e+07	1.99912e+07	2.07143e+07	2.01378e+07	2.1598e+07	2.42201e+07	2.42199e+07	2.42526e+07
1080POS		TG(53:8e)+K	TG(53:8e)+K	TG	(53:8e)	(53:8e)				C56 H94 O5 K1	885.673	16.6674	0.0511609	1.13507	0.00535458	0.216553	8.48926e+06	9.93194e+06	8.65353e+06	9.10276e+06	8.33569e+06	9.23185e+06	1.10924e+07	1.06768e+07	9.77354e+06	1.0078e+07	9.81139e+06	9.57202e+06	1.29745e+07	1.19032e+07	1.18752e+07
1081POS		TG(18:0_16:0_18:0)+Na	TG(52:0)+Na	TG	(18:0_16:0_18:0)	(18:0)	(16:0)	(18:0)		C55 H106 O6 Na1	885.788	22.9837	0.00624765	1.96036	7.86299e-09	0.307837	5.44237e+06	5.56346e+06	6.1048e+06	5.5228e+06	5.78669e+06	5.99383e+06	1.24296e+07	1.15572e+07	1.08296e+07	1.09926e+07	1.13364e+07	1.03184e+07	9.52896e+06	9.46105e+06	9.41112e+06
1082POS		PG(22:5_22:6)+NH4	PG(44:11)+NH4	PG	(22:5_22:6)	(22:5)	(22:6)			C50 H81 O10 N1 P1	886.559	7.40758	0.00511489	1.52875	1.52259e-06	0.209695	9.4382e+06	1.07519e+07	1.21607e+07	1.14381e+07	1.03129e+07	1.04898e+07	1.72196e+07	1.69499e+07	1.59057e+07	1.78254e+07	1.55689e+07	1.52748e+07	1.62531e+07	1.61107e+07	1.61091e+07
1083POS		PG(22:5_22:6)+NH4	PG(44:11)+NH4	PG	(22:5_22:6)	(22:5)	(22:6)			C50 H81 O10 N1 P1	886.559	7.52539	0.0367867	1.52597	0.000294947	0.0800697	1.50654e+06	1.83094e+06	2.15796e+06	1.95837e+06	1.98595e+06	1.80212e+06	3.50742e+06	3.11882e+06	2.74432e+06	2.72925e+06	2.44568e+06	2.60925e+06	2.73383e+06	2.91036e+06	2.73115e+06
1084POS		PC(30:1_12:4)+Na	PC(42:5)+Na	PC	(30:1_12:4)	(30:1)	(12:4)			C50 H90 O8 N1 P1 Na1	886.63	11.6089	0.00705232	0.721667	0.0706361	0.440766	1.24971e+07	1.37636e+07	1.30702e+07	1.2988e+07	1.26651e+07	1.4043e+07	8.08448e+06	3.953e+06	1.35304e+07	1.33479e+07	5.02998e+06	1.30854e+07	8.83197e+06	8.72599e+06	8.72396e+06
1085POS		PC(44:8)+H	PC(44:8)+H	PC	(44:8)	(44:8)				C52 H89 O8 N1 P1	886.632	10.7311	0.00517448	0.696405	1.67695e-05	0.757802	2.63727e+07	3.08035e+07	3.15101e+07	3.2152e+07	3.30199e+07	3.16469e+07	2.40826e+07	2.03423e+07	2.11938e+07	2.11819e+07	1.90827e+07	2.33033e+07	3.12664e+07	3.12228e+07	3.09679e+07
1086POS		PC(43:1)+H	PC(43:1)+H	PC	(43:1)	(43:1)				C51 H101 O8 N1 P1	886.726	15.3616	0.0141017	1.07239	0.8511	0.106753	1.02956e+07	4.23151e+06	4.8466e+06	4.23899e+06	1.40723e+07	4.22302e+06	4.72337e+06	4.06226e+06	1.38993e+07	4.74179e+06	1.35997e+07	3.91519e+06	5.38473e+06	5.38478e+06	5.2543e+06
1087POS		PI(18:0_20:4)+H	PI(38:4)+H	PI	(18:0_20:4)	(18:0)	(20:4)			C47 H84 O13 N0 P1	887.564	10.0132	0.0134242	1.53416	1.34277e-05	0.575182	1.28589e+08	121647048	1.09946e+08	1.26751e+08	1.29549e+08	1.18972e+08	2.18087e+08	176362674	2.04481e+08	1.74425e+08	1.83681e+08	1.71266e+08	1.60227e+08	1.64008e+08	1.64013e+08
1088POS		PI(36:1)+Na	PI(36:1)+Na	PI	(18:0_18:1)	(18:0)	(18:1)			C45 H85 O13 N0 P1 Na1	887.562	10.8878	0.0108071	1.43459	0.00110376	0.0596799	1.25424e+07	1.16934e+07	1.13422e+07	1.05627e+07	1.00128e+07	1.0123e+07	1.8176e+07	1.46715e+07	1.94416e+07	1.4034e+07	1.5264e+07	1.34922e+07	1.3851e+07	1.41144e+07	1.3856e+07
1089POS		TG(56:9e)+H	TG(56:9e)+H	TG	(56:9e)	(56:9e)				C59 H99 O5	887.749	21.377	0.00801637	2.69829	4.53921e-07	0.295641	1.62561e+06	2.33638e+06	2.75489e+06	2.08053e+06	2.39588e+06	2.72928e+06	7.65767e+06	6.08077e+06	6.04256e+06	6.35665e+06	5.80176e+06	5.62772e+06	5.25323e+06	5.25299e+06	5.1805e+06
108POS		Cer(d18:0_16:0)+H	Cer(d34:0)+H	Cer	(d18:0_16:0)	(d18:0)	(16:0)			C34 H70 O3 N1	540.535	11.8202	0.167268	1.11733	0.798153	0.195501	2.66312e+07	9.14939e+06	9.94672e+06	3.21527e+07	3.68149e+07	9.55813e+06	1.16367e+07	4.88225e+07	4.59215e+07	1.18391e+07	1.02889e+07	1.03225e+07	1.81728e+07	1.80424e+07	2.39132e+07
1090POS		PI(17:1_20:4)+NH4	PI(37:5)+NH4	PI	(17:1_20:4)	(17:1)	(20:4)			C46 H83 O13 N1 P1	888.56	8.564	0.00779215	1.26797	0.0276949	0.0432769	1.87893e+06	1.86616e+06	1.57854e+06	1.4216e+06	1.59477e+06	1.77858e+06	2.55264e+06	2.01401e+06	2.55891e+06	2.19606e+06	1.97119e+06	1.53722e+06	2.04188e+06	2.06949e+06	2.04173e+06
1091POS		PC(44:7)+H	PC(44:7)+H	PC	(44:7)	(44:7)				C52 H91 O8 N1 P1	888.648	11.7088	0.0157727	1.17857	0.0425752	0.248775	1.60986e+07	1.78743e+07	2.315e+07	2.05731e+07	2.24839e+07	2.12224e+07	2.5433e+07	2.0995e+07	22507018	2.83373e+07	2.22412e+07	2.35674e+07	2.45631e+07	2.45647e+07	2.38989e+07
1092POS		PC(29:0_14:3)+Li	PC(43:3)+Li	PC	(29:0_14:3)	(29:0)	(14:3)			C51 H96 O8 N1 P1 Li1	888.703	6.10089	0.0168112	1.9116	0.000193686	0.155077	1.22587e+06	1.72856e+06	1.57008e+06	1.78857e+06	2.47977e+06	1.72138e+06	3.62201e+06	3.47713e+06	2.94062e+06	4.26175e+06	2.94015e+06	2.85729e+06	2.86259e+06	2.94684e+06	2.94833e+06
1093POS		TG(18:1_17:1_18:1)+NH4	TG(53:3)+NH4	TG	(18:1_17:1_18:1)	(18:1)	(17:1)	(18:1)		C56 H106 O6 N1	888.801	20.9571	0.00976377	4.11803	9.77197e-08	0.954094	6.1299e+06	1.088e+07	1.38753e+07	1.03598e+07	1.35788e+07	1.4592e+07	5.81608e+07	4.59574e+07	4.59075e+07	4.98233e+07	4.36382e+07	4.23695e+07	3.53761e+07	3.53771e+07	3.47817e+07
1094POS		PG(22:6_22:6)+Na	PG(44:12)+Na	PG	(22:6_22:6)	(22:6)	(22:6)			C50 H75 O10 N0 P1 Na1	889.499	7.04172	0.00135582	1.58954	1.1861e-05	0.203995	6.02914e+06	5.85552e+06	7.54888e+06	7.77509e+06	7.28605e+06	7.48423e+06	1.26526e+07	1.10146e+07	1.08228e+07	1.16631e+07	9.84747e+06	1.07265e+07	1.06661e+07	1.0666e+07	1.06911e+07
1095POS		PI(18:0_20:3)+H	PI(38:3)+H	PI	(18:0_20:3)	(18:0)	(20:3)			C47 H86 O13 N0 P1	889.58	10.4128	0.00505778	1.95944	3.32425e-05	0.539454	2.03111e+07	2.11183e+07	1.94635e+07	1.78637e+07	2.15565e+07	19811332	4.81809e+07	3.40511e+07	4.56356e+07	3.97752e+07	3.55406e+07	3.21941e+07	3.07896e+07	3.10616e+07	3.10602e+07
1096POS		TG(16:0_17:1_20:4)+Na	TG(53:5)+Na	TG	(16:0_17:1_20:4)	(16:0)	(17:1)	(20:4)		C56 H98 O6 Na1	889.726	19.5863	0.00654424	1.75152	1.50025e-05	0.218824	3.56049e+06	4.90853e+06	5.57999e+06	4.16864e+06	5.07463e+06	5.50116e+06	9.76457e+06	8.42009e+06	8.39796e+06	8.68851e+06	7.71157e+06	7.44963e+06	7.91725e+06	7.82789e+06	7.82848e+06
1097POS		TG(18:2e_16:0_22:6)+H	TG(56:8e)+H	TG	(18:2e_16:0_22:6)	(18:2e)	(16:0)	(22:6)		C59 H101 O5	889.764	21.6315	0.00924019	2.63993	6.17083e-07	0.277603	1.44136e+06	2.19088e+06	2.30837e+06	1.98822e+06	2.39658e+06	2.48854e+06	6.85578e+06	5.28548e+06	5.04282e+06	5.74446e+06	5.78539e+06	5.11404e+06	4.53824e+06	4.46607e+06	4.53839e+06
1098POS		PI(17:0_20:4)+NH4	PI(37:4)+NH4	PI	(17:0_20:4)	(17:0)	(20:4)			C46 H85 O13 N1 P1	890.575	9.50975	0.00414739	2.23851	0.000488121	0.385284	1.10597e+07	1.11425e+07	9.85978e+06	1.11064e+07	1.27243e+06	1.10052e+07	2.61864e+07	1.8786e+07	2.44268e+07	2.07999e+07	1.71853e+07	1.67321e+07	1.77867e+07	1.76587e+07	1.77855e+07
1099POS		PC(18:1_24:2)+Na	PC(42:3)+Na	PC	(18:1_24:2)	(18:1)	(24:2)			C50 H94 O8 N1 P1 Na1	890.661	13.0085	0.0113365	1.18933	0.152953	0.243595	1.4713e+07	1.70412e+07	2.28788e+07	1.82897e+07	2.0628e+07	1.82322e+07	3.12633e+07	2.32558e+07	1.92625e+07	2.10821e+07	1.78712e+07	2.02118e+07	2.57042e+07	2.62137e+07	2.57072e+07
109POS		LPC(18:2)+Na	LPC(18:2)+Na	LPC	(18:2)	(18:2)				C26 H50 O7 N1 P1 Na1	542.322	2.12881	0.0366826	1.11009	0.738332	0.0836394	1.70975e+06	3.35235e+06	9.65479e+06	2.65135e+06	4.73855e+06	4.0517e+06	2.54497e+06	6.50506e+06	5.21591e+06	7647775	3.49127e+06	3.63333e+06	4.93755e+06	5.30365e+06	5.20081e+06
10POS		DG(21:2e)+NH4	DG(21:2e)+NH4	DG	(21:2e)	(21:2e)				C24 H48 O4 N1	414.358	2.83	0.0552668	2.07494	0.000229266	0.352722	1.54732e+07	8.6964e+06	9.37576e+06	1.09942e+07	7.18559e+06	7.39496e+06	1.5499e+07	1.69388e+07	2.11602e+07	2.42223e+07	2.1915e+07	2.29356e+07	1.77599e+07	1.95723e+07	1.95794e+07
1100POS		PC(44:6)+H	PC(44:6)+H	PC	(44:6)	(44:6)				C52 H93 O8 N1 P1	890.663	12.2338	0.0155361	1.82956	0.012558	0.343374	1.18927e+07	1.38185e+07	1.49529e+07	1.68202e+07	1.55461e+07	1.37672e+07	2.34491e+07	2.34529e+07	2.26401e+07	4.57906e+07	2.30333e+07	2.04355e+07	2.07765e+07	2.02226e+07	2.0777e+07
1101POS		PC(44:6)+H	PC(44:6)+H	PC	(44:6)	(44:6)				C52 H93 O8 N1 P1	890.663	11.7757	0.002937	0.635208	0.0250135	0.888637	3.30851e+07	3.99019e+07	4.25648e+07	7.54554e+07	4.60901e+07	41249755	3.34206e+07	2.93185e+07	2.80367e+07	3.45269e+07	3.13622e+07	2.01433e+07	4.2826e+07	4.26097e+07	4.28284e+07
1103POS		PG(22:5_22:6)+Na	PG(44:11)+Na	PG	(22:5_22:6)	(22:5)	(22:6)			C50 H77 O10 N0 P1 Na1	891.515	7.52539	0.0218283	1.46794	0.00398979	0.0619536	1.37604e+06	1.6845e+06	2.14769e+06	2.03865e+06	2.54292e+06	1.72836e+06	3.37785e+06	3.12631e+06	2.40003e+06	3.08277e+06	2.44403e+06	2.47699e+06	2.47904e+06	2.38548e+06	2.47693e+06
1104POS		TG(18:1_17:1_18:2)+Na	TG(53:4)+Na	TG	(18:1_17:1_18:2)	(18:1)	(17:1)	(18:2)		C56 H100 O6 Na1	891.741	19.9995	0.00837904	2.69971	8.71255e-05	0.31852	1.75902e+06	2.34148e+06	3.16646e+06	2.21072e+06	5.04503e+06	3.34836e+06	1.02194e+07	6.64813e+06	7.76738e+06	7.732e+06	6.28676e+06	9.59308e+06	5.96638e+06	5.88072e+06	5.88052e+06
1105POS		PC(24:1_20:4)+H	PC(44:5)+H	PC	(24:1_20:4)	(24:1)	(20:4)			C52 H95 O8 N1 P1	892.679	12.8631	0.00296785	1.33711	0.00010889	0.0874961	4.11273e+07	4.70587e+07	5.31349e+07	5.2194e+07	5.68217e+07	4.9978e+07	7.12093e+07	6.60724e+07	6.32302e+07	7.19601e+07	6.65543e+07	6.25263e+07	6.70362e+07	6.66943e+07	6.70404e+07
1106POS		PC(18:1_24:1)+Na	PC(42:2)+Na	PC	(18:1_24:1)	(18:1)	(24:1)			C50 H96 O8 N1 P1 Na1	892.677	13.8345	0.00779038	1.51044	3.76214e-05	0.337039	2.34565e+07	3.09564e+07	3.64917e+07	3.13618e+07	3.36011e+07	3.31202e+07	5.29129e+07	4.4453e+07	4.58906e+07	5.03605e+07	4.78469e+07	4.39902e+07	4.68594e+07	4.68677e+07	4.62341e+07
1107POS		PC(24:1_20:4)+H	PC(44:5)+H	PC	(24:1_20:4)	(24:1)	(20:4)			C52 H95 O8 N1 P1	892.679	14.025	0.0179075	1.33552	0.0444636	0.018071	1.82342e+06	5402387	6.00744e+06	6.03894e+06	7.37014e+06	6.08751e+06	6.99574e+06	6.69117e+06	7.13271e+06	8.07622e+06	7.51235e+06	7.30307e+06	7.57302e+06	7.80972e+06	7.57176e+06
1108POS		TG(18:0_17:0_18:1)+NH4	TG(53:1)+NH4	TG	(18:0_17:0_18:1)	(18:0)	(17:0)	(18:1)		C56 H110 O6 N1	892.833	22.6581	0.0230415	3.73358	6.17113e-05	0.50585	4.23418e+06	3.51121e+06	5.73191e+06	3.57492e+06	3.48231e+06	3.50733e+06	2.28981e+07	1.25012e+07	1.34093e+07	1.48986e+07	1.29533e+07	1.31017e+07	1.22023e+07	1.17271e+07	1.17289e+07
1109POS		TG(18:1_17:1_20:4)+H	TG(55:6)+H	TG	(18:1_17:1_20:4)	(18:1)	(17:1)	(20:4)		C58 H101 O6	893.759	20.991	0.111141	2.97703	1.97529e-08	0.723144	7.37767e+06	1.23406e+07	1.35455e+07	9.05355e+06	1.21891e+07	1.41645e+07	3.82622e+07	3.40778e+07	3.322e+07	3.44134e+07	3.21121e+07	3.23497e+07	2.48896e+07	2.48932e+07	2.03887e+07
110POS		LPC(20:5)+H	LPC(20:5)+H	LPC	(20:5)	(20:5)				C28 H49 O7 N1 P1	542.324	1.77802	0.00935387	1.32846	0.0830516	0.0367541	2.49824e+06	3.36176e+06	3.84791e+06	3.19917e+06	4.49546e+06	4.00668e+06	3.46239e+06	5.72157e+06	5.38863e+06	6.51699e+06	4.00865e+06	3.343e+06	5.00406e+06	4.99115e+06	5.07824e+06
1110POS		PC(18:1_24:0)+Na	PC(42:1)+Na	PC	(18:1_24:0)	(18:1)	(24:0)			C50 H98 O8 N1 P1 Na1	894.692	15.0014	0.0433428	1.54646	0.0404373	0.194945	4.54397e+06	5.40291e+06	6.43426e+06	5.93457e+06	6.24546e+06	5.48002e+06	1.40007e+07	6.07537e+06	1.12528e+07	7.749e+06	6.80383e+06	6.76183e+06	1.00894e+07	9.36169e+06	9.37468e+06
1111POS		PC(44:4)+H	PC(44:4)+H	PC	(24:0_20:4)	(24:0)	(20:4)			C52 H97 O8 N1 P1	894.695	13.933	0.0347412	1.43481	2.92472e-05	0.16614	1.76823e+07	2.06942e+07	2.4515e+07	1.97636e+07	2.23466e+07	2.30527e+07	3.27619e+07	3.30039e+07	2.97145e+07	3.08105e+07	2.94911e+07	2.79516e+07	3.21679e+07	3.02623e+07	3.21507e+07
1112POS		TG(16:1_18:1_20:5)+NH4	TG(54:7)+NH4	TG	(16:1_18:1_20:5)	(16:1)	(18:1)	(20:5)		C57 H100 O6 N1	894.755	18.087	0.0873733	2.17517	0.0197375	0.327385	1.79159e+06	4.19741e+06	1.32876e+07	7.08797e+06	8.04723e+06	1.46991e+07	1.59135e+07	2.26846e+07	2.74083e+07	1.09389e+07	2.00254e+07	9.85397e+06	1.99632e+07	1.70938e+07	1.99786e+07
1113POS		TG(16:0_16:1_22:6)+NH4	TG(54:7)+NH4	TG	(16:0_16:1_22:6)	(16:0)	(16:1)	(22:6)		C57 H100 O6 N1	894.755	18.485	0.0120916	2.78183	6.82223e-06	0.567973	5.2967e+06	7.33339e+06	9.99752e+06	7.47644e+06	7.87492e+06	1.24424e+07	2.83379e+07	2.38704e+07	2.44398e+07	2.50288e+07	1.93747e+07	1.92118e+07	1.82569e+07	1.82547e+07	1.78761e+07
1114POS		TG(17:0_18:1_18:1)+Na	TG(53:2)+Na	TG	(17:0_18:1_18:1)	(17:0)	(18:1)	(18:1)		C56 H104 O6 Na1	895.773	21.8796	0.0251312	2.93406	4.77203e-08	0.804677	1.16195e+07	1.3229e+07	1.65358e+07	1.51216e+07	1.46392e+07	1.53443e+07	4.62075e+07	3.95958e+07	4.18671e+07	4.86085e+07	4.06885e+07	3.67973e+07	3.2816e+07	3.2807e+07	3.42607e+07
1115POS		PC(24:0_20:3)+H	PC(44:3)+H	PC	(24:0_20:3)	(24:0)	(20:3)			C52 H99 O8 N1 P1	896.71	14.2155	0.00958233	0.996233	0.95795	0.570442	2.93241e+07	3.66557e+07	4.29175e+07	3.75809e+07	3.9557e+07	3.27588e+07	4.08789e+07	3.91676e+07	3.86424e+07	3.5776e+07	3.20572e+07	3.14477e+07	4.06363e+07	4.08182e+07	4.00736e+07
1116POS		PC(26:0_16:0)+Na	PC(42:0)+Na	PC	(26:0_16:0)	(26:0)	(16:0)			C50 H100 O8 N1 P1 Na1	896.708	16.0716	0.0074191	0.913271	0.15874	0.222739	3.30869e+06	4.08176e+06	4.40903e+06	4.50236e+06	4.59036e+06	3.96204e+06	4242836	3.46609e+06	3.59487e+06	4.15091e+06	3.65586e+06	3.58808e+06	4.82823e+06	4.80389e+06	4.75813e+06
1117POS		PC(44:3)+H	PC(44:3)+H	PC	(44:3)	(44:3)				C52 H99 O8 N1 P1	896.71	14.3584	0.014138	1.19504	0.204845	0.0773228	3.83198e+06	5.18618e+06	7.66706e+06	5.94965e+06	1.01217e+07	5.79886e+06	8.69508e+06	7.63732e+06	7.77786e+06	7.54695e+06	7.33388e+06	7.08433e+06	7.32286e+06	7.50652e+06	7.50376e+06
1118POS		TG(16:0_18:1_20:5)+NH4	TG(54:6)+NH4	TG	(16:0_18:1_20:5)	(16:0)	(18:1)	(20:5)		C57 H102 O6 N1	896.77	19.2572	0.020974	3.2971	2.53742e-05	0.862708	7.88162e+06	1.11961e+07	1.51346e+07	1.02383e+07	1.58435e+07	2.41417e+07	6.14042e+07	4.39963e+07	4.24241e+07	5.33888e+07	3.81571e+07	3.90231e+07	3.83598e+07	3.69869e+07	3.8368e+07
1119POS		TG(16:0_16:0_22:6)+NH4	TG(54:6)+NH4	TG	(16:0_16:0_22:6)	(16:0)	(16:0)	(22:6)		C57 H102 O6 N1	896.77	19.6773	0.00656137	3.95122	1.49625e-07	0.787524	5.2279e+06	8.22833e+06	9.43187e+06	7.01618e+06	9.30853e+06	1.1319e+07	3.91386e+07	3.3167e+07	3.27755e+07	3.69581e+07	2.95951e+07	2.8028e+07	2.52902e+07	2.50049e+07	2.5005e+07
111POS		LPC(20:4)+H	LPC(20:4)+H	LPC	(20:4)	(20:4)				C28 H51 O7 N1 P1	544.34	2.61234	0.0595264	1.5345	0.0782224	0.143144	9.17422e+06	3.08634e+07	1.88042e+07	1.25561e+07	1.75059e+07	1.94352e+07	2.35819e+07	3.22782e+07	4.4046e+07	2.79378e+07	1.97695e+07	1.86334e+07	3.3036e+07	2.99082e+07	2.97927e+07
1120POS		TG(16:0_18:1_20:5)+NH4	TG(54:6)+NH4	TG	(16:0_18:1_20:5)	(16:0)	(18:1)	(20:5)		C57 H102 O6 N1	896.77	18.9789	0.0249686	2.90899	4.9834e-05	0.932973	1.09495e+07	2.63548e+07	2.28066e+07	1.52475e+07	2.07891e+07	3.79489e+07	7.30368e+07	8.13166e+07	6.26522e+07	7.07448e+07	5.17779e+07	5.05571e+07	5.8968e+07	61590016	6.15977e+07
1121POS		TG(16:1_16:1_22:6)+Na	TG(54:8)+Na	TG	(16:1_16:1_22:6)	(16:1)	(16:1)	(22:6)		C57 H94 O6 Na1	897.694	17.3968	0.0101499	4.73864	0.000179957	0.327439	853137	1.40295e+06	1.16456e+06	989527	1.45869e+06	1.73107e+06	8.77815e+06	6.76253e+06	6.752e+06	5.3709e+06	2.80573e+06	5.54406e+06	2.57073e+06	2.61643e+06	2.5712e+06
1122POS		TG(18:0_17:0_18:1)+Na	TG(53:1)+Na	TG	(18:0_17:0_18:1)	(18:0)	(17:0)	(18:1)		C56 H106 O6 Na1	897.788	22.6581	0.00852826	2.98774	8.53481e-08	0.413131	3.08955e+06	3.45815e+06	4.11211e+06	3.5229e+06	4.35048e+06	3.68602e+06	1.2942e+07	1.04403e+07	1.13206e+07	1.14124e+07	1.10889e+07	9.18091e+06	8.07287e+06	7.95444e+06	7.95513e+06
1123POS		PC(44:6e)+Na	PC(44:6e)+Na	PC	(44:6e)	(44:6e)				C52 H94 O7 N1 P1 Na1	898.666	13.2322	0.0169656	2.05378	2.47426e-08	0.310858	4.30175e+06	4.35328e+06	5.01097e+06	5.07636e+06	5.18937e+06	5.28077e+06	1.06614e+07	9.67396e+06	9.11906e+06	1.09441e+07	9.639e+06	9.9584e+06	8.38136e+06	8.14082e+06	8.1388e+06
1124POS		PC(44:2)+H	PC(44:2)+H	PC	(44:2)	(44:2)				C52 H101 O8 N1 P1	898.726	15.2363	0.0383304	0.953087	0.699376	0.355276	1.52775e+07	1.2955e+07	2.04751e+07	2.08839e+07	1.46266e+07	1.15809e+07	1.42305e+07	1.17327e+07	1.66342e+07	1.7818e+07	1.32689e+07	1.76206e+07	1.57553e+07	1.68353e+07	1.57749e+07
1125POS		TG(18:1_18:2_18:2)+NH4	TG(54:5)+NH4	TG	(18:1_18:2_18:2)	(18:1)	(18:2)	(18:2)		C57 H104 O6 N1	898.786	19.6517	0.121722	4.09883	2.16159e-06	0.865306	6.69781e+06	1.62639e+07	9.26373e+06	1.22958e+06	1.47881e+07	1.21794e+07	4.78508e+07	3.56157e+07	3.88685e+07	4.88403e+07	3.87717e+07	3.77152e+07	3.89082e+07	3.87072e+07	3.1165e+07
1127POS		TG(16:1_18:1_20:5)+Na	TG(54:7)+Na	TG	(16:1_18:1_20:5)	(16:1)	(18:1)	(20:5)		C57 H96 O6 Na1	899.71	18.087	0.0906272	1.36468	0.130185	0.0461021	1.30522e+06	4.93848e+06	6.01705e+06	2.24413e+06	5.17128e+06	3.04524e+06	4.42656e+06	4.77425e+06	4.8723e+06	5.87403e+06	4.48479e+06	6.57544e+06	5.62818e+06	5.75291e+06	6.62656e+06
1128POS		TG(16:0_16:1_22:6)+Na	TG(54:7)+Na	TG	(16:0_16:1_22:6)	(16:0)	(16:1)	(22:6)		C57 H96 O6 Na1	899.71	18.485	0.0108392	2.42052	7.00791e-06	0.56543	8.91012e+06	9.82092e+06	1.23565e+07	8.86394e+06	1.18825e+07	1.5752e+07	3.15478e+07	2.76408e+07	2.83768e+07	3.05559e+07	2.26404e+07	2.28314e+07	2.34192e+07	2.29869e+07	2.2983e+07
1129POS		PC(22:6_22:6)+Na	PC(44:12)+Na	PC	(22:6_22:6)	(22:6)	(22:6)			C52 H80 O8 N1 P1 Na1	900.551	8.5403	0.004258	1.90137	5.08554e-05	0.273816	4.33203e+06	4.88327e+06	5.51672e+06	4.72115e+06	5.77087e+06	5.73966e+06	1.18809e+07	9.97077e+06	8.32394e+06	1.14795e+07	8.99072e+06	8.22763e+06	8.49042e+06	8.47421e+06	8.42151e+06
112POS		LPC(20:4)+H	LPC(20:4)+H	LPC	(20:4)	(20:4)				C28 H51 O7 N1 P1	544.34	2.05685	0.00749763	1.05868	0.694266	0.310574	1.74685e+07	2.43027e+07	2.66279e+07	2.02727e+07	3.03754e+07	2.71744e+07	1.92637e+07	3.10112e+07	3.11027e+07	3.47041e+07	1.86234e+07	2.00973e+07	2.90155e+07	2.90126e+07	2.93924e+07
1130POS		PI(18:1_20:5)+NH4	PI(38:6)+NH4	PI	(18:1_20:5)	(18:1)	(20:5)			C47 H83 O13 N1 P1	900.56	8.34472	0.0141429	1.67141	0.000454758	0.193823	5.68256e+06	6.79128e+06	6.01436e+06	4.57566e+06	7.76165e+06	6.38505e+06	1.33812e+07	9.33683e+06	1.13561e+07	9.4385e+06	9.46994e+06	9.21153e+06	9.71644e+06	9.73473e+06	9.4898e+06
1131POS		PI(16:0_22:6)+NH4	PI(38:6)+NH4	PI	(16:0_22:6)	(16:0)	(22:6)			C47 H83 O13 N1 P1	900.56	8.68756	0.0081133	2.01621	0.00195979	0.319385	8.87691e+06	9.44348e+06	8.44252e+06	9.00525e+06	9.61304e+06	9.36623e+06	1.82694e+07	1.35397e+07	2.70248e+07	1.52106e+07	2.26442e+07	1.36935e+07	1.42646e+07	1.40665e+07	1.40654e+07
1132POS		PC(44:5e)+Na	PC(44:5e)+Na	PC	(44:5e)	(44:5e)				C52 H96 O7 N1 P1 Na1	900.682	13.5471	0.0060832	2.31757	2.31651e-08	0.421067	5.0377e+06	6.31094e+06	6.84382e+06	6.83306e+06	7.3668e+06	6.51127e+06	1.71488e+07	1.41358e+07	1.46164e+07	1.49359e+07	1.48057e+07	1.45192e+07	1.21673e+07	1.20391e+07	1.20409e+07
1133POS		PC(44:1)+H	PC(44:1)+H	PC	(44:1)	(44:1)				C52 H103 O8 N1 P1	900.742	15.9297	0.0122933	1.24253	0.000348754	0.17965	1.20899e+07	1.37268e+07	1.46263e+07	1.30698e+07	1.4008e+07	1.31157e+07	1.88255e+07	1.51006e+07	1.66244e+07	1.68014e+07	1.67607e+07	1.60804e+07	1.84386e+07	1.84411e+07	1.805e+07
1135POS		TG(16:0_18:1_20:3)+NH4	TG(54:4)+NH4	TG	(16:0_18:1_20:3)	(16:0)	(18:1)	(20:3)		C57 H106 O6 N1	900.801	21.2979	0.00366477	2.97858	1.13089e-06	0.678542	6.03101e+06	9.27647e+06	1.1765e+07	8.7658e+06	1.17894e+07	1.24424e+07	3.61679e+07	2.91759e+07	2.85556e+07	3.27284e+07	2.70119e+07	2.52836e+07	2.37963e+07	2.36472e+07	2.36446e+07
1136POS		TG(16:0_18:1_20:5)+Na	TG(54:6)+Na	TG	(16:0_18:1_20:5)	(16:0)	(18:1)	(20:5)		C57 H98 O6 Na1	901.726	18.9789	0.00526467	2.12668	0.00153552	0.634638	1.53565e+07	2.09697e+07	5.2744e+07	1.7137e+07	2.24405e+07	2.96103e+07	6.13244e+07	7.07603e+07	5.43458e+07	5.87193e+07	4.61485e+07	4.52652e+07	4.42997e+07	4.39013e+07	4.38951e+07
1137POS		TG(16:0_18:1_20:5)+Na	TG(54:6)+Na	TG	(16:0_18:1_20:5)	(16:0)	(18:1)	(20:5)		C57 H98 O6 Na1	901.726	19.2572	0.00711375	2.55523	3.64759e-05	0.586328	5.36223e+06	1.45962e+07	1.06153e+07	1.35475e+07	1.17764e+07	1.54272e+07	3.07742e+07	3.18344e+07	3.84378e+07	2.86999e+07	3.05786e+07	2.19267e+07	2.1257e+07	2.15165e+07	2.12503e+07
1138POS		TG(16:0_16:0_22:6)+Na	TG(54:6)+Na	TG	(16:0_16:0_22:6)	(16:0)	(16:0)	(22:6)		C57 H98 O6 Na1	901.726	19.6773	0.00611008	2.65352	2.37679e-08	0.545009	6.01711e+06	8.22388e+06	8.98057e+06	7.44144e+06	7.94802e+06	1.05162e+07	2.3865e+07	2.12876e+07	2.229e+07	2.22854e+07	2.12653e+07	1.93664e+07	1.77609e+07	1.75746e+07	1.7574e+07
1139POS		PI(18:1_20:4)+NH4	PI(38:5)+NH4	PI	(18:1_20:4)	(18:1)	(20:4)			C47 H85 O13 N1 P1	902.575	9.06419	0.0140602	1.63145	9.97533e-05	0.893503	1.39611e+08	1.43229e+08	1.32184e+08	138085220	1.4586e+08	146172778	2.82461e+08	2.0805e+08	2.62437e+08	2.22878e+08	2.06114e+08	1.96866e+08	223728929	2.18374e+08	2.18361e+08
113POS		LPC(18:0)+Na	LPC(18:0)+Na	LPC	(18:0)	(18:0)				C26 H54 O7 N1 P1 Na1	546.353	3.71896	0.0156346	0.872421	0.391398	0.380648	1.16928e+07	1.49657e+07	2.34099e+07	1.31714e+07	1.44019e+07	1.66529e+07	9.95347e+06	1.51102e+07	1.82308e+07	1.72173e+07	1.04365e+07	1.13165e+07	1.79287e+07	1.84232e+07	1.84231e+07
1140POS		PI(18:1_20:4)+NH4	PI(38:5)+NH4	PI	(18:1_20:4)	(18:1)	(20:4)			C47 H85 O13 N1 P1	902.575	9.34217	0.005474	1.86076	5.50191e-05	0.622946	3.28563e+07	3.46465e+07	29264499	3.53513e+07	3.34815e+07	2.93399e+07	7.6219e+07	5.42581e+07	6.72452e+07	5.91304e+07	5.76278e+07	4.82558e+07	48286888	4.87467e+07	4.82879e+07
1141POS		PC(44:0)+H	PC(44:0)+H	PC	(44:0)	(44:0)				C52 H105 O8 N1 P1	902.757	17.2708	0.0122504	1.26772	0.00514968	0.160915	8.69853e+06	1.05338e+07	1.17233e+07	1.13909e+07	1.1709e+07	1.03423e+07	1.66187e+07	1.24355e+07	1.25211e+07	1.41397e+07	1.31452e+07	1.27778e+07	1.47203e+07	1.50374e+07	1.50368e+07
1144POS		TG(18:1_18:2_18:2)+Na	TG(54:5)+Na	TG	(18:1_18:2_18:2)	(18:1)	(18:2)	(18:2)		C57 H100 O6 Na1	903.741	19.6517	0.0876874	2.2066	0.0018941	0.551651	1.20845e+07	4.71546e+06	2.01094e+07	1.54081e+07	1.83466e+07	2.18603e+07	2.46635e+07	4.22284e+07	2.27778e+07	4.47183e+07	3.49993e+07	3.47768e+07	2.22385e+07	2.54364e+07	2.16792e+07
1145POS		TG(16:0_18:1_20:4)+Na	TG(54:5)+Na	TG	(16:0_18:1_20:4)	(16:0)	(18:1)	(20:4)		C57 H100 O6 Na1	903.741	20.1681	0.00462084	1.88961	4.0919e-06	0.896922	4.17739e+07	5.43414e+07	6.36725e+07	4.91595e+07	6.2504e+07	7.23854e+07	121014738	1.11435e+08	104398283	1.12521e+08	1.02653e+08	9.76967e+07	9.73467e+07	9.73485e+07	9.81288e+07
1146POS		PI(18:0_20:4)+NH4	PI(38:4)+NH4	PI	(18:0_20:4)	(18:0)	(20:4)			C47 H87 O13 N1 P1	904.591	10.0132	0.0138076	1.47991	0.000122754	0.764738	4.70919e+08	438701921	3.92139e+08	4.41934e+08	4.36358e+08	4.32123e+08	7.61109e+08	594176060	7.33871e+08	5.94595e+08	6.00783e+08	5.81251e+08	604526233	6.0471e+08	5.90274e+08
1147POS		TG(18:0_18:1_18:1)+NH4	TG(54:2)+NH4	TG	(18:0_18:1_18:1)	(18:0)	(18:1)	(18:1)		C57 H110 O6 N1	904.833	20.3997	0.0211317	3.5106	5.01008e-07	0.45241	2.40386e+06	2.95306e+06	4.42739e+06	2.93879e+06	4.0759e+06	3.99899e+06	1.27129e+07	1.06502e+07	1.50116e+07	1.28621e+07	1.09589e+07	1.08178e+07	8.35493e+06	8.0521e+06	8.35344e+06
1149POS		PI(18:1_20:5)+Na	PI(38:6)+Na	PI	(18:1_20:5)	(18:1)	(20:5)			C47 H79 O13 N0 P1 Na1	905.515	8.34472	0.00882303	1.79438	0.000160024	0.143688	2.36663e+06	2.61638e+06	2.22728e+06	2.57988e+06	1.98903e+06	2.33266e+06	5.4463e+06	3.89877e+06	4.83528e+06	3.67688e+06	3.84802e+06	3.61681e+06	3.72398e+06	3.70085e+06	3.65962e+06
114POS		LPC(20:3)+H	LPC(20:3)+H	LPC	(20:3)	(20:3)				C28 H53 O7 N1 P1	546.355	2.33597	0.00393962	1.42371	0.0295969	0.0983516	6.30952e+06	9.36196e+06	9.84186e+06	8.03123e+06	9.77591e+06	9.43347e+06	9.07317e+06	1.49563e+07	1.53393e+07	1.62598e+07	9.77759e+06	9.70015e+06	1.28455e+07	1.28455e+07	1.29334e+07
1150POS		PI(16:0_22:6)+Na	PI(38:6)+Na	PI	(16:0_22:6)	(16:0)	(22:6)			C47 H79 O13 N0 P1 Na1	905.515	8.68756	0.00418001	1.76223	0.000196107	0.139708	2.95815e+06	2.68228e+06	2.2557e+06	2.45329e+06	2.67628e+06	2.49405e+06	5.78209e+06	3.92183e+06	5.36989e+06	4.18806e+06	3.87068e+06	4.21677e+06	3.92551e+06	3.89713e+06	3.92546e+06
1152POS		TG(16:0_18:1_20:3)+Na	TG(54:4)+Na	TG	(16:0_18:1_20:3)	(16:0)	(18:1)	(20:3)		C57 H102 O6 Na1	905.757	21.2979	0.0122302	1.94136	5.53362e-06	0.39414	7.04189e+06	9.06515e+06	1.14578e+07	8.72507e+06	1.06925e+07	1.20313e+07	2.19617e+07	1.82407e+07	1.87382e+07	2.03623e+07	1.83731e+07	1.68911e+07	1.71461e+07	1.67908e+07	1.67852e+07
1154POS		PI(18:0_20:3)+NH4	PI(38:3)+NH4	PI	(18:0_20:3)	(18:0)	(20:3)			C47 H89 O13 N1 P1	906.607	10.7086	0.00121408	1.95707	3.86805e-05	0.697479	3.70778e+07	3.31813e+07	3.46888e+07	3.5823e+07	3.29348e+07	3.36069e+07	8.34061e+07	5.71937e+07	7.97449e+07	6.686e+07	6.2197e+07	5.63232e+07	5.36202e+07	5.3508e+07	5.36212e+07
1155POS		PE(26:0_22:5)+H	PE(48:5)+H	PE	(26:0_22:5)	(26:0)	(22:5)			C53 H97 O8 N1 P1	906.695	15.3512	0.00527343	0.780888	0.00696156	0.222169	2.51162e+06	3.22008e+06	3.34608e+06	3.78523e+06	3.69588e+06	2.81601e+06	2.65965e+06	2.37212e+06	2.43476e+06	2.59419e+06	2.65894e+06	2.40997e+06	3.41016e+06	3.37912e+06	3.41019e+06
1156POS		TG(54:1)+NH4	TG(54:1)+NH4	TG	(54:1)	(54:1)				C57 H112 O6 N1	906.848	20.3772	0.0118026	2.69333	3.14794e-08	0.680769	8.97464e+06	1.15753e+07	1.45463e+07	1.08942e+07	1.42415e+07	1.27778e+07	3.75959e+07	3.06213e+07	3.19468e+07	3.34153e+07	3.21674e+07	3.0893e+07	27555090	2.71853e+07	2.78328e+07
1157POS		PI(18:1_20:4)+Na	PI(38:5)+Na	PI	(18:1_20:4)	(18:1)	(20:4)			C47 H81 O13 N0 P1 Na1	907.531	9.06419	0.00535042	1.21305	0.00164512	0.304511	3.58244e+07	3.50492e+07	3.4278e+07	3.41308e+07	3.73606e+07	3.48083e+07	4.75474e+07	4.00196e+07	4.8053e+07	4.23917e+07	4.03349e+07	3.81542e+07	4.05028e+07	4.05033e+07	4.08796e+07
1158POS		PI(18:1_20:4)+Na	PI(38:5)+Na	PI	(18:1_20:4)	(18:1)	(20:4)			C47 H81 O13 N0 P1 Na1	907.531	9.34217	0.0114947	1.38108	0.00596388	0.0176257	1.0746e+07	7.7745e+06	7.45245e+06	7.26121e+06	9.58171e+06	6.95653e+06	1.33038e+07	1.0842e+07	1.36771e+07	9.68205e+06	1.04848e+07	1.07502e+07	1.05951e+07	1.03845e+07	1.0593e+07
115POS		LPC(20:2)+H	LPC(20:2)+H	LPC	(20:2)	(20:2)				C28 H55 O7 N1 P1	548.371	2.95841	0.0136047	0.672718	0.00500292	0.289522	3.95183e+06	4.63869e+06	6.0235e+06	4.04052e+06	5.86651e+06	4.86889e+06	2.43257e+06	3.78596e+06	3.91303e+06	3.90653e+06	2.84467e+06	2.88838e+06	4.98515e+06	4.86708e+06	4.87207e+06
1160POS		TG(18:0_18:1_18:2)+Na	TG(54:3)+Na	TG	(18:0_18:1_18:2)	(18:0)	(18:1)	(18:2)		C57 H104 O6 Na1	907.773	21.7633	0.0178873	2.66927	4.7248e-06	0.233005	1.20394e+06	1.93856e+06	1.42736e+06	1.43019e+06	1.47451e+06	1.96893e+06	4.86793e+06	3.57549e+06	4.93071e+06	4.55933e+06	3.74142e+06	3.53233e+06	3.437e+06	3.3374e+06	3.3285e+06
1161POS		PI(18:0_20:2)+NH4	PI(38:2)+NH4	PI	(18:0_20:2)	(18:0)	(20:2)			C47 H91 O13 N1 P1	908.622	10.9999	0.0202543	2.06194	0.00832372	0.373645	2.02787e+07	1.39689e+07	1.22691e+07	1.07489e+07	1.63322e+07	1.32366e+07	3.09781e+07	2.14392e+07	5.07397e+07	2.71446e+07	2.79961e+07	2.07494e+07	1.76409e+07	1.82571e+07	1.76221e+07
1162POS		TG(16:0_17:1_22:6)+NH4	TG(55:7)+NH4	TG	(16:0_17:1_22:6)	(16:0)	(17:1)	(22:6)		C58 H102 O6 N1	908.77	19.0828	0.017026	2.96881	1.15576e-05	0.337575	1.77855e+06	2.48267e+06	2.96902e+06	2.18425e+06	2.58356e+06	3.49329e+06	1.01973e+07	7.40604e+06	7.82749e+06	7.93785e+06	6.41167e+06	6.21052e+06	6.17033e+06	6.17115e+06	5.99054e+06
1163POS		TG(16:0e_18:1_22:6)+NH4	TG(56:7e)+NH4	TG	(16:0e_18:1_22:6)	(16:0e)	(18:1)	(22:6)		C59 H106 O5 N1	908.807	21.2936	0.0163494	4.71145	6.70937e-06	0.38017	1.28938e+06	1.29658e+06	1.30724e+06	1.13724e+06	1.87797e+06	2.4083e+06	1.03977e+07	6.34798e+06	6.24028e+06	7.56731e+06	6.58836e+06	6.75367e+06	4.98156e+06	4.98389e+06	4.84296e+06
1164POS		TG(18:0_18:0_18:0)+NH4	TG(54:0)+NH4	TG	(18:0_18:0_18:0)	(18:0)	(18:0)	(18:0)		C57 H114 O6 N1	908.864	21.492	0.00861958	2.01321	1.96307e-07	0.426746	8.32398e+06	9.57432e+06	1.18767e+07	9.41701e+06	1.04828e+07	1.00299e+07	2.30047e+07	1.986e+07	1.82681e+07	1.9886e+07	1.96228e+07	1.95566e+07	1.8066e+07	1.83375e+07	1.80668e+07
1165POS		TG(18:0_16:0_20:0)+NH4	TG(54:0)+NH4	TG	(18:0_16:0_20:0)	(18:0)	(16:0)	(20:0)		C57 H114 O6 N1	908.864	23.5426	0.010329	1.87332	2.76604e-07	0.234954	3.19283e+06	3.99942e+06	4.23711e+06	3.52875e+06	4.28289e+06	3.69716e+06	8.05296e+06	7.02278e+06	6.93751e+06	7.51739e+06	6.69539e+06	6.74457e+06	6.95283e+06	6.82955e+06	6.83026e+06
1166POS		PI(18:0_20:4)+Na	PI(38:4)+Na	PI	(18:0_20:4)	(18:0)	(20:4)			C47 H83 O13 N0 P1 Na1	909.546	10.0132	0.0122398	0.885192	0.086237	0.58228	3.30114e+07	2.8609e+07	2.65409e+07	2.75284e+07	3.0016e+07	2.71567e+07	2.42191e+07	2.42826e+07	3.1821e+07	2.11895e+07	2.60721e+07	2.54322e+07	2.63701e+07	2.58213e+07	2.58164e+07
1167POS		PI(18:1_22:6)+H	PI(40:7)+H	PI	(18:1_22:6)	(18:1)	(22:6)			C49 H82 O13 N0 P1	909.549	8.79163	0.017849	1.72177	0.000562052	0.116108	2.27021e+06	2.26907e+06	2.0328e+06	1.96764e+06	2.20434e+06	1.84299e+06	4.45893e+06	2.70133e+06	4.46869e+06	3.43622e+06	3.05172e+06	3.55515e+06	2.82619e+06	2.82612e+06	2.91444e+06
1169POS		TG(16:0_17:1_22:5)+NH4	TG(55:6)+NH4	TG	(16:0_17:1_22:5)	(16:0)	(17:1)	(22:5)		C58 H104 O6 N1	910.786	19.5712	0.00194842	2.733	3.05747e-05	0.51773	4.05786e+06	7.00153e+06	9.62662e+06	5.83191e+06	8.4028e+06	9.79473e+06	2.3099e+07	2.48982e+07	2.0107e+07	2.20869e+07	1.47748e+07	1.72415e+07	1.66475e+07	1.67102e+07	1.66938e+07
116POS		Cer(m20:1_16:1)+H	Cer(m36:2)+H	Cer	(m20:1_16:1)	(m20:1)	(16:1)			C36 H70 O2 N1	548.54	12.2629	0.00895752	1.46503	0.000199878	0.206785	1.62771e+07	1.88054e+07	2.47423e+07	2.26162e+07	2.53866e+07	2.082e+07	2.98897e+07	3.14392e+07	3.02239e+07	3.62882e+07	2.99793e+07	3.0652e+07	2.98139e+07	3.02782e+07	3.02842e+07
1170POS		TG(16:0e_18:1_22:5)+NH4	TG(56:6e)+NH4	TG	(16:0e_18:1_22:5)	(16:0e)	(18:1)	(22:5)		C59 H108 O5 N1	910.822	21.613	0.00617239	4.01882	6.19654e-07	0.334196	794355	1.51104e+06	1.70484e+06	1.35808e+06	1.69586e+06	1.83124e+06	7.69136e+06	5.1751e+06	5.63185e+06	6.20294e+06	5.39423e+06	5.65363e+06	4.42673e+06	4.37982e+06	4.37966e+06
1171POS		PI(18:0_22:6)+H	PI(40:6)+H	PI	(18:0_22:6)	(18:0)	(22:6)			C49 H84 O13 N0 P1	911.564	9.74542	0.00422299	1.83779	3.1417e-05	0.326018	1.00872e+07	9.58183e+06	9.38963e+06	1.03837e+07	1.01208e+07	8.59585e+06	2.10032e+07	1.5761e+07	2.10997e+07	1.81421e+07	1.56781e+07	1.51999e+07	1.5139e+07	1.52506e+07	1.525e+07
1172POS		TG(18:0_16:0_20:1)+Na	TG(54:1)+Na	TG	(18:0_16:0_20:1)	(18:0)	(16:0)	(20:1)		C57 H108 O6 Na1	911.804	22.9727	0.00711544	2.72326	5.91479e-10	0.688881	1.14453e+07	1.21161e+07	1.38477e+07	1.1891e+07	1.20256e+07	1.29494e+07	3.6396e+07	3.38734e+07	3.31417e+07	3.38008e+07	3.49884e+07	3.00704e+07	2.6577e+07	2.6252e+07	2.62523e+07
1173POS		PC(45:2)+H	PC(45:2)+H	PC	(45:2)	(45:2)				C53 H103 O8 N1 P1	912.742	15.439	0.0479472	1.09181	0.133695	0.180352	3.96384e+06	4.27006e+06	5.02823e+06	4.9991e+06	5.02526e+06	4.36638e+06	5.85792e+06	4.61609e+06	4.97224e+06	4.96534e+06	4.78623e+06	4.9938e+06	6.20007e+06	5.71314e+06	5.71123e+06
1174POS		TG(16:0_17:0_22:5)+NH4	TG(55:5)+NH4	TG	(16:0_17:0_22:5)	(16:0)	(17:0)	(22:5)		C58 H106 O6 N1	912.801	20.7494	0.0100962	3.21772	2.6356e-06	0.491853	2.88431e+06	4.37369e+06	5.89891e+06	3.70317e+06	5.64702e+06	6.28457e+06	1.73542e+07	1.44119e+07	1.3263e+07	1.59889e+07	1.27522e+07	1.88736e+07	1.11718e+07	1.11735e+07	1.09784e+07
1175POS		TG(16:0_17:1_22:6)+Na	TG(55:7)+Na	TG	(16:0_17:1_22:6)	(16:0)	(17:1)	(22:6)		C58 H98 O6 Na1	913.726	19.0828	0.025835	2.38314	1.06337e-06	0.276564	2.08037e+06	2.51234e+06	2.90058e+06	2.30712e+06	2.93883e+06	3.7654e+06	7.302e+06	6.39917e+06	7.10173e+06	6.91978e+06	5.96322e+06	5.64703e+06	5.42619e+06	5.18794e+06	5.42825e+06
1176POS		TG(18:3e_18:1_22:6)+H	TG(58:10e)+H	TG	(18:3e_18:1_22:6)	(18:3e)	(18:1)	(22:6)		C61 H101 O5	913.764	21.3237	0.00621606	2.81707	5.3696e-06	0.362702	1.77645e+06	2.89213e+06	3.31842e+06	2.86007e+06	3.95479e+06	4.83833e+06	1.17522e+07	8.73887e+06	8.90469e+06	9.27223e+06	8.53529e+06	8.12453e+06	6.87711e+06	6.87908e+06	6.80433e+06
1177POS		TG(19:1_18:1_18:2)+NH4	TG(55:4)+NH4	TG	(19:1_18:1_18:2)	(19:1)	(18:1)	(18:2)		C58 H108 O6 N1	914.817	21.0663	0.00680821	3.94769	5.19269e-08	0.447282	1.80236e+06	2.77035e+06	2.84207e+06	2.54e+06	3.20502e+06	3.0824e+06	1.20654e+07	1.05002e+07	1.07251e+07	1.21027e+07	9.87028e+06	8.8555e+06	7.72619e+06	7.8176e+06	7.81843e+06
1178POS		TG(17:0_18:1_20:3)+NH4	TG(55:4)+NH4	TG	(17:0_18:1_20:3)	(17:0)	(18:1)	(20:3)		C58 H108 O6 N1	914.817	21.296	0.0128585	3.65286	7.9404e-06	0.42148	1.89177e+06	2.38315e+06	3.9323e+06	2.42044e+06	2.77197e+06	3.37666e+06	1.42386e+07	9.49931e+06	9.7737e+06	9.98876e+06	9.3201e+06	8.46098e+06	7.65429e+06	7.47755e+06	7.63766e+06
1179POS		PI(18:0_22:4)+H	PI(40:4)+H	PI	(18:0_22:4)	(18:0)	(22:4)			C49 H88 O13 N0 P1	915.596	10.6799	0.00212008	1.38671	0.0148941	0.167639	9.22883e+06	1.03544e+07	8.79675e+06	9.27718e+06	1.05927e+07	9.24581e+06	1.77614e+07	1.04428e+07	1.53693e+07	1.4223e+07	1.17226e+07	1.02105e+07	1.32456e+07	1.3197e+07	1.31971e+07
117POS		DG(32:3e)+H	DG(32:3e)+H	DG	(32:3e)	(32:3e)				C35 H65 O4	549.488	9.152	0.00200977	2.25474	1.00881e-06	0.318998	2.71439e+06	4.05765e+06	4.26617e+06	3.95931e+06	4.96022e+06	4.33729e+06	7.98642e+06	1.00661e+07	9.43438e+06	1.02111e+07	8.79002e+06	8.29084e+06	7.42173e+06	7.44766e+06	7.4476e+06
1180POS		TG(16:0_17:1_22:5)+Na	TG(55:6)+Na	TG	(16:0_17:1_22:5)	(16:0)	(17:1)	(22:5)		C58 H100 O6 Na1	915.741	19.5712	0.0338825	2.03002	2.32167e-05	0.349509	4.82137e+06	7.54073e+06	7.86988e+06	5.73056e+06	7.45114e+06	8.40773e+06	1.74557e+07	1.41919e+07	1.40963e+07	1.47077e+07	1.22651e+07	1.21817e+07	1.2122e+07	1.14272e+07	1.21283e+07
1181POS		TG(18:3e_18:1_22:5)+H	TG(58:9e)+H	TG	(18:3e_18:1_22:5)	(18:3e)	(18:1)	(22:5)		C61 H103 O5	915.78	21.638	0.00297208	2.80482	3.63375e-08	0.317977	1.6972e+06	2.44291e+06	2.6401e+06	2.31206e+06	2.86559e+06	2.93757e+06	7.9711e+06	6.29218e+06	6.81664e+06	6.7454e+06	7.23845e+06	6.71515e+06	5.54354e+06	5.51203e+06	5.5359e+06
1182POS		PI(19:1_20:4)+NH4	PI(39:5)+NH4	PI	(19:1_20:4)	(19:1)	(20:4)			C48 H87 O13 N1 P1	916.591	9.55025	0.00943131	1.83026	0.000140731	0.276856	7.62358e+06	7.1228e+06	6.02862e+06	7.0674e+06	7.16126e+06	7.25259e+06	1.67373e+07	1.05219e+07	1.43629e+07	1.29838e+07	1.17467e+07	1.09873e+07	1.07e+07	1.08751e+07	1.06988e+07
1183POS		PC(24:0_20:4)+Na	PC(44:4)+Na	PC	(24:0_20:4)	(24:0)	(20:4)			C52 H96 O8 N1 P1 Na1	916.677	13.933	0.00621614	1.2834	0.00156246	0.0533322	3.15502e+06	2.85449e+06	3.76345e+06	3.83196e+06	3.922e+06	4.02559e+06	5.28368e+06	4.45447e+06	4.38377e+06	4.48641e+06	4.47904e+06	4.57313e+06	4.54673e+06	4.60201e+06	4.5861e+06
1184POS		PC(46:7)+H	PC(46:7)+H	PC	(46:7)	(46:7)				C54 H95 O8 N1 P1	916.679	12.2475	0.0272413	0.962926	0.579143	0.346319	9.45532e+06	1.16247e+07	1.21835e+07	1.35717e+07	1.21998e+07	1.0638e+07	1.23935e+07	1.15551e+07	1.05338e+07	1.25573e+07	1.03504e+07	9.69969e+06	1.36269e+07	1.43675e+07	13849870
1185POS		PC(46:7)+H	PC(46:7)+H	PC	(46:7)	(46:7)				C54 H95 O8 N1 P1	916.679	12.5652	0.00519151	1.42272	0.000114316	0.150557	9.68186e+06	1.1535e+07	1.29491e+07	1.25741e+07	1.33818e+07	1.16518e+07	1.934e+07	1.6548e+07	1.67987e+07	1.81523e+07	1.63283e+07	1.4947e+07	1.76782e+07	1.75201e+07	1.75203e+07
1186POS		PC(26:1_18:3)+Na	PC(44:4)+Na	PC	(26:1_18:3)	(26:1)	(18:3)			C52 H96 O8 N1 P1 Na1	916.677	13.1114	0.00925395	0.867944	0.386869	0.310328	6.1309e+06	8.00663e+06	7.93863e+06	7.91842e+06	1.02267e+07	6.79277e+06	1.17089e+07	5.91731e+06	5.71606e+06	5.88848e+06	6.31104e+06	5.26374e+06	8.43074e+06	8.43148e+06	8.29669e+06
1187POS		TG(19:1_18:1_18:1)+NH4	TG(55:3)+NH4	TG	(19:1_18:1_18:1)	(19:1)	(18:1)	(18:1)		C58 H110 O6 N1	916.833	21.8653	0.00375059	5.59874	8.49705e-09	0.994428	6.36557e+06	7.67281e+06	9.63596e+06	7.52767e+06	9.05548e+06	8.91372e+06	5.42871e+07	4.41992e+07	4.36862e+07	4.84299e+07	4.58201e+07	3.88743e+07	3.08702e+07	3.08719e+07	3.06709e+07
1188POS		TG(19:1_18:1_18:1)+NH4	TG(55:3)+NH4	TG	(19:1_18:1_18:1)	(19:1)	(18:1)	(18:1)		C58 H110 O6 N1	916.833	22.1497	0.0155553	3.58251	1.90023e-05	0.338245	474177	1.9673e+06	2.30282e+06	1.7294e+06	2.3653e+06	2.34432e+06	9.21118e+06	6.57744e+06	6.26149e+06	6.60745e+06	6.40483e+06	5.00197e+06	5.40333e+06	5.26323e+06	5.41157e+06
1189POS		TG(16:0_17:0_22:5)+Na	TG(55:5)+Na	TG	(16:0_17:0_22:5)	(16:0)	(17:0)	(22:5)		C58 H102 O6 Na1	917.757	20.7494	0.0427227	1.51158	0.0201787	0.0923454	2.71104e+06	6.57892e+06	8.25358e+06	6.55427e+06	4.52059e+06	9.74206e+06	9.73202e+06	9.51117e+06	9.67003e+06	9.24506e+06	1.21542e+07	7.67227e+06	9.29756e+06	9.29796e+06	1.00032e+07
118POS		DG(32:3e)+H	DG(32:3e)+H	DG	(32:3e)	(32:3e)				C35 H65 O4	549.488	8.8995	0.015387	2.28086	3.39699e-05	0.319578	4.87e+06	5.04334e+06	5.5825e+06	3.7569e+06	3.72491e+06	4.95706e+06	1.27838e+07	9.21279e+06	1.28302e+07	1.09908e+07	9.73156e+06	8.16605e+06	8.13426e+06	8.363e+06	8.15524e+06
1190POS		PC(22:1_22:2)+Na	PC(44:3)+Na	PC	(22:1_22:2)	(22:1)	(22:2)			C52 H98 O8 N1 P1 Na1	918.692	11.907	0.011451	1.08885	0.207849	0.216632	6.80572e+06	9.43206e+06	9.20369e+06	7.76176e+06	8.84835e+06	7.36784e+06	9.56234e+06	9.36931e+06	9.38129e+06	7.82019e+06	9.56619e+06	8.11104e+06	9.71381e+06	9.9075e+06	9.71332e+06
1191POS		PC(46:6)+H	PC(46:6)+H	PC	(46:6)	(46:6)				C54 H97 O8 N1 P1	918.695	13.5925	0.00900338	1.38769	0.000121849	0.0713638	4.62404e+06	5.76318e+06	6.11149e+06	6.19459e+06	6.22769e+06	5.56139e+06	8.99521e+06	7.24442e+06	7.35109e+06	8.26118e+06	8.2709e+06	7.72799e+06	8.47347e+06	8.34295e+06	8.34243e+06
1192POS		PC(46:6)+H	PC(46:6)+H	PC	(46:6)	(46:6)				C54 H97 O8 N1 P1	918.695	13.1599	0.010121	1.43554	0.000366783	0.106966	8.68486e+06	1.16884e+07	1.1248e+07	1.29808e+07	1.19871e+07	1.0145e+07	1.65196e+07	1.51539e+07	1.85463e+07	1.67725e+07	1.50486e+07	1.37588e+07	1.62844e+07	1.62835e+07	1.65711e+07
1193POS		PC(46:6)+H	PC(46:6)+H	PC	(46:6)	(46:6)				C54 H97 O8 N1 P1	918.695	12.8688	0.00785379	1.15518	0.029938	0.399489	2.75753e+07	3.33917e+07	3.49251e+07	3.46108e+07	3.71514e+07	3.24968e+07	4.37804e+07	3.65509e+07	3.59119e+07	4.12324e+07	4.01805e+07	3.35542e+07	4.19367e+07	4.13709e+07	4.19409e+07
1194POS		PC(26:1_18:2)+Na	PC(44:3)+Na	PC	(26:1_18:2)	(26:1)	(18:2)			C52 H98 O8 N1 P1 Na1	918.692	13.9073	0.00406446	1.11987	0.271085	0.174031	5.23847e+06	8.67714e+06	6.82043e+06	7.78415e+06	9.15743e+06	8.37057e+06	1.00067e+07	7.75387e+06	8.04527e+06	9.60843e+06	9.45174e+06	6.70218e+06	1.00695e+07	9.9932e+06	1.00565e+07
1195POS		TG(16:0_20:4_20:5)+NH4	TG(56:9)+NH4	TG	(16:0_20:4_20:5)	(16:0)	(20:4)	(20:5)		C59 H100 O6 N1	918.755	17.8543	0.00744528	2.14722	0.00562019	0.212061	924116	2.42036e+06	2.53044e+06	1.4519e+06	6.49973e+06	3.37625e+06	7.48965e+06	6.44658e+06	6.00123e+06	7.33033e+06	4.72292e+06	4.94746e+06	5.58527e+06	5.58548e+06	5.51366e+06
1196POS		TG(16:1_18:2_22:6)+NH4	TG(56:9)+NH4	TG	(16:1_18:2_22:6)	(16:1)	(18:2)	(22:6)		C59 H100 O6 N1	918.755	17.5514	0.00622566	2.85183	0.00182639	0.249503	1.07862e+06	1.25655e+06	1.87433e+06	1.18579e+06	2.32473e+06	3.30697e+06	6.85668e+06	6.56787e+06	5.64243e+06	6.37449e+06	2.759e+06	3.24659e+06	4.59457e+06	4.59466e+06	4.64434e+06
1197POS		TG(19:1_18:0_18:1)+NH4	TG(55:2)+NH4	TG	(19:1_18:0_18:1)	(19:1)	(18:0)	(18:1)		C58 H112 O6 N1	918.848	22.6197	0.00519746	4.293	6.38996e-09	0.663532	4.26552e+06	5.1688e+06	6.30915e+06	4.74981e+06	5.45002e+06	5.73368e+06	2.67217e+07	2.13833e+07	2.19118e+07	2.35345e+07	2.22519e+07	2.01861e+07	1.61779e+07	1.60329e+07	1.61783e+07
1198POS		PC(46:5)+H	PC(46:5)+H	PC	(46:5)	(46:5)				C54 H99 O8 N1 P1	920.71	14.2705	0.00382645	1.35581	0.00117288	0.0584241	6.5966e+06	8.89091e+06	9.06553e+06	9.62388e+06	1.01212e+07	8.60477e+06	13512658	1.13949e+07	1.04018e+07	1.27791e+07	1.09744e+07	1.26635e+07	1.25916e+07	1.25916e+07	1.26752e+07
1199POS		PC(46:5)+H	PC(46:5)+H	PC	(26:1_20:4)	(26:1)	(20:4)			C54 H99 O8 N1 P1	920.71	13.8315	0.00356218	1.27675	0.00137482	0.310785	3.98877e+07	4.84253e+07	5.21142e+07	5.32709e+07	5.36202e+07	4.76575e+07	7.24444e+07	5.74129e+07	6.01498e+07	6.56604e+07	6.23341e+07	5.86082e+07	6.54012e+07	6.54004e+07	6.49981e+07
119POS		PC(8:0_11:1)+H	PC(19:1)+H	PC	(8:0_11:1)	(8:0)	(11:1)			C27 H53 O8 N1 P1	550.35	2.73574	0.0109252	2.09096	0.00172307	0.305472	2.57583e+06	7.16184e+06	6.93488e+06	6.53704e+06	6.72188e+06	5.10015e+06	8.89635e+06	1.52508e+07	1.24168e+07	1.62464e+07	8.23382e+06	1.22055e+07	9.00845e+06	8.95968e+06	9.14982e+06
11POS		DG(4:0_16:1)+NH4	DG(20:1)+NH4	DG	(4:0_16:1)	(4:0)	(16:1)			C23 H46 O5 N1	416.337	2.03616	0.00947269	1.81416	0.00131613	0.13857	3.98721e+06	3.01974e+06	2.70146e+06	4.28527e+06	2.1073e+06	1.70335e+06	4.26165e+06	6.21912e+06	4.54183e+06	6.44256e+06	5.29487e+06	5.53994e+06	5.0905e+06	5.00792e+06	5.00784e+06
1200POS		PC(26:1_18:1)+Na	PC(44:2)+Na	PC	(26:1_18:1)	(26:1)	(18:1)			C52 H100 O8 N1 P1 Na1	920.708	14.8866	0.00650981	1.3545	0.00048835	0.0732565	8.02467e+06	9.66437e+06	1.15573e+07	1.05149e+07	1.1504e+07	1.0113e+07	1.55077e+07	1.371e+07	1.31942e+07	1.49534e+07	1.33546e+07	1.24167e+07	1.45492e+07	1.43866e+07	1.43862e+07
1201POS		TG(16:1_18:1_22:6)+NH4	TG(56:8)+NH4	TG	(16:1_18:1_22:6)	(16:1)	(18:1)	(22:6)		C59 H102 O6 N1	920.77	18.6092	0.0827553	2.62637	0.00692708	0.396569	2.01075e+06	4.93868e+06	5.12165e+06	4.42593e+06	1.56857e+07	5.99272e+06	1.04402e+07	1.3168e+07	2.65424e+07	1.35687e+07	1.69445e+07	1.95988e+07	1.55164e+07	1.33953e+07	1.35901e+07
1202POS		TG(18:2_18:2_20:4)+NH4	TG(56:8)+NH4	TG	(18:2_18:2_20:4)	(18:2)	(18:2)	(20:4)		C59 H102 O6 N1	920.77	18.1958	0.0684355	2.64974	0.000133666	0.433101	2.81483e+06	5.23492e+06	6.97702e+06	3.96012e+06	6.2692e+06	8.18457e+06	1.93886e+07	1.55639e+07	1.42473e+07	1.68462e+07	1.15768e+07	1.09862e+07	1.12343e+07	1.12157e+07	9.94511e+06
1203POS		TG(18:0_16:0_21:1)+NH4	TG(55:1)+NH4	TG	(18:0_16:0_21:1)	(18:0)	(16:0)	(21:1)		C58 H114 O6 N1	920.864	23.259	0.0124849	2.80432	8.8766e-09	0.34888	2.43331e+06	2.86858e+06	3.16867e+06	2.6891e+06	3.38705e+06	3.07722e+06	9.33668e+06	8.07536e+06	7.74597e+06	8.75943e+06	7.6998e+06	7.80591e+06	6.49922e+06	6.6156e+06	6.45868e+06
1204POS		TG(20:0e_18:0_18:1)+NH4	TG(56:1e)+NH4	TG	(20:0e_18:0_18:1)	(20:0e)	(18:0)	(18:1)		C59 H118 O5 N1	920.9	22.626	0.00696735	2.92917	3.73853e-07	0.22313	1.12126e+06	865627	949356	831592	1.6101e+06	1.59315e+06	3.99145e+06	3.25623e+06	3.20374e+06	3.34358e+06	3.46221e+06	3.16223e+06	2.44693e+06	2.41741e+06	2.41786e+06
1205POS		TG(16:1e_19:0_20:3)+K	TG(55:4e)+K	TG	(16:1e_19:0_20:3)	(16:1e)	(19:0)	(20:3)		C58 H106 O5 K1	921.767	18.49	0.0048013	3.24545	4.62601e-06	0.501135	2.98538e+06	4.29702e+06	5.76949e+06	3.87939e+06	5.16336e+06	6.93879e+06	1.93227e+07	1.61234e+07	1.64741e+07	1.70722e+07	1.26145e+07	1.26196e+07	1.17591e+07	1.18573e+07	1.17593e+07
1206POS		TG(12:0e_20:4_23:0)+K	TG(55:4e)+K	TG	(12:0e_20:4_23:0)	(12:0e)	(20:4)	(23:0)		C58 H106 O5 K1	921.767	18.1813	0.0485411	1.702	0.0563388	0.131217	2.47349e+06	3.85159e+06	5.31104e+06	1.61591e+06	4.10486e+06	4.18214e+06	5.39053e+06	3.6321e+06	4.20196e+06	4.96891e+06	8.51491e+06	9.95095e+06	4.54383e+06	4.52857e+06	4.92835e+06
1207POS		TG(55:4e)+K	TG(55:4e)+K	TG	(55:4e)	(55:4e)				C58 H106 O5 K1	921.767	18.772	0.0346799	1.89196	0.00326808	0.225778	1.99094e+06	3.67595e+06	6.80903e+06	2.79539e+06	7.66998e+06	6.30116e+06	1.04622e+07	9.50421e+06	8.36029e+06	1.11519e+07	7.10623e+06	8.74076e+06	9.00862e+06	9.53592e+06	8.9643e+06
1208POS		TG(19:1_18:1_18:1)+Na	TG(55:3)+Na	TG	(19:1_18:1_18:1)	(19:1)	(18:1)	(18:1)		C58 H106 O6 Na1	921.788	21.8653	0.00454033	2.98893	1.18893e-08	0.580872	5.71464e+06	7.5508e+06	8.87849e+06	6.35579e+06	7.24276e+06	8.18942e+06	2.47795e+07	2.19556e+07	2.18709e+07	2.25049e+07	2.06977e+07	1.95009e+07	1.6153e+07	1.60116e+07	1.61144e+07
1209POS		PC(26:0_18:1)+Na	PC(44:1)+Na	PC	(26:0_18:1)	(26:0)	(18:1)			C52 H102 O8 N1 P1 Na1	922.724	16.1505	0.0620514	1.10488	0.367652	0.169793	5.04258e+06	6.30639e+06	8.87097e+06	6.69186e+06	7.09397e+06	6.21705e+06	8.4193e+06	6.42864e+06	6.54227e+06	9.59693e+06	7.04722e+06	6.40699e+06	8.46887e+06	8.46127e+06	9.40865e+06
120POS		PC(12:1e_8:0)+H	PC(20:1e)+H	PC	(12:1e_8:0)	(12:1e)	(8:0)			C28 H57 O7 N1 P1	550.387	3.86297	0.00138696	0.799236	0.0663406	0.51859	1.6423e+07	2.12737e+07	2.6623e+07	1.67629e+07	1.97323e+07	2.20274e+07	1.38707e+07	1.71844e+07	2.03398e+07	1.95366e+07	1.35238e+07	1.37248e+07	2.17687e+07	2.18211e+07	2.1821e+07
1210POS		PC(46:4)+H	PC(46:4)+H	PC	(26:0_20:4)	(26:0)	(20:4)			C54 H101 O8 N1 P1	922.726	15.0098	0.00247817	1.0805	0.189972	0.376514	1.5955e+07	1.91334e+07	2.03702e+07	2.16434e+07	2.14133e+07	1.9838e+07	2.42824e+07	1.94454e+07	1.94671e+07	2.21084e+07	2.17285e+07	2.08491e+07	2.44969e+07	2.43926e+07	2.43915e+07
1211POS		TG(18:1_18:1_20:5)+NH4	TG(56:7)+NH4	TG	(18:1_18:1_20:5)	(18:1)	(18:1)	(20:5)		C59 H104 O6 N1	922.786	19.1401	0.177753	1.03019	0.900636	0.254468	1.16084e+07	1.89777e+07	3.46424e+07	1.76777e+07	3.35446e+07	3.95898e+07	3.02015e+07	1.14496e+07	3.97718e+07	2.12349e+07	2.52201e+07	3.2874e+07	4.89717e+07	3.84765e+07	3.50405e+07
1213POS		TG(16:1_18:2_22:6)+Na	TG(56:9)+Na	TG	(16:1_18:2_22:6)	(16:1)	(18:2)	(22:6)		C59 H96 O6 Na1	923.71	17.5514	0.0106076	2.80977	0.00266985	0.319014	2.01623e+06	3.25494e+06	4.66982e+06	1.23411e+06	4.00067e+06	5.76274e+06	9.30832e+06	1.00865e+07	1.59667e+07	9.96351e+06	5.15894e+06	8.34831e+06	7.16839e+06	7.16771e+06	7.03715e+06
1214POS		TG(16:0_20:4_20:5)+Na	TG(56:9)+Na	TG	(16:0_20:4_20:5)	(16:0)	(20:4)	(20:5)		C59 H96 O6 Na1	923.71	17.8543	0.00884754	2.13041	0.000913472	0.191131	844663	2.14824e+06	2.37059e+06	1.55333e+06	2.48589e+06	3.38641e+06	5.4543e+06	5.09388e+06	4.40637e+06	5.40457e+06	3.38063e+06	3.50637e+06	3.94767e+06	3.88727e+06	3.94724e+06
1215POS		TG(19:1_18:0_18:1)+Na	TG(55:2)+Na	TG	(19:1_18:0_18:1)	(19:1)	(18:0)	(18:1)		C58 H108 O6 Na1	923.804	22.6197	0.0192305	3.08202	6.10554e-09	0.494966	4.9808e+06	4.84412e+06	5.97066e+06	4.6415e+06	4.86017e+06	5.30843e+06	1.8335e+07	1.50663e+07	1.59483e+07	1.53861e+07	1.5109e+07	1.44827e+07	1.15408e+07	1.11607e+07	1.15409e+07
1216POS		PI(20:4_20:4)+NH4	PI(40:8)+NH4	PI	(20:4_20:4)	(20:4)	(20:4)			C49 H83 O13 N1 P1	924.56	7.9998	0.0148087	1.13861	0.251008	0.0725017	1.40887e+06	1.61593e+06	1.55287e+06	1.67353e+06	2.40685e+06	1.48386e+06	2.28351e+06	2.06667e+06	2.15829e+06	1.7982e+06	1.77009e+06	1.47094e+06	2.01806e+06	1.99089e+06	1.9592e+06
1217POS		PC(46:3)+H	PC(46:3)+H	PC	(46:3)	(46:3)				C54 H103 O8 N1 P1	924.742	15.4968	0.0165592	1.25782	0.00140499	0.0639343	2.47259e+06	2.7996e+06	3.30504e+06	3.22244e+06	3.53641e+06	3.36944e+06	4.20035e+06	3.74201e+06	4.07667e+06	4.0292e+06	3.77481e+06	3.70505e+06	4.39908e+06	4.27595e+06	4.27462e+06
1219POS		TG(18:0_16:0_22:6)+NH4	TG(56:6)+NH4	TG	(18:0_16:0_22:6)	(18:0)	(16:0)	(22:6)		C59 H106 O6 N1	924.801	20.8521	0.0139546	3.7118	5.16787e-07	0.624853	3.79048e+06	5.42394e+06	6.92204e+06	4.97451e+06	6.74827e+06	7.22611e+06	2.64707e+07	2.11777e+07	2.17401e+07	2.4007e+07	1.87485e+07	1.80857e+07	1.66276e+07	1.66279e+07	1.62291e+07
121POS		PC(12:1e_8:0)+H	PC(20:1e)+H	PC	(12:1e_8:0)	(12:1e)	(8:0)			C28 H57 O7 N1 P1	550.387	3.559	0.0065842	1.37185	0.0490208	0.0325891	960077	1.23909e+06	1.43062e+06	1.00021e+06	1.37443e+06	1.23349e+06	1.14488e+06	1.91377e+06	2.07261e+06	2.18158e+06	1.32227e+06	1.29421e+06	1.66464e+06	1.64574e+06	1.66466e+06
1220POS		TG(16:1_18:1_22:6)+Na	TG(56:8)+Na	TG	(16:1_18:1_22:6)	(16:1)	(18:1)	(22:6)		C59 H98 O6 Na1	925.726	18.6092	0.00763374	4.24551	0.00925392	0.685579	5.01033e+06	7.87657e+06	8.35946e+06	7.3424e+06	8.30064e+06	1.02672e+07	6.0666e+07	5.50638e+07	2.28678e+07	2.59948e+07	1.99267e+07	1.56846e+07	4.61173e+07	4.60975e+07	4.67195e+07
1221POS		TG(16:2e_16:0_23:0)+K	TG(55:2e)+K	TG	(16:2e_16:0_23:0)	(16:2e)	(16:0)	(23:0)		C58 H110 O5 K1	925.798	18.9565	0.105202	2.97231	0.0204666	0.264885	939586	1.47466e+06	5.08679e+06	1.38073e+06	2.12522e+06	2.06761e+06	5.2974e+06	1.0958e+07	2.77702e+06	4.80924e+06	1.08299e+07	4.19031e+06	4.97119e+06	5.90735e+06	6.07403e+06
1222POS		PI(18:1_22:6)+NH4	PI(40:7)+NH4	PI	(18:1_22:6)	(18:1)	(22:6)			C49 H85 O13 N1 P1	926.575	8.79163	0.0140408	1.76204	0.000200987	0.292555	9.51814e+06	1.00036e+07	8.94927e+06	9.43625e+06	9.2923e+06	9.59327e+06	2.1989e+07	1.41349e+07	1.88055e+07	1.55774e+07	1.47907e+07	1.47737e+07	1.4931e+07	1.45745e+07	1.49384e+07
1223POS		PC(46:2)+H	PC(46:2)+H	PC	(46:2)	(46:2)				C54 H105 O8 N1 P1	926.757	16.0086	0.0017231	1.23269	0.0011722	0.204138	1.22979e+07	1.48865e+07	1.59485e+07	1.5178e+07	1.54757e+07	1.45764e+07	2.02086e+07	1.75865e+07	17080318	1.92263e+07	1.82385e+07	1.65837e+07	1.97374e+07	1.96787e+07	1.96787e+07
1226POS		TG(18:1_18:1_20:5)+Na	TG(56:7)+Na	TG	(18:1_18:1_20:5)	(18:1)	(18:1)	(20:5)		C59 H100 O6 Na1	927.741	19.1401	0.00345107	2.58606	0.00382542	0.814655	1.32962e+07	2.06233e+07	2.42208e+07	1.64697e+07	2.37374e+07	2.95976e+07	9.78268e+07	5.07963e+07	4.9523e+07	4.98445e+07	4.24132e+07	4.04697e+07	3.91265e+07	3.91252e+07	3.93602e+07
1228POS		TG(14:0e_20:1_21:0)+K	TG(55:1e)+K	TG	(14:0e_20:1_21:0)	(14:0e)	(20:1)	(21:0)		C58 H112 O5 K1	927.814	21.011	0.00395908	3.16509	8.45515e-08	0.755528	7.35628e+06	1.02017e+07	1.35432e+07	9.5942e+06	1.22701e+07	1.35063e+07	4.04955e+07	3.51522e+07	3.36551e+07	3.77456e+07	3.20689e+07	3.12716e+07	2.72879e+07	2.72871e+07	2.71008e+07
1229POS		PI(18:0_22:6)+NH4	PI(40:6)+NH4	PI	(18:0_22:6)	(18:0)	(22:6)			C49 H87 O13 N1 P1	928.591	9.74542	0.018071	1.92982	4.50689e-05	0.717132	4.0453e+07	4.01142e+07	3.6121e+07	3.75295e+07	3.89282e+07	3.7973e+07	9.11946e+07	6.39383e+07	8.79747e+07	7.50314e+07	6.65681e+07	6.1311e+07	6.3391e+07	6.14458e+07	61448927
122POS		Cer(m21:0_15:1)+H	Cer(m36:1)+H	Cer	(m21:0_15:1)	(m21:0)	(15:1)			C36 H72 O2 N1	550.556	14.6523	0.00169745	1.14884	0.0333007	0.11707	3.03369e+06	4.0817e+06	3.57849e+06	3.53139e+06	3.96518e+06	2.89773e+06	4.20483e+06	3.71596e+06	3.98592e+06	3.97997e+06	4.03582e+06	4.30438e+06	4.69157e+06	4.69164e+06	4.70542e+06
1230POS		PI(18:1_22:5)+NH4	PI(40:6)+NH4	PI	(18:1_22:5)	(18:1)	(22:5)			C49 H87 O13 N1 P1	928.591	9.11053	0.00102728	1.68029	0.000477489	0.455438	2.65005e+07	2.84844e+07	2.62925e+07	2.66594e+07	2.91064e+07	2.8067e+07	6.30155e+07	4.06296e+07	4.96246e+07	4.27127e+07	4.1887e+07	3.9564e+07	4.03564e+07	4.03077e+07	4.0274e+07
1231POS		PC(46:1)+H	PC(46:1)+H	PC	(46:1)	(46:1)				C54 H107 O8 N1 P1	928.773	17.1094	0.0409665	1.644	1.69285e-05	0.21873	4.74739e+06	5.56375e+06	6.62105e+06	6.42781e+06	6.66444e+06	5.69823e+06	1.16357e+07	9.31664e+06	9.20551e+06	1.0058e+07	9.13759e+06	9.37458e+06	9.03596e+06	8.40902e+06	9.03468e+06
1232POS		PC(38:1_8:0)+H	PC(46:1)+H	PC	(38:1_8:0)	(38:1)	(8:0)			C54 H107 O8 N1 P1	928.773	17.3544	0.00461586	1.27884	0.00628536	0.152033	7.35163e+06	8.68309e+06	9.41059e+06	9.07875e+06	9.20238e+06	8.19684e+06	1.3924e+07	9.58459e+06	1.04787e+07	1.1511e+07	1.0681e+07	1.02226e+07	1.15494e+07	1.15152e+07	1.14452e+07
1233POS		TG(20:1_18:1_18:2)+NH4	TG(56:4)+NH4	TG	(20:1_18:1_18:2)	(20:1)	(18:1)	(18:2)		C59 H110 O6 N1	928.833	21.7553	0.00450707	3.5951	1.80974e-07	0.919205	8.97848e+06	1.07482e+07	1.41388e+07	2.11925e+07	1.27938e+07	1.33684e+07	5.87003e+07	4.83899e+07	4.70474e+07	4.89797e+07	4.60111e+07	4.28667e+07	3.59513e+07	3.5827e+07	3.56312e+07
1234POS		TG(18:0_18:1_20:3)+NH4	TG(56:4)+NH4	TG	(18:0_18:1_20:3)	(18:0)	(18:1)	(20:3)		C59 H110 O6 N1	928.833	22.1807	0.010323	3.27496	2.95922e-08	0.409399	2.0187e+06	2.74217e+06	3.91789e+06	2.53251e+06	3.45085e+06	3.68907e+06	1.10434e+07	1.00326e+07	9.77076e+06	1.09481e+07	9.22349e+06	9.08097e+06	7.53708e+06	7.40472e+06	7.4031e+06
1235POS		TG(20:1_18:1_18:2)+NH4	TG(56:4)+NH4	TG	(20:1_18:1_18:2)	(20:1)	(18:1)	(18:2)		C59 H110 O6 N1	928.833	21.5232	0.007027	4.32475	1.44513e-07	0.935127	6.87161e+06	9.98245e+06	1.26861e+07	9.05732e+06	1.11038e+07	1.25074e+07	5.48981e+07	4.40091e+07	4.31409e+07	4.88957e+07	3.94773e+07	3.86158e+07	3.07602e+07	3.07559e+07	3.03852e+07
1236POS		PI(20:4_20:4)+Na	PI(40:8)+Na	PI	(20:4_20:4)	(20:4)	(20:4)			C49 H79 O13 N0 P1 Na1	929.515	9.071	0.0627611	0.964807	0.240458	0.379472	1.41431e+07	1.41482e+07	1.37294e+07	1.33152e+07	1.46653e+07	1.29953e+07	1.27806e+07	1.43371e+07	1.34972e+07	1.31879e+07	1.39295e+07	1.23433e+07	1.26689e+07	14143352	1.41637e+07
1238POS		TG(18:0_16:0_22:6)+Na	TG(56:6)+Na	TG	(18:0_16:0_22:6)	(18:0)	(16:0)	(22:6)		C59 H102 O6 Na1	929.757	20.8521	0.0126753	2.51185	3.15702e-07	0.431562	4.29063e+06	5.2321e+06	6.62471e+06	5.10088e+06	5.94935e+06	7.46318e+06	1.65915e+07	1.46281e+07	1.45976e+07	1.52471e+07	1.32632e+07	1.27355e+07	1.16211e+07	1.13698e+07	1.13694e+07
1239POS		TG(14:0e_18:0_23:0)+K	TG(55:0e)+K	TG	(14:0e_18:0_23:0)	(14:0e)	(18:0)	(23:0)		C58 H114 O5 K1	929.83	21.5092	0.000626332	3.36891	8.37119e-09	0.837223	1.01142e+07	1.17118e+07	1.32817e+07	10541527	1.37206e+07	1.3874e+07	4.6989e+07	3.96543e+07	3.95596e+07	4.40489e+07	3.98672e+07	3.66326e+07	3.10379e+07	3.10718e+07	3.10383e+07
123POS		DG(32:2e)+H	DG(32:2e)+H	DG	(32:2e)	(32:2e)				C35 H67 O4	551.503	21.4711	0.0112012	3.61987	2.88091e-07	0.348264	1.49663e+06	1.59981e+06	2.42197e+06	1.98049e+06	1.85633e+06	2.13531e+06	8.62262e+06	6.42983e+06	6.56837e+06	6.85583e+06	7.30528e+06	5.81241e+06	5.18925e+06	5.29141e+06	5.29108e+06
1240POS		DG(37:0_18:0)+K	DG(55:0)+K	DG	(37:0_18:0)	(37:0)	(18:0)			C58 H114 O5 K1	929.83	21.476	0.00065108	3.37793	3.64981e-05	0.412371	1.59719e+06	2.2175e+06	4.3319e+06	2.68097e+06	3.89738e+06	3.60815e+06	1.36658e+07	9.76915e+06	1.10744e+07	1.1746e+07	7.57704e+06	8.09553e+06	7.61869e+06	7.61011e+06	7.61011e+06
1241POS		PI(20:1_20:4)+NH4	PI(40:5)+NH4	PI	(20:1_20:4)	(20:1)	(20:4)			C49 H89 O13 N1 P1	930.607	10.0417	0.00682031	1.53004	0.000394037	0.504223	9.78828e+07	1.02463e+08	8.74677e+07	9.99927e+07	9.66126e+07	9.58608e+07	1.83032e+08	130285781	1.72942e+08	1.31795e+08	1.3551e+08	1.34284e+08	1.32565e+08	1.3261e+08	1.31028e+08
1242POS		PC(46:0)+H	PC(46:0)+H	PC	(46:0)	(46:0)				C54 H109 O8 N1 P1	930.789	18.4892	0.00912094	1.80246	2.22435e-05	0.158184	1.52332e+06	2.04685e+06	2.0585e+06	2.13693e+06	2.30481e+06	2.16423e+06	4.26882e+06	3.57695e+06	3.2019e+06	4.24535e+06	3.32885e+06	3.43055e+06	3.22952e+06	3.28084e+06	3.22959e+06
1243POS		TG(20:1_18:1_18:1)+NH4	TG(56:3)+NH4	TG	(20:1_18:1_18:1)	(20:1)	(18:1)	(18:1)		C59 H112 O6 N1	930.848	21.4684	0.0291252	4.17245	4.15511e-05	0.882701	5.92602e+06	6.02195e+06	1.3697e+07	1.18709e+07	1.33774e+07	9.4923e+06	6.20256e+07	3.26412e+07	4.57506e+07	3.82057e+07	3.83572e+07	3.49754e+07	2.42242e+07	2.55139e+07	2.54619e+07
1245POS		TG(18:1_17:1_21:1)+NH4	TG(56:3)+NH4	TG	(18:1_17:1_21:1)	(18:1)	(17:1)	(21:1)		C59 H112 O6 N1	930.848	20.5412	0.0272954	2.65817	1.25709e-06	0.356628	2.34488e+06	3.81719e+06	4.36053e+06	2.45848e+06	4.9545e+06	3.3322e+06	1.09575e+07	8.8097e+06	9.78887e+06	9.81166e+06	8.70191e+06	8.46379e+06	9.06021e+06	8.61478e+06	9.00472e+06
1246POS		TG(18:0_18:1_20:4)+Na	TG(56:5)+Na	TG	(18:0_18:1_20:4)	(18:0)	(18:1)	(20:4)		C59 H104 O6 Na1	931.773	21.2569	0.00769863	2.17174	5.04564e-06	0.849912	2.28748e+07	3.00045e+07	3.67101e+07	2.81577e+07	3.65125e+07	4.10293e+07	8.18212e+07	7.20905e+07	7.16085e+07	7.6089e+07	6.28067e+07	5.97007e+07	6.07115e+07	6.07461e+07	5.99232e+07
1247POS		TG(18:1_18:1_20:3)+Na	TG(56:5)+Na	TG	(18:1_18:1_20:3)	(18:1)	(18:1)	(20:3)		C59 H104 O6 Na1	931.773	20.8528	0.0104443	2.0312	8.67933e-05	0.544898	1.54728e+07	1.20571e+07	2.47779e+07	1.14702e+07	2.3429e+07	2.66117e+07	4.32958e+07	3.75258e+07	3.76658e+07	4.04261e+07	3.9269e+07	3.30064e+07	3.04014e+07	3.09372e+07	3.03685e+07
1248POS		PI(18:0_22:4)+NH4	PI(40:4)+NH4	PI	(18:0_22:4)	(18:0)	(22:4)			C49 H91 O13 N1 P1	932.622	10.6799	0.00417606	1.32494	0.00626075	0.250759	4.54515e+07	4.42762e+07	4.03451e+07	4.35472e+07	4.18495e+07	4.03406e+07	7.16678e+07	5.07857e+07	6.43246e+07	5.54841e+07	4.97175e+07	4.69538e+07	5.33784e+07	5.29941e+07	5.33801e+07
1249POS		TG(20:0_18:1_18:1)+NH4	TG(56:2)+NH4	TG	(20:0_18:1_18:1)	(20:0)	(18:1)	(18:1)		C59 H114 O6 N1	932.864	20.3823	0.00414453	3.17944	1.50133e-07	0.975472	1.37753e+07	1.82587e+07	2.35479e+07	15792866	2.16257e+07	2.02355e+07	6.46126e+07	5.56515e+07	5.42573e+07	5.97056e+07	5.42715e+07	7.15284e+07	4.4606e+07	4.49279e+07	4.49276e+07
124POS		LPC(20:0)+H	LPC(20:0)+H	LPC	(20:0)	(20:0)				C28 H59 O7 N1 P1	552.402	5.39445	0.00620424	0.800707	0.0356205	0.252108	4.12702e+06	4.65626e+06	5.93867e+06	3.96224e+06	4.07054e+06	4.59976e+06	3.17619e+06	3.99789e+06	4.35259e+06	4.06854e+06	3.12844e+06	3.17928e+06	4.70121e+06	4.75236e+06	4.75182e+06
1251POS		TG(16:0_18:1_22:1)+NH4	TG(56:2)+NH4	TG	(16:0_18:1_22:1)	(16:0)	(18:1)	(22:1)		C59 H114 O6 N1	932.864	20.9603	0.00712103	2.62834	1.84173e-07	0.447153	4.13492e+06	5.32229e+06	7.07044e+06	5.14069e+06	6.03969e+06	5.83922e+06	1.73114e+07	1.45833e+07	1.45958e+07	1.46578e+07	1.427e+07	1.27553e+07	1.21568e+07	1.2009e+07	1.20071e+07
1252POS		PI(18:0_22:6)+Na	PI(40:6)+Na	PI	(18:0_22:6)	(18:0)	(22:6)			C49 H83 O13 N0 P1 Na1	933.546	9.74542	0.00990575	1.42035	0.00190387	0.0594398	8.71936e+06	7.68145e+06	6.34138e+06	7.21434e+06	6.26864e+06	7.44141e+06	1.20142e+07	8.92869e+06	1.22833e+07	1.0664e+07	8.9656e+06	9.16608e+06	9.60395e+06	9.44039e+06	9.44169e+06
1253POS		TG(20:1_18:1_18:2)+Na	TG(56:4)+Na	TG	(20:1_18:1_18:2)	(20:1)	(18:1)	(18:2)		C59 H106 O6 Na1	933.788	21.7553	0.0194813	2.80418	0.00134547	0.65606	8.65161e+06	1.33864e+07	1.21065e+07	1.00827e+07	1.19267e+07	1.19355e+07	5.44746e+07	2.8182e+07	2.87593e+07	2.95051e+07	2.61807e+07	2.38338e+07	2.42697e+07	2.50868e+07	2.42485e+07
1254POS		TG(18:0_18:1_20:3)+Na	TG(56:4)+Na	TG	(18:0_18:1_20:3)	(18:0)	(18:1)	(20:3)		C59 H106 O6 Na1	933.788	22.1807	0.00664497	2.2266	1.33872e-06	0.247238	2.00157e+06	2.38545e+06	2.65097e+06	2.30553e+06	2.7155e+06	3.37396e+06	6.15656e+06	5.87074e+06	5.56501e+06	6.42333e+06	5.64638e+06	4.70104e+06	4.69398e+06	4.64051e+06	4.64023e+06
1255POS		TG(18:1_17:1_22:6)+NH4	TG(57:8)+NH4	TG	(18:1_17:1_22:6)	(18:1)	(17:1)	(22:6)		C60 H104 O6 N1	934.786	19.0925	0.0126459	2.54152	0.00027974	0.307992	1.48214e+06	2.6013e+06	4.39632e+06	2.26426e+06	3.57024e+06	4.20672e+06	1.06617e+07	7.47105e+06	8.12466e+06	8.85742e+06	5.9111e+06	6.04542e+06	6.3024e+06	6.14667e+06	6.20557e+06
1256POS		TG(18:0_18:1_20:0)+NH4	TG(56:1)+NH4	TG	(18:0_18:1_20:0)	(18:0)	(18:1)	(20:0)		C59 H116 O6 N1	934.88	21.9103	0.0229429	2.45247	4.48447e-08	0.337306	3.08342e+06	3.7608e+06	4.41686e+06	3.3485e+06	3.90542e+06	3.89042e+06	1.06686e+07	8.85496e+06	8.62513e+06	8.65894e+06	9.31181e+06	8.82923e+06	7.99705e+06	7.68825e+06	7.68669e+06
1257POS		TG(16:0_16:0_24:1)+NH4	TG(56:1)+NH4	TG	(16:0_16:0_24:1)	(16:0)	(16:0)	(24:1)		C59 H116 O6 N1	934.88	23.5233	0.0169871	2.84191	1.69134e-08	0.678427	8.5222e+06	1.02041e+07	1.30733e+07	1.05529e+07	1.16783e+07	1.1166e+07	3.53035e+07	2.9377e+07	2.99617e+07	3.22421e+07	3.06337e+07	2.77653e+07	2.53574e+07	2.46298e+07	2.46216e+07
1259POS		TG(18:2e_20:4_20:4)+Na	TG(58:10e)+Na	TG	(18:2e_20:4_20:4)	(18:2e)	(20:4)	(20:4)		C61 H100 O5 Na1	935.746	19.9933	0.00856873	1.77119	0.00232132	0.132858	1.10067e+06	2.1255e+06	3.00805e+06	1.59404e+06	2.65639e+06	3.60419e+06	5.28447e+06	4.00324e+06	3.59341e+06	4.20078e+06	3.9096e+06	3.9626e+06	4.06177e+06	4.00189e+06	4.00227e+06
125POS		Cer(d18:1_17:0)+H	Cer(d35:1)+H	Cer	(d18:1_17:0)	(d18:1)	(17:0)			C35 H70 O3 N1	552.535	11.7728	0.0033834	1.30833	0.00236961	0.0390426	1.00138e+07	1.19669e+07	1.49653e+07	1.45732e+07	1.53717e+07	1.49476e+07	1.75708e+07	1.84113e+07	1.9896e+07	1.82292e+07	1.71133e+07	1.58513e+07	1.8641e+07	1.86416e+07	1.85323e+07
1261POS		TG(17:0_18:1_22:6)+NH4	TG(57:7)+NH4	TG	(17:0_18:1_22:6)	(17:0)	(18:1)	(22:6)		C60 H106 O6 N1	936.801	20.268	0.0024056	3.21271	3.54977e-06	0.321854	1.09087e+06	1.60853e+06	2.20152e+06	1.44541e+06	2.79861e+06	2.90619e+06	7.77353e+06	6.29421e+06	6.71706e+06	7.05775e+06	5.52561e+06	5.34868e+06	4.72205e+06	4.70242e+06	4.70244e+06
1262POS		TG(18:1_17:1_22:5)+NH4	TG(57:7)+NH4	TG	(18:1_17:1_22:5)	(18:1)	(17:1)	(22:5)		C60 H106 O6 N1	936.801	19.5739	0.0398423	3.32788	0.000594827	0.498358	2.61486e+06	2.7277e+06	5.45615e+06	3.15709e+06	7.05409e+06	6.79143e+06	2.32139e+07	1.18454e+07	1.31495e+07	1.9922e+07	1.10327e+07	1.3356e+07	1.14596e+07	1.22927e+07	1.22843e+07
1263POS		TG(16:0_16:0_24:0)+NH4	TG(56:0)+NH4	TG	(16:0_16:0_24:0)	(16:0)	(16:0)	(24:0)		C59 H118 O6 N1	936.895	24.0253	0.00736238	1.87776	3.65834e-07	0.261348	3.97418e+06	4.48236e+06	5.33935e+06	5.19374e+06	4.7192e+06	4.37445e+06	9.90054e+06	8.26543e+06	8.29526e+06	9.36962e+06	8.59248e+06	8.31041e+06	8.47268e+06	8.36598e+06	8.36512e+06
1264POS		TG(30:0_8:0_18:0)+NH4	TG(56:0)+NH4	TG	(30:0_8:0_18:0)	(30:0)	(8:0)	(18:0)		C59 H118 O6 N1	936.895	22.282	0.014432	2.06976	6.76318e-09	0.467332	9.48559e+06	1.04049e+07	1.30362e+07	1.07436e+07	1.09499e+07	1.07546e+07	2.46792e+07	2.22076e+07	2.19827e+07	2.27294e+07	2.16698e+07	2.20416e+07	2.10204e+07	2.10236e+07	2.05009e+07
1265POS		TG(18:1e_18:1_20:1)+K	TG(56:3e)+K	TG	(18:1e_18:1_20:1)	(18:1e)	(18:1)	(20:1)		C59 H110 O5 K1	937.798	19.541	0.038786	3.391	0.000528366	0.444021	1.90448e+06	3.0424e+06	3.78444e+06	3.06109e+06	4.65583e+06	4.45907e+06	1.77843e+07	9.30896e+06	9.46512e+06	1.59027e+07	9.19329e+06	9.24241e+06	9.21063e+06	9.85941e+06	9.85739e+06
1266POS		TG(18:0_18:1_20:1)+Na	TG(56:2)+Na	TG	(18:0_18:1_20:1)	(18:0)	(18:1)	(20:1)		C59 H110 O6 Na1	937.819	22.9336	0.00329193	2.88791	1.68295e-09	0.772223	1.1775e+07	1.34044e+07	1.57568e+07	1.34222e+07	1.33499e+07	1.49805e+07	4.42721e+07	3.79661e+07	3.92349e+07	4.06809e+07	4.05191e+07	3.61243e+07	3.05658e+07	3.05078e+07	3.03704e+07
1267POS		TG(19:1_16:0_22:5)+NH4	TG(57:6)+NH4	TG	(19:1_16:0_22:5)	(19:1)	(16:0)	(22:5)		C60 H108 O6 N1	938.817	20.7141	0.0359491	3.89185	8.93247e-07	0.537991	2.40554e+06	3.65765e+06	4.72389e+06	3.3447e+06	4.80455e+06	5.22635e+06	1.94383e+07	1.59263e+07	1.42656e+07	1.75836e+07	1.35583e+07	1.32653e+07	1.39382e+07	1.38726e+07	1.3059e+07
1268POS		TG(18:1_17:1_22:6)+Na	TG(57:8)+Na	TG	(18:1_17:1_22:6)	(18:1)	(17:1)	(22:6)		C60 H100 O6 Na1	939.741	19.0925	0.00365484	2.30362	1.81784e-05	0.26669	1.93387e+06	2.32277e+06	3.27599e+06	2.19269e+06	3.19344e+06	4.29964e+06	7.99289e+06	6.49291e+06	5.99012e+06	7.1275e+06	5.87052e+06	6.19066e+06	5.73266e+06	5.73251e+06	5.76895e+06
1269POS		TG(16:0_16:0_24:1)+Na	TG(56:1)+Na	TG	(16:0_16:0_24:1)	(16:0)	(16:0)	(24:1)		C59 H112 O6 Na1	939.835	23.5233	0.00799884	2.35481	5.12949e-09	0.42383	5.54642e+06	6.12349e+06	7.33947e+06	5.99882e+06	6.54029e+06	6.64839e+06	1.65085e+07	1.43817e+07	1.51225e+07	1.5501e+07	1.47623e+07	1.36706e+07	1.2127e+07	1.19607e+07	1.19602e+07
126POS		Cer(m19:0_17:0)+H	Cer(m36:0)+H	Cer	(m19:0_17:0)	(m19:0)	(17:0)			C36 H74 O2 N1	552.571	17.476	0.0182161	1.30412	0.000881844	0.0244934	1.40691e+06	1.67659e+06	1.39787e+06	1.61314e+06	1.63081e+06	1.16764e+06	2.11007e+06	2.0419e+06	1.83411e+06	1.89803e+06	1.74493e+06	1.96844e+06	2.06181e+06	2.06202e+06	1.99754e+06
1270POS		TG(18:1_17:1_22:5)+Na	TG(57:7)+Na	TG	(18:1_17:1_22:5)	(18:1)	(17:1)	(22:5)		C60 H102 O6 Na1	941.757	19.5739	0.0339683	1.97621	2.3164e-06	0.228772	2.65032e+06	4.01083e+06	2.94832e+06	3.40717e+06	4.18003e+06	3.59612e+06	7.00497e+06	6.86509e+06	7.98522e+06	6.30339e+06	6.29042e+06	6.64188e+06	6.44737e+06	6.41644e+06	6.06171e+06
1271POS		PC(26:1_20:4)+Na	PC(46:5)+Na	PC	(26:1_20:4)	(26:1)	(20:4)			C54 H98 O8 N1 P1 Na1	942.692	13.8315	0.00937025	1.34262	0.00167217	0.0600646	8.41039e+06	1.0369e+07	1.30152e+07	1.09268e+07	1.21599e+07	1.17456e+07	1.71194e+07	1.38362e+07	1.42598e+07	1.47579e+07	1.62278e+07	1.32534e+07	1.58585e+07	1.56058e+07	1.5602e+07
1272POS		TG(16:1_20:4_22:6)+NH4	TG(58:11)+NH4	TG	(16:1_20:4_22:6)	(16:1)	(20:4)	(22:6)		C61 H100 O6 N1	942.755	17.0819	0.0149065	3.58101	0.00569264	0.239487	630713	847177	1.37076e+06	791504	1.18786e+06	2.12376e+06	4.0315e+06	3.80338e+06	3.38082e+06	8.12856e+06	2.64745e+06	2.90265e+06	2.94458e+06	3.02051e+06	2.94313e+06
1273POS		TG(19:1_16:0_22:5)+Na	TG(57:6)+Na	TG	(19:1_16:0_22:5)	(19:1)	(16:0)	(22:5)		C60 H104 O6 Na1	943.773	20.7141	0.00722964	2.41224	0.000157436	0.373524	6.17467e+06	5.15299e+06	6.16336e+06	5.06628e+06	6.03847e+06	7.30657e+06	1.39388e+07	1.36001e+07	2.10142e+07	1.44973e+07	1.22646e+07	1.12901e+07	1.07872e+07	1.06534e+07	1.06532e+07
1274POS		PC(48:7)+H	PC(48:7)+H	PC	(26:1_22:6)	(26:1)	(22:6)			C56 H99 O8 N1 P1	944.71	13.5085	0.00911362	1.27477	0.00146291	0.128166	9.7624e+06	1.25684e+07	1.3356e+07	1.35277e+07	1.45532e+07	1.27271e+07	1.79932e+07	1.49092e+07	1.57442e+07	1.7097e+07	1.62537e+07	1.55158e+07	1.7484e+07	1.72112e+07	1.72105e+07
1275POS		PC(26:0_20:4)+Na	PC(46:4)+Na	PC	(26:0_20:4)	(26:0)	(20:4)			C54 H100 O8 N1 P1 Na1	944.708	15.0098	0.0140974	1.06839	0.355616	0.124434	1.93262e+06	2.06952e+06	2.73559e+06	2.4969e+06	2.83711e+06	2.21589e+06	2.80057e+06	2.44328e+06	2.41453e+06	2.76933e+06	2.43789e+06	2.39921e+06	3.16279e+06	3.24168e+06	3.24091e+06
1276POS		TG(16:1_20:4_22:5)+NH4	TG(58:10)+NH4	TG	(16:1_20:4_22:5)	(16:1)	(20:4)	(22:5)		C61 H102 O6 N1	944.77	17.8704	0.0189233	2.82575	0.0015318	0.458457	1.97752e+06	7.02086e+06	6.40085e+06	5.08698e+06	7.88465e+06	9.22184e+06	1.7332e+07	1.75079e+07	2.29137e+07	2.59715e+07	1.07838e+07	1.17185e+07	1.44583e+07	1.49362e+07	1.4949e+07
1277POS		TG(16:0_20:4_22:6)+NH4	TG(58:10)+NH4	TG	(16:0_20:4_22:6)	(16:0)	(20:4)	(22:6)		C61 H102 O6 N1	944.77	18.283	0.00824148	2.33425	0.000335696	0.329095	2.39672e+06	4.09637e+06	5.37097e+06	3.20571e+06	5.05761e+06	7.2585e+06	1.36334e+07	1.11707e+07	1.08066e+07	1.21112e+07	8.0141e+06	8.18959e+06	9.59939e+06	9.46344e+06	9.46386e+06
1278POS		TG(19:1_19:1_19:1)+NH4	TG(57:3)+NH4	TG	(19:1_19:1_19:1)	(19:1)	(19:1)	(19:1)		C60 H114 O6 N1	944.864	20.551	0.0081082	3.06251	3.93254e-06	0.680138	7.13901e+06	8.9422e+06	1.25487e+07	9.65417e+06	1.15784e+07	1.16418e+07	3.47626e+07	2.82102e+07	4.06243e+07	3.01718e+07	2.80572e+07	2.65311e+07	2.27202e+07	2.30432e+07	2.30413e+07
1279POS		TG(19:1_18:1_20:1)+NH4	TG(57:3)+NH4	TG	(19:1_18:1_20:1)	(19:1)	(18:1)	(20:1)		C60 H114 O6 N1	944.864	22.5834	0.0135103	4.34374	1.07236e-08	0.469726	1.88119e+06	2.75435e+06	3.09828e+06	2.48346e+06	2.57305e+06	2.88917e+06	1.37312e+07	1.08896e+07	1.0562e+07	1.12433e+07	1.10002e+07	1.06814e+07	8.40247e+06	8.2104e+06	8.20738e+06
127POS		Cer(m19:0_17:0)+H	Cer(m36:0)+H	Cer	(m19:0_17:0)	(m19:0)	(17:0)			C36 H74 O2 N1	552.571	16.089	0.00917621	1.24547	0.21265	0.0235943	1.26049e+06	1.47526e+06	1.3461e+06	183858	1.71849e+06	1.26451e+06	1.71465e+06	1.41118e+06	1.37484e+06	1.59857e+06	1.442e+06	1.48681e+06	1.71464e+06	1.68762e+06	1.71482e+06
1280POS		PC(22:1_24:2)+Na	PC(46:3)+Na	PC	(22:1_24:2)	(22:1)	(24:2)			C54 H102 O8 N1 P1 Na1	946.724	12.8305	0.00204522	1.22013	0.000223516	0.435075	5.2932e+07	6.02236e+07	6.47408e+07	6.10927e+07	6.35448e+07	5.98965e+07	7.91626e+07	7.133e+07	7.70742e+07	7.26967e+07	7.41637e+07	6.77837e+07	7.68692e+07	7.65975e+07	7.65976e+07
1281POS		PC(48:6)+H	PC(48:6)+H	PC	(48:6)	(48:6)				C56 H101 O8 N1 P1	946.726	13.9356	0.00442823	1.2771	0.00220734	0.145967	1.28736e+07	1.65292e+07	1.72886e+07	1.83114e+07	1.85663e+07	1.68778e+07	2.37979e+07	1.90802e+07	1.96701e+07	2.29208e+07	2.21779e+07	2.06335e+07	2.30791e+07	2.3257e+07	2.30799e+07
1282POS		PC(48:6)+H	PC(48:6)+H	PC	(48:6)	(48:6)				C56 H101 O8 N1 P1	946.726	14.6502	0.00140885	0.950392	0.386117	0.26706	5.18284e+06	6.45166e+06	7.16562e+06	6.82538e+06	7.34511e+06	6.61765e+06	7.0554e+06	6.10955e+06	5.79722e+06	6.41957e+06	6.23107e+06	6.01158e+06	7.63574e+06	7.62352e+06	7.61432e+06
1283POS		TG(22:5_18:2_18:2)+NH4	TG(58:9)+NH4	TG	(22:5_18:2_18:2)	(22:5)	(18:2)	(18:2)		C61 H104 O6 N1	946.786	18.266	0.0674061	2.4277	0.0305911	0.354232	2.58315e+06	2.73886e+06	8.84224e+06	3.29663e+06	3.65774e+06	1.17694e+07	2.1923e+07	9.80122e+06	9.60167e+06	2.15623e+07	8.095e+06	8.85902e+06	1.24728e+07	1.24506e+07	1.10614e+07
1284POS		TG(18:1_18:2_22:6)+NH4	TG(58:9)+NH4	TG	(18:1_18:2_22:6)	(18:1)	(18:2)	(22:6)		C61 H104 O6 N1	946.786	18.7518	0.00459126	2.57521	0.000207141	0.770494	9.94881e+06	1.71428e+07	2.38513e+07	1.33479e+07	2.43411e+07	3.16639e+07	6.13178e+07	5.74894e+07	6.01402e+07	5.55765e+07	3.78119e+07	3.74519e+07	4.37317e+07	4.33867e+07	4.37354e+07
1285POS		TG(18:0_20:4_20:5)+NH4	TG(58:9)+NH4	TG	(18:0_20:4_20:5)	(18:0)	(20:4)	(20:5)		C61 H104 O6 N1	946.786	19.0957	0.023739	2.05401	0.0250462	0.267024	1.65226e+06	4.55423e+06	5.36224e+06	2.5908e+06	6.79276e+06	7.39519e+06	1.6924e+07	1.07202e+07	7.58137e+06	1.03419e+07	6.89766e+06	5.76094e+06	7.81968e+06	7.85161e+06	8.16111e+06
1286POS		TG(16:0_18:1_23:1)+NH4	TG(57:2)+NH4	TG	(16:0_18:1_23:1)	(16:0)	(18:1)	(23:1)		C60 H116 O6 N1	946.88	23.2037	0.00673829	2.79398	2.68754e-08	0.381729	2.9765e+06	3.54759e+06	4.01159e+06	3.30347e+06	3.95628e+06	3.52017e+06	1.141e+07	9.45965e+06	9.4872e+06	1.07203e+07	9.53261e+06	8.94564e+06	8.00291e+06	7.91045e+06	7.91001e+06
1287POS		TG(16:0_20:5_22:6)+Na	TG(58:11)+Na	TG	(16:0_20:5_22:6)	(16:0)	(20:5)	(22:6)		C61 H96 O6 Na1	947.71	17.3843	0.00223573	2.71653	1.61903e-05	0.203752	616938	1.03626e+06	1.24654e+06	942442	1.30126e+06	1.7574e+06	3.31512e+06	3.46367e+06	3.17435e+06	3.72211e+06	2.43712e+06	2.63391e+06	2.32579e+06	2.32266e+06	2.31566e+06
1288POS		TG(16:1_20:4_22:6)+Na	TG(58:11)+Na	TG	(16:1_20:4_22:6)	(16:1)	(20:4)	(22:6)		C61 H96 O6 Na1	947.71	17.0819	0.00349985	2.37003	0.000350868	0.231627	843315	1.91134e+06	2.88101e+06	1.72541e+06	2.50118e+06	3.34221e+06	6.12334e+06	5.49883e+06	5.63015e+06	6.23012e+06	3.59714e+06	4.21543e+06	4.42987e+06	4.40305e+06	4.42983e+06
1289POS		TG(12:0e_22:5_23:0)+K	TG(57:5e)+K	TG	(12:0e_22:5_23:0)	(12:0e)	(22:5)	(23:0)		C60 H108 O5 K1	947.783	18.1719	0.0293673	2.79176	3.27925e-06	0.308088	1.40006e+06	3.19205e+06	2.94012e+06	2.15457e+06	2.83604e+06	2.08585e+06	8.54483e+06	6.03088e+06	5.98948e+06	6.95192e+06	6.45724e+06	6.80967e+06	7.30905e+06	6.95397e+06	6.94512e+06
128POS		PE(11:0_10:3)+Na	PE(21:3)+Na	PE	(11:0_10:3)	(11:0)	(10:3)			C26 H46 O8 N1 P1 Na1	554.285	2.12333	0.00336043	1.45417	0.0168755	0.111363	7.11997e+06	1.56064e+07	1.51626e+07	1.48759e+07	1.62916e+07	1.19836e+07	1.70371e+07	2.19465e+07	2.14969e+07	2.463e+07	1.354e+07	1.91951e+07	1.85574e+07	1.8449e+07	1.84505e+07
1290POS		PC(48:5)+H	PC(48:5)+H	PC	(48:5)	(48:5)				C56 H103 O8 N1 P1	948.742	14.9663	0.00277509	1.12299	0.0896037	0.29276	1.16516e+07	1.38554e+07	1.60247e+07	1.51594e+07	1.5935e+07	1.37719e+07	1.90437e+07	1.4771e+07	1.54833e+07	1.70253e+07	1.55188e+07	1.51818e+07	1.80868e+07	1.80003e+07	1.8e+07
1292POS		TG(18:0_20:4_20:4)+NH4	TG(58:8)+NH4	TG	(18:0_20:4_20:4)	(18:0)	(20:4)	(20:4)		C61 H106 O6 N1	948.801	19.9871	0.00510275	2.87502	0.000252145	0.720442	6.61799e+06	1.00758e+07	1.61392e+07	9.21367e+06	1.72872e+07	2.15116e+07	4.80895e+07	4.19186e+07	4.0454e+07	4.78022e+07	2.48875e+07	2.92807e+07	3.27673e+07	3.27693e+07	3.24795e+07
1293POS		TG(18:1_18:2_22:5)+NH4	TG(58:8)+NH4	TG	(18:1_18:2_22:5)	(18:1)	(18:2)	(22:5)		C61 H106 O6 N1	948.801	19.1306	0.0476662	1.76366	0.00577806	0.265105	3.90806e+06	1.15169e+07	1.49729e+07	5.55884e+06	1.35575e+07	1.90355e+07	2.28147e+07	1.94356e+07	1.8818e+07	1.78446e+07	1.94285e+07	2.25566e+07	2.10959e+07	2.28547e+07	2.10378e+07
1294POS		TG(25:1_16:0_16:0)+NH4	TG(57:1)+NH4	TG	(25:1_16:0_16:0)	(25:1)	(16:0)	(16:0)		C60 H118 O6 N1	948.895	23.7792	0.0125469	2.00613	3.57276e-09	0.214457	2.06877e+06	2.5336e+06	2.89925e+06	2.66413e+06	2.55696e+06	2.51896e+06	5.44519e+06	4.97012e+06	5.06009e+06	4.90737e+06	5.06622e+06	5.12779e+06	4.7544e+06	4.65248e+06	4.65263e+06
1295POS		TG(20:5_20:4_20:4)+H	TG(60:13)+H	TG	(20:5_20:4_20:4)	(20:5)	(20:4)	(20:4)		C63 H97 O6	949.728	17.874	0.0288477	2.24156	0.00189169	0.324736	2.91418e+06	4.22562e+06	6.42202e+06	3.29193e+06	9.01138e+06	8.8957e+06	1.07446e+07	1.30925e+07	1.90634e+07	1.31418e+07	1.01873e+07	1.16888e+07	1.10021e+07	1.1568e+07	1.10155e+07
1296POS		TG(16:0_20:4_22:6)+Na	TG(58:10)+Na	TG	(16:0_20:4_22:6)	(16:0)	(20:4)	(22:6)		C61 H98 O6 Na1	949.726	18.283	0.00474459	1.8984	0.000764701	0.27358	3.65874e+06	5.91367e+06	7.66172e+06	4.84124e+06	7.56021e+06	1.00138e+07	1.43487e+07	1.34896e+07	1.31327e+07	1.42929e+07	9.67379e+06	1.03326e+07	1.10616e+07	10971497	1.10627e+07
1297POS		TG(18:3e_19:0_20:1)+K	TG(57:4e)+K	TG	(18:3e_19:0_20:1)	(18:3e)	(19:0)	(20:1)		C60 H110 O5 K1	949.798	19.1228	0.00443789	2.8965	3.37123e-06	0.596071	4.66288e+06	8.55105e+06	9.10556e+06	6.45027e+06	9.59657e+06	1.15714e+07	2.9211e+07	2.38831e+07	2.35508e+07	2.68127e+07	2.06693e+07	2.05176e+07	1.92554e+07	1.91092e+07	1.92582e+07
1298POS		TG(19:1_18:1_20:1)+Na	TG(57:3)+Na	TG	(19:1_18:1_20:1)	(19:1)	(18:1)	(20:1)		C60 H110 O6 Na1	949.819	22.5834	0.0127759	2.87385	2.27273e-09	0.343527	2.57635e+06	3.05667e+06	3.14943e+06	2.38003e+06	2.62527e+06	2.93932e+06	9.11838e+06	7.7188e+06	7.65285e+06	8.09998e+06	7.65883e+06	7.82228e+06	5.94716e+06	5.81705e+06	5.8179e+06
1299POS		PI(22:5_20:4)+NH4	PI(42:9)+NH4	PI	(22:5_20:4)	(22:5)	(20:4)			C51 H85 O13 N1 P1	950.575	8.0836	0.0108769	1.69495	0.00048926	0.0819899	759296	810751	782477	865450	872583	808923	1.8567e+06	1.22657e+06	1.55148e+06	1.31575e+06	1.17294e+06	1.18095e+06	1.24384e+06	1.22068e+06	1.22073e+06
129POS		PE(9:0_12:2)+Na	PE(21:2)+Na	PE	(9:0_12:2)	(9:0)	(12:2)			C26 H48 O8 N1 P1 Na1	556.301	2.32685	0.000982202	1.38163	0.0318636	0.0722939	1.09573e+07	2.46147e+07	2.45208e+07	2.25503e+07	2.6422e+07	1.89995e+07	2.55232e+07	3.24964e+07	3.18004e+07	3.69994e+07	2.09809e+07	2.91373e+07	2.89299e+07	2.88807e+07	2.89299e+07
12POS		DG(23:5e)+H	DG(23:5e)+H	DG	(23:5e)	(23:5e)				C26 H43 O4	419.316	7.551	0.0602982	1.3086	0.147679	0.0890056	6.04532e+06	3.25686e+06	4.2862e+06	3.63617e+06	3.44109e+06	3.86995e+06	4.08045e+06	6.22969e+06	4.60215e+06	6.38931e+06	3.15111e+06	7.65455e+06	8.19251e+06	9.23302e+06	8.87505e+06
1300POS		PC(48:4)+H	PC(48:4)+H	PC	(48:4)	(48:4)				C56 H105 O8 N1 P1	950.757	16.1946	0.0166237	1.16813	0.0161146	0.104128	1.95792e+06	2.29741e+06	2.63245e+06	2.55561e+06	2.57436e+06	2.31924e+06	3.18377e+06	2.5062e+06	2.67834e+06	2.76747e+06	2.87766e+06	2.73405e+06	3.03093e+06	2.93381e+06	3.0005e+06
1303POS		TG(18:0_20:3_20:4)+NH4	TG(58:7)+NH4	TG	(18:0_20:3_20:4)	(18:0)	(20:3)	(20:4)		C61 H108 O6 N1	950.817	20.578	0.0725293	2.81051	5.18329e-06	0.360246	1.65057e+06	2.65514e+06	4.42673e+06	1.99597e+06	4.10587e+06	5.31127e+06	9.82666e+06	9.5896e+06	8.33165e+06	8.87342e+06	9.20399e+06	1.0794e+07	1.27444e+07	1.18647e+07	1.37171e+07
1304POS		TG(18:1_18:2_22:6)+Na	TG(58:9)+Na	TG	(18:1_18:2_22:6)	(18:1)	(18:2)	(22:6)		C61 H100 O6 Na1	951.741	18.7518	0.0114273	2.23026	0.000133695	0.713685	1.38157e+07	2.19256e+07	2.73568e+07	1.74848e+07	2.82066e+07	3.8246e+07	6.40972e+07	6.08056e+07	5.87859e+07	5.64133e+07	4.32216e+07	4.46046e+07	4.51501e+07	4.60543e+07	4.60571e+07
1305POS		TG(22:5_18:2_18:2)+Na	TG(58:9)+Na	TG	(22:5_18:2_18:2)	(22:5)	(18:2)	(18:2)		C61 H100 O6 Na1	951.741	18.163	0.0533415	1.72496	0.109235	0.135058	1.78752e+06	2.25744e+06	7.95954e+06	4.11196e+06	3.30985e+06	8.98327e+06	1.08037e+07	7.55202e+06	8.38645e+06	1.11478e+07	1.15374e+06	9.96172e+06	9.16505e+06	8.41809e+06	9.30869e+06
1306POS		TG(18:0_20:4_20:5)+Na	TG(58:9)+Na	TG	(18:0_20:4_20:5)	(18:0)	(20:4)	(20:5)		C61 H100 O6 Na1	951.741	19.0957	0.20872	1.94944	0.00118439	0.142813	706536	1.40194e+06	1.81885e+06	1.5984e+06	2.2509e+06	1.65742e+06	3.5832e+06	3.11454e+06	2.6659e+06	3.55225e+06	1.98074e+06	3.49448e+06	1.61207e+06	1.12369e+06	1.16325e+06
1307POS		TG(16:0_18:1_23:1)+Na	TG(57:2)+Na	TG	(16:0_18:1_23:1)	(16:0)	(18:1)	(23:1)		C60 H112 O6 Na1	951.835	23.2037	0.00277334	2.52445	8.97258e-09	0.255116	1700545	1.82181e+06	2.36548e+06	1.87695e+06	1.94471e+06	2.11718e+06	5.55758e+06	4.65328e+06	4.90503e+06	5.20916e+06	4.89959e+06	4.63127e+06	3.66828e+06	3.6683e+06	3.6507e+06
1308POS		PC(48:3)+H	PC(48:3)+H	PC	(48:3)	(48:3)				C56 H107 O8 N1 P1	952.773	16.1295	0.0245332	0.954455	0.69462	0.143705	1.77882e+06	2.94437e+06	2.96456e+06	2.21276e+06	2.93812e+06	2.87207e+06	2.53906e+06	3.09328e+06	1.82408e+06	2.24097e+06	3.11177e+06	2.18599e+06	2.96277e+06	3.09054e+06	2.96289e+06
130POS		LPG(20:3)+Na	LPG(20:3)+Na	LPG	(20:3)	(20:3)				C26 H47 O9 N0 P1 Na1	557.285	1.74444	0.01603	2.27575	0.00144167	0.141036	514624	1.30247e+06	692208	1.53369e+06	1.82069e+06	674025	2.55571e+06	3.10555e+06	1.66797e+06	2.02383e+06	3.07868e+06	2.44642e+06	2.08581e+06	2.08706e+06	2.1449e+06
1310POS		TG(18:1_18:2_22:5)+Na	TG(58:8)+Na	TG	(18:1_18:2_22:5)	(18:1)	(18:2)	(22:5)		C61 H102 O6 Na1	953.757	19.1306	0.0336423	2.19457	6.82164e-05	0.408269	4.26005e+06	5.73547e+06	8.20434e+06	5.59498e+06	1.3331e+07	1.1264e+07	1.68255e+07	1.79248e+07	1.73746e+07	1.8574e+07	1.75815e+07	1.79143e+07	1.73864e+07	1.84129e+07	1.73739e+07
1311POS		TG(18:1_18:1_22:6)+Na	TG(58:8)+Na	TG	(18:1_18:1_22:6)	(18:1)	(18:1)	(22:6)		C61 H102 O6 Na1	953.757	19.684	0.0116173	2.6713	8.8208e-07	0.945233	1.76493e+07	2.32127e+07	2.82123e+07	1.8699e+07	2.68425e+07	3.35223e+07	7.18202e+07	6.69291e+07	6.82306e+07	7.36355e+07	5.39409e+07	6.11641e+07	5.17576e+07	5.07463e+07	5.07142e+07
1312POS		TG(18:0_20:4_20:4)+Na	TG(58:8)+Na	TG	(18:0_20:4_20:4)	(18:0)	(20:4)	(20:4)		C61 H102 O6 Na1	953.757	19.9871	0.0324191	1.8375	0.00279744	0.331439	5.65577e+06	1.05898e+07	1.53941e+07	7.29396e+06	1.68802e+07	2.11305e+07	2.32005e+07	2.30664e+07	2.75727e+07	2.65249e+07	2.10641e+07	1.9957e+07	2.01595e+07	2.01732e+07	1.90549e+07
1313POS		TG(18:1_20:3_20:4)+Na	TG(58:8)+Na	TG	(18:1_20:3_20:4)	(18:1)	(20:3)	(20:4)		C61 H102 O6 Na1	953.757	19.3404	0.0104459	2.312	1.1058e-05	0.451462	5.12897e+06	8.20826e+06	8.22505e+06	6.65831e+06	8.92137e+06	1.12548e+07	2.13836e+07	2.04286e+07	1.76877e+07	2.05565e+07	1.6116e+07	1.5721e+07	1.52412e+07	1.49654e+07	1.52377e+07
1314POS		TG(16:1e_20:1_21:0)+K	TG(57:2e)+K	TG	(16:1e_20:1_21:0)	(16:1e)	(20:1)	(21:0)		C60 H114 O5 K1	953.83	21.0235	0.00814587	3.08994	2.62846e-07	0.681003	6.32027e+06	7.88012e+06	1.18734e+07	8.79124e+06	1.01559e+07	1.14195e+07	3.18136e+07	2.93263e+07	2.77144e+07	3.40141e+07	2.59544e+07	2.55746e+07	2.19736e+07	2.16652e+07	2.19739e+07
1315POS		PC(48:2)+H	PC(48:2)+H	PC	(48:2)	(48:2)				C56 H109 O8 N1 P1	954.789	17.1783	0.00116108	1.65263	2.54333e-05	0.175606	3.21284e+06	4.79495e+06	4.33261e+06	4.49867e+06	4.81527e+06	3.95256e+06	8.24426e+06	6.74075e+06	6.84445e+06	7.10256e+06	7.2746e+06	6.11208e+06	6.42251e+06	6.41213e+06	6408064
1316POS		TG(18:0_18:0_22:5)+NH4	TG(58:5)+NH4	TG	(18:0_18:0_22:5)	(18:0)	(18:0)	(22:5)		C61 H112 O6 N1	954.848	22.1241	0.00624641	2.96802	1.75435e-07	0.494218	3.56463e+06	4.64928e+06	6.4262e+06	4.88665e+06	6.10572e+06	6.30034e+06	1.83008e+07	1.60184e+07	1.53523e+07	1.68938e+07	1.46326e+07	1.35794e+07	1.21963e+07	1.20654e+07	1.20652e+07
1317POS		TG(18:1_18:2_22:2)+NH4	TG(58:5)+NH4	TG	(18:1_18:2_22:2)	(18:1)	(18:2)	(22:2)		C61 H112 O6 N1	954.848	18.9745	0.0152422	2.1447	1.45659e-05	0.388242	4.20811e+06	6.50738e+06	8.32912e+06	7.16155e+06	7.15232e+06	8.45263e+06	1.78918e+07	1.40888e+07	1.46732e+07	1.6752e+07	1.32696e+07	1.29969e+07	1.32306e+07	1.32321e+07	1.28851e+07
1318POS		TG(18:0_18:1_22:4)+NH4	TG(58:5)+NH4	TG	(18:0_18:1_22:4)	(18:0)	(18:1)	(22:4)		C61 H112 O6 N1	954.848	21.892	0.00468556	4.19936	0.00857701	0.772356	5.45046e+06	1.19576e+07	9.91656e+06	6.98856e+06	9.42928e+06	1.45326e+07	8.02203e+07	2.6942e+07	2.63816e+07	2.83118e+07	2.46772e+07	5.81852e+07	2.16714e+07	2.16707e+07	2.14957e+07
1319POS		TG(18:0_18:1_22:6)+Na	TG(58:7)+Na	TG	(18:0_18:1_22:6)	(18:0)	(18:1)	(22:6)		C61 H104 O6 Na1	955.773	20.8469	0.00641331	2.6338	3.2889e-07	0.742878	1.16179e+07	1.34083e+07	1.71806e+07	1.31259e+07	1.68122e+07	2.0087e+07	4.49718e+07	4.12849e+07	3.99211e+07	4.49203e+07	3.6805e+07	3.50179e+07	3.1351e+07	3.13566e+07	3.10068e+07
131POS		PE(12:0_11:4)+H	PE(23:4)+H	PE	(12:0_11:4)	(12:0)	(11:4)			C28 H49 O8 N1 P1	558.319	2.8011	0.00727171	1.06385	0.661805	0.132558	2.52077e+06	6.16082e+06	5.70375e+06	5.42004e+06	6.12573e+06	4.49386e+06	4.63334e+06	5.84236e+06	6.15825e+06	6.55598e+06	3.63694e+06	5.54082e+06	6.16061e+06	6.08404e+06	6.08328e+06
1320POS		TG(18:1_18:1_22:5)+Na	TG(58:7)+Na	TG	(18:1_18:1_22:5)	(18:1)	(18:1)	(22:5)		C61 H104 O6 Na1	955.773	20.1262	0.00385296	2.39977	2.54904e-06	0.936305	1.91682e+07	2.72648e+07	3.20276e+07	2.54438e+07	4.20169e+07	3.79759e+07	8.22556e+07	7.43645e+07	7.78756e+07	7.68031e+07	6.66646e+07	6.33482e+07	6.09281e+07	6.05244e+07	6.05221e+07
1321POS		TG(57:1e)+K	TG(57:1e)+K	TG	(57:1e)	(57:1e)				C60 H116 O5 K1	955.845	20.18	0.0373344	6.37996	0.198603	0.395692	2.13111e+06	2.68813e+06	3.73431e+06	2.54502e+06	3.84422e+06	3.71178e+06	9.7219e+06	7.49701e+06	8.05165e+07	7.70741e+06	7.35519e+06	6.21733e+06	5.95037e+06	6.3526e+06	6.35238e+06
1322POS		TG(18:1_18:1_22:2)+NH4	TG(58:4)+NH4	TG	(18:1_18:1_22:2)	(18:1)	(18:1)	(22:2)		C61 H114 O6 N1	956.864	20.1814	0.0236046	2.28151	1.87479e-07	0.337265	2.77248e+06	4.35554e+06	5.04946e+06	3.77201e+06	4.96995e+06	5.56189e+06	1.07958e+07	1.0061e+07	9.57687e+06	1.02605e+07	9.73448e+06	9.98865e+06	1.02458e+07	1.0104e+07	9.78303e+06
1323POS		TG(20:1_18:1_20:2)+NH4	TG(58:4)+NH4	TG	(20:1_18:1_20:2)	(20:1)	(18:1)	(20:2)		C61 H114 O6 N1	956.864	22.3227	0.0396975	3.46262	5.60845e-07	0.526449	3.41505e+06	3.74117e+06	5.73148e+06	5.85498e+06	4.96767e+06	4.68853e+06	2.08536e+07	1.60899e+07	1.42206e+07	1.56741e+07	1.4898e+07	1.65984e+07	1.77702e+07	1.66334e+07	1.65727e+07
1324POS		TG(20:1_18:1_20:1)+NH4	TG(58:3)+NH4	TG	(20:1_18:1_20:1)	(20:1)	(18:1)	(20:1)		C61 H116 O6 N1	958.88	22.9016	0.0078104	3.42439	8.13717e-09	0.852322	9.60375e+06	1.19534e+07	1.40165e+07	1.23503e+07	1.35393e+07	1.27812e+07	4.98226e+07	3.97659e+07	4.09801e+07	4.23095e+07	4.25135e+07	38850860	3.2321e+07	3.27553e+07	3.23115e+07
1325POS		TG(18:0_18:1_22:4)+Na	TG(58:5)+Na	TG	(18:0_18:1_22:4)	(18:0)	(18:1)	(22:4)		C61 H108 O6 Na1	959.804	21.892	0.0518452	1.7583	0.044638	0.190922	4.02752e+06	5.91854e+06	7.05752e+06	4.83565e+06	1.39991e+07	6.91351e+06	11427987	1.03762e+07	1.14126e+07	8.47435e+06	2.14145e+07	1.2065e+07	1.18846e+07	1.29461e+07	1.18168e+07
1327POS		TG(16:0_18:1_24:1)+NH4	TG(58:2)+NH4	TG	(16:0_18:1_24:1)	(16:0)	(18:1)	(24:1)		C61 H118 O6 N1	960.895	23.4635	0.00639315	3.08554	3.22897e-08	0.981862	1.61773e+07	1.83106e+07	2.34516e+07	1.84129e+07	2.13917e+07	1.97746e+07	7.06066e+07	5.63912e+07	5.80832e+07	6.40887e+07	5.98554e+07	5.3584e+07	4.75192e+07	4.7522e+07	4.69963e+07
1328POS		TG(18:0_18:1_22:1)+NH4	TG(58:2)+NH4	TG	(18:0_18:1_22:1)	(18:0)	(18:1)	(22:1)		C61 H118 O6 N1	960.895	21.9028	0.0102156	2.78075	4.96355e-07	0.735585	1.03011e+07	1.21088e+07	1.63824e+07	1.22482e+07	1.43574e+07	1.59879e+07	4.58428e+07	3.58617e+07	3.71561e+07	3.78856e+07	3.79578e+07	3.16101e+07	3.02334e+07	3.02311e+07	2.97005e+07
1329POS		TG(19:1_18:1_21:0)+NH4	TG(58:2)+NH4	TG	(19:1_18:1_21:0)	(19:1)	(18:1)	(21:0)		C61 H118 O6 N1	960.895	22.2938	0.00798006	3.08579	8.50513e-09	0.544023	4.97894e+06	5.56749e+06	6.89365e+06	5.6912e+06	6.59162e+06	6.37886e+06	2.16358e+07	1.74068e+07	1.82321e+07	1.89148e+07	1.79338e+07	1.72791e+07	1.41491e+07	1.41504e+07	1.43462e+07
132POS		LPC(20:1e)+Na	LPC(20:1e)+Na	LPC	(20:1e)	(20:1e)				C28 H58 O6 N1 P1 Na1	558.389	6.03497	0.0045444	2.69669	0.000143701	0.864854	1.23846e+07	1.7936e+07	2.27428e+07	1.88252e+07	3.22469e+07	2.38243e+07	6.64123e+07	6.74322e+07	5.06278e+07	7.38049e+07	4.31647e+07	4.36263e+07	4.70244e+07	4.66561e+07	4.66564e+07
1330POS		TG(18:1_20:4_22:2)+H	TG(60:7)+H	TG	(18:1_20:4_22:2)	(18:1)	(20:4)	(22:2)		C63 H109 O6	961.822	22.3902	0.0564883	2.6382	0.0071592	0.299781	4.48845e+06	2.1747e+06	3.03769e+06	1.91499e+06	3.84718e+06	6.58948e+06	1.5766e+07	5.70791e+06	1.23426e+07	7.11471e+06	6.14514e+06	1.11026e+07	7.90253e+06	7.1737e+06	7.17971e+06
1331POS		PS(49:6)+H	PS(49:6)+H	PS	(49:6)	(49:6)				C55 H97 O10 N1 P1	962.684	15.0037	0.0641689	1.47291	0.029821	0.0451538	1.77524e+06	2.46628e+06	2.36171e+06	2.15321e+06	2.50884e+06	2.13687e+06	2.94451e+06	2.53375e+06	2.53606e+06	4.85871e+06	2.69474e+06	4.17243e+06	3.37987e+06	3.38459e+06	3.77259e+06
1333POS		TG(16:0_18:1_24:0)+NH4	TG(58:1)+NH4	TG	(16:0_18:1_24:0)	(16:0)	(18:1)	(24:0)		C61 H120 O6 N1	962.911	24.0091	0.00708411	2.41895	2.55097e-08	0.720156	1.47071e+07	1.62325e+07	1.95447e+07	1.72003e+07	1.83969e+07	1.68356e+07	4.64124e+07	3.96571e+07	3.86814e+07	4.4263e+07	4.24158e+07	3.75212e+07	3.6202e+07	3.62022e+07	3.57597e+07
1334POS		TG(16:0_18:1_24:0)+NH4	TG(58:1)+NH4	TG	(16:0_18:1_24:0)	(16:0)	(18:1)	(24:0)		C61 H120 O6 N1	962.911	22.9656	0.0164529	3.04049	3.37362e-08	0.301679	1.341e+06	1.80336e+06	2.44072e+06	1.92314e+06	2.02972e+06	1.85985e+06	6.30109e+06	5.40728e+06	5.05058e+06	6.36307e+06	5.95685e+06	5.57598e+06	4.33686e+06	4.33659e+06	4.4615e+06
1335POS		TG(18:0_18:1_22:0)+NH4	TG(58:1)+NH4	TG	(18:0_18:1_22:0)	(18:0)	(18:1)	(22:0)		C61 H120 O6 N1	962.911	22.492	0.00320725	2.88789	1.12088e-10	0.415995	3.25937e+06	3.81991e+06	4.51355e+06	3.63773e+06	4.35588e+06	4.20901e+06	1.21107e+07	1.07877e+07	1.1226e+07	1.16637e+07	1.17778e+07	1.11526e+07	8.7615e+06	8.81019e+06	8.81051e+06
1336POS		TG(18:1_20:4_22:1)+H	TG(60:6)+H	TG	(18:1_20:4_22:1)	(18:1)	(20:4)	(22:1)		C63 H111 O6	963.838	22.9107	0.00548195	2.60137	8.22768e-08	0.567979	8.12454e+06	8.67018e+06	1.02349e+07	8.89719e+06	9.77877e+06	1.01559e+07	2.88635e+07	2.26342e+07	2.466e+07	2.31859e+07	2.42666e+07	2.17058e+07	1.92741e+07	1.92759e+07	1.90926e+07
1337POS		TG(19:1_18:1_22:5)+NH4	TG(59:7)+NH4	TG	(19:1_18:1_22:5)	(19:1)	(18:1)	(22:5)		C62 H110 O6 N1	964.833	20.6782	0.0197035	5.05532	2.19025e-07	0.385469	778892	1.2829e+06	1.95947e+06	1.47978e+06	1.38114e+06	1.68241e+06	8.4735e+06	7.75888e+06	7.27256e+06	7.84874e+06	6.41629e+06	5.52681e+06	5.23316e+06	5.23202e+06	5.05603e+06
1338POS		TG(26:0_16:0_16:0)+NH4	TG(58:0)+NH4	TG	(26:0_16:0_16:0)	(26:0)	(16:0)	(16:0)		C61 H122 O6 N1	964.927	24.436	0.00594246	1.40343	0.000143709	0.0783547	4.31866e+06	5.27827e+06	6.00069e+06	5.15548e+06	5.71609e+06	5.05122e+06	8.46601e+06	7.02151e+06	6.90217e+06	7.89262e+06	7.00973e+06	6.94452e+06	8.09366e+06	8.00217e+06	8.02406e+06
1339POS		TG(16:0_18:1_24:1)+Na	TG(58:2)+Na	TG	(16:0_18:1_24:1)	(16:0)	(18:1)	(24:1)		C61 H114 O6 Na1	965.851	23.4635	0.00924095	2.45039	4.73597e-08	0.59518	1.0251e+07	1.08625e+07	1.40097e+07	1.06774e+07	1.1727e+07	1.22596e+07	3.19063e+07	2.61509e+07	2.8644e+07	2.93758e+07	2.97993e+07	2.51298e+07	2.26583e+07	2.26635e+07	2.23002e+07
133POS		LPC(18:1)+K	LPC(18:1)+K	LPC	(18:1)	(18:1)				C26 H52 O7 N1 P1 K1	560.311	2.59359	0.0462145	0.912574	0.703467	0.114864	887642	2.3788e+06	4.03515e+06	2.40242e+06	2.52384e+06	1.7057e+06	1.31287e+06	3.34221e+06	2.23907e+06	2.43974e+06	1.64002e+06	1.7415e+06	3.18143e+06	2.93912e+06	2.94023e+06
1340POS		PC(26:1_22:6)+Na	PC(48:7)+Na	PC	(26:1_22:6)	(26:1)	(22:6)			C56 H98 O8 N1 P1 Na1	966.692	13.5085	0.00358271	1.3463	0.00065102	0.068381	3.60201e+06	4.70846e+06	4.82302e+06	5.07792e+06	5.01762e+06	4.96959e+06	7.22407e+06	5.82937e+06	6.59133e+06	6.63676e+06	6.08814e+06	5.59402e+06	6.63619e+06	6.59486e+06	6.5955e+06
1341POS		TG(16:0_18:1_24:0)+Na	TG(58:1)+Na	TG	(16:0_18:1_24:0)	(16:0)	(18:1)	(24:0)		C61 H116 O6 Na1	967.866	24.0091	0.019833	1.86756	3.64859e-09	0.326166	6.93282e+06	7.07965e+06	8.41799e+06	7.26676e+06	7.39782e+06	7.98547e+06	1.47728e+07	1.37145e+07	1.39033e+07	1.46595e+07	1.40313e+07	1.31089e+07	1.20443e+07	1.24619e+07	1.20425e+07
1342POS		PC(26:1_22:5)+Na	PC(48:6)+Na	PC	(26:1_22:5)	(26:1)	(22:5)			C56 H100 O8 N1 P1 Na1	968.708	13.8179	0.016541	1.27182	0.00692292	0.0586926	2.72292e+06	3.87543e+06	4.35083e+06	4.13024e+06	4.22121e+06	4.43867e+06	5.76942e+06	4.96014e+06	5.23537e+06	4.83677e+06	4.97193e+06	4.41843e+06	5.36942e+06	5.52319e+06	5.36645e+06
1343POS		TG(16:0_22:6_22:6)+NH4	TG(60:12)+NH4	TG	(16:0_22:6_22:6)	(16:0)	(22:6)	(22:6)		C63 H102 O6 N1	968.77	17.7942	0.00754073	3.53199	7.75654e-06	0.356151	961872	1.79936e+06	2.67969e+06	1.67204e+06	2.53698e+06	3.19708e+06	8.43894e+06	7.66538e+06	8.60356e+06	8.89209e+06	5.85316e+06	5.92235e+06	5.94029e+06	5.8631e+06	5.94042e+06
1344POS		TG(19:1_18:1_22:5)+Na	TG(59:7)+Na	TG	(19:1_18:1_22:5)	(19:1)	(18:1)	(22:5)		C62 H106 O6 Na1	969.788	20.6782	0.0372305	2.31904	1.25221e-08	0.244517	2.07301e+06	1.92589e+06	2.17813e+06	2.23453e+06	2.32707e+06	2.69573e+06	5.4006e+06	5.24202e+06	5.43099e+06	5.49326e+06	4.99835e+06	4.58955e+06	4.36985e+06	4.36941e+06	4.65759e+06
1345POS		TG(22:5_18:2_20:4)+NH4	TG(60:11)+NH4	TG	(22:5_18:2_20:4)	(22:5)	(18:2)	(20:4)		C63 H104 O6 N1	970.786	17.8522	0.0452626	3.13278	0.000435582	0.425403	1.62347e+06	3.14902e+06	6.28043e+06	3.8e+06	2.65748e+06	6.48376e+06	1.83485e+07	1.21747e+07	1.28048e+07	1.40485e+07	8.6358e+06	9.15625e+06	1.12448e+07	1.21755e+07	1.21744e+07
1346POS		TG(18:1_20:4_22:6)+NH4	TG(60:11)+NH4	TG	(18:1_20:4_22:6)	(18:1)	(20:4)	(22:6)		C63 H104 O6 N1	970.786	18.2645	0.00363451	2.7414	4.99997e-05	0.609576	5.55748e+06	8.85246e+06	1.1688e+07	7.42436e+06	1.18943e+07	1.62181e+07	3.48216e+07	2.90116e+07	2.98893e+07	3.14427e+07	2.13116e+07	2.24889e+07	2.35968e+07	2.35972e+07	2.34487e+07
1347POS		TG(18:1_20:4_22:5)+NH4	TG(60:10)+NH4	TG	(18:1_20:4_22:5)	(18:1)	(20:4)	(22:5)		C63 H106 O6 N1	972.801	18.7358	0.00917059	2.48044	0.000176658	0.607855	6.84227e+06	1.26202e+07	1.46455e+07	9.27124e+06	1.50217e+07	2.0293e+07	4.09752e+07	3.2878e+07	3.5124e+07	3.70115e+07	2.35441e+07	2.56627e+07	2.87009e+07	2.8258e+07	2.82419e+07
1348POS		TG(18:0_20:4_22:6)+NH4	TG(60:10)+NH4	TG	(18:0_20:4_22:6)	(18:0)	(20:4)	(22:6)		C63 H106 O6 N1	972.801	19.4899	0.00905113	2.50707	0.00243289	0.416232	2.54026e+06	5.48099e+06	7.61654e+06	3.6169e+06	9.43657e+06	1.26652e+07	1.96603e+07	1.97692e+07	1.73438e+07	2.40713e+07	1.05503e+07	1.22885e+07	1.49318e+07	1.4698e+07	1.47025e+07
1349POS		TG(18:1_17:1_24:1)+NH4	TG(59:3)+NH4	TG	(18:1_17:1_24:1)	(18:1)	(17:1)	(24:1)		C62 H118 O6 N1	972.895	23.1817	0.0175177	2.53688	3.46889e-07	0.312568	2.40835e+06	2.75655e+06	3.50125e+06	2.97228e+06	3.25393e+06	2.61841e+06	8.9347e+06	7.05326e+06	6.97122e+06	7.80389e+06	6.9769e+06	6.68276e+06	6.31293e+06	6.12524e+06	6.12512e+06
134POS		LPC(18:0)+K	LPC(18:0)+K	LPC	(18:0)	(18:0)				C26 H54 O7 N1 P1 K1	562.327	3.71896	0.0130958	0.795889	0.372509	0.0986576	647268	1.2074e+06	2.14621e+06	771977	1.17701e+06	1.19936e+06	636697	1.01868e+06	1.33164e+06	1.40154e+06	550252	751172	1.3519e+06	1.38298e+06	1.38309e+06
1350POS		TG(16:0_22:6_22:6)+Na	TG(60:12)+Na	TG	(16:0_22:6_22:6)	(16:0)	(22:6)	(22:6)		C63 H98 O6 Na1	973.726	17.7942	0.00245738	2.89929	2.14131e-06	0.286555	1.19813e+06	1.78208e+06	2.12398e+06	1.58482e+06	2.18078e+06	2.83115e+06	6.33004e+06	5.42608e+06	6.38455e+06	6.1865e+06	4.89006e+06	4.70725e+06	4.57772e+06	4.57794e+06	4.55837e+06
1351POS		TG(14:1e_22:5_23:0)+K	TG(59:6e)+K	TG	(14:1e_22:5_23:0)	(14:1e)	(22:5)	(23:0)		C62 H110 O5 K1	973.798	18.7787	0.0206862	2.45969	9.98744e-05	0.621499	6.85323e+06	1.17834e+07	1.69899e+07	1.02441e+07	1.65099e+07	2.06064e+07	3.84934e+07	3.66246e+07	3.50923e+07	4.06022e+07	2.46159e+07	2.8694e+07	2.91321e+07	2.91421e+07	2.81055e+07
1352POS		TG(18:1_20:3_22:5)+NH4	TG(60:9)+NH4	TG	(18:1_20:3_22:5)	(18:1)	(20:3)	(22:5)		C63 H108 O6 N1	974.817	18.752	0.00691652	2.33172	0.00035719	0.479984	4.80123e+06	7.49657e+06	1.28137e+07	6.62023e+06	1.179e+07	1.25787e+07	2.87443e+07	2.11087e+07	2.28419e+07	2.44676e+07	1.63718e+07	1.72762e+07	1.73676e+07	1.75796e+07	1.75749e+07
1353POS		TG(18:0_20:4_22:5)+NH4	TG(60:9)+NH4	TG	(18:0_20:4_22:5)	(18:0)	(20:4)	(22:5)		C63 H108 O6 N1	974.817	19.9187	0.0497133	1.67801	0.0368224	0.267379	3.83318e+06	7.19112e+06	9.84003e+06	1.64713e+07	2.12121e+07	2.19838e+07	2.71612e+07	2.26767e+07	2.53207e+07	2.78467e+07	1.55612e+07	1.65666e+07	2.5234e+07	2.31738e+07	2.31845e+07
1354POS		TG(25:1_16:0_18:1)+NH4	TG(59:2)+NH4	TG	(25:1_16:0_18:1)	(25:1)	(16:0)	(18:1)		C62 H120 O6 N1	974.911	23.7051	0.00840552	2.34466	5.84781e-08	0.341635	3.34022e+06	3.88925e+06	4.71705e+06	4.19908e+06	4.47085e+06	4.40908e+06	1.13922e+07	9.5314e+06	9.15102e+06	9.63611e+06	9.79906e+06	9.16662e+06	8.66651e+06	8.5415e+06	8.5416e+06
1355POS		TG(22:5_18:2_20:4)+Na	TG(60:11)+Na	TG	(22:5_18:2_20:4)	(22:5)	(18:2)	(20:4)		C63 H100 O6 Na1	975.741	17.8522	0.0270796	2.21346	0.0105085	0.284341	2.16794e+06	3.96964e+06	5.30003e+06	2.91435e+06	5.15553e+06	4.74948e+06	1.16096e+07	6.16485e+06	1.11102e+07	1.3e+07	8.21136e+06	3.59581e+06	7.11711e+06	7.0947e+06	7.44393e+06
1356POS		TG(18:1_20:4_22:6)+Na	TG(60:11)+Na	TG	(18:1_20:4_22:6)	(18:1)	(20:4)	(22:6)		C63 H100 O6 Na1	975.741	18.2645	0.00467558	2.2722	8.07432e-05	0.54831	7.13703e+06	1.13604e+07	1.51478e+07	9.97623e+06	1.56045e+07	2.06434e+07	3.45684e+07	3.1748e+07	3.24836e+07	3.31675e+07	2.39167e+07	2.55945e+07	2.58287e+07	2.56912e+07	2.55892e+07
1357POS		TG(18:0_20:5_22:6)+Na	TG(60:11)+Na	TG	(18:0_20:5_22:6)	(18:0)	(20:5)	(22:6)		C63 H100 O6 Na1	975.741	18.5997	0.00198045	2.71547	0.000119882	0.264413	1.09519e+06	1.80638e+06	2.50228e+06	1.24465e+06	2.39245e+06	3.23874e+06	6.26778e+06	5.95321e+06	6.14369e+06	6.75808e+06	3.96602e+06	4.25638e+06	4.21573e+06	4215666	4.23018e+06
1358POS		TG(20:4e_18:0_21:1)+K	TG(59:5e)+K	TG	(20:4e_18:0_21:1)	(20:4e)	(18:0)	(21:1)		C62 H112 O5 K1	975.814	18.743	0.023299	2.43106	0.00022836	0.314959	1.55019e+06	2.54738e+06	4.95052e+06	2.75448e+06	4.7874e+06	4.71018e+06	1.10541e+07	8.59859e+06	8.15887e+06	1.0115e+07	7.18554e+06	6.66986e+06	6.81114e+06	7.02974e+06	7.12957e+06
1359POS		TG(18:3e_20:2_21:0)+K	TG(59:5e)+K	TG	(18:3e_20:2_21:0)	(18:3e)	(20:2)	(21:0)		C62 H112 O5 K1	975.814	19.7164	0.00156219	2.88272	2.08356e-06	0.624082	5.77741e+06	8.08648e+06	1.07472e+07	7.52833e+06	1.092e+07	1.24266e+07	3.06727e+07	2.85426e+07	2.78152e+07	2.85803e+07	2.22033e+07	2.21369e+07	2.14995e+07	2.15578e+07	21557763
135POS		PE(18:0p_6:0)+H	PE(24:0p)+H	PE	(18:0p_6:0)	(18:0p)	(6:0)			C29 H59 O7 N1 P1	564.402	7.36353	0.0163688	1.09001	0.135276	0.10852	1.89762e+06	1.84513e+06	2.32011e+06	1.93378e+06	1.66373e+06	1.986e+06	2.26332e+06	2.06689e+06	2.27845e+06	2.19134e+06	1.95129e+06	1.94334e+06	2.59468e+06	2.57841e+06	2.65921e+06
1360POS		PE(29:1_22:1)+Na	PE(51:2)+Na	PE	(29:1_22:1)	(29:1)	(22:1)			C56 H108 O8 N1 P1 Na1	976.77	14.2129	0.00207158	1.67892	1.28148e-06	0.236494	5.87888e+06	7.60334e+06	7.2685e+06	6.53311e+06	7.29254e+06	6.24352e+06	1.28163e+07	1.09095e+07	1.05248e+07	1.21384e+07	1.10538e+07	1.10907e+07	1.11464e+07	1.11065e+07	1.11464e+07
1361POS		TG(20:1_18:1_22:6)+NH4	TG(60:8)+NH4	TG	(20:1_18:1_22:6)	(20:1)	(18:1)	(22:6)		C63 H110 O6 N1	976.833	20.7809	0.00342648	3.43242	2.21444e-06	0.661693	4.51339e+06	6.53285e+06	9.05704e+06	6.23709e+06	8.64399e+06	1.00304e+07	3.14374e+07	2.57126e+07	2.55688e+07	2.92984e+07	2.16372e+07	2.08555e+07	1.92365e+07	1.92378e+07	19123222
1362POS		TG(18:0_20:3_22:5)+NH4	TG(60:8)+NH4	TG	(18:0_20:3_22:5)	(18:0)	(20:3)	(22:5)		C63 H110 O6 N1	976.833	20.4981	0.00866381	2.96566	1.33288e-05	0.421028	2.32458e+06	3.6612e+06	4.65263e+06	3.31973e+06	4.68685e+06	5.83221e+06	1.45881e+07	1.29296e+07	1.25224e+07	1.3029e+07	11268521	8.25341e+06	8.92844e+06	8.92206e+06	9.05974e+06
1363POS		TG(18:1_20:2_22:5)+NH4	TG(60:8)+NH4	TG	(18:1_20:2_22:5)	(18:1)	(20:2)	(22:5)		C63 H110 O6 N1	976.833	20.2481	0.0120645	3.25554	3.15117e-06	0.428958	2.19315e+06	3.03983e+06	4.18879e+06	2.58494e+06	4.49184e+06	4.53819e+06	1.41021e+07	1.16351e+07	1.20183e+07	1.19232e+07	8.88911e+06	9.91811e+06	8.53554e+06	8.71304e+06	8.53147e+06
1364POS		TG(25:0_16:0_18:1)+NH4	TG(59:1)+NH4	TG	(25:0_16:0_18:1)	(25:0)	(16:0)	(18:1)		C62 H122 O6 N1	976.927	24.2197	0.00368512	2.03891	6.35005e-07	0.23559	2.69936e+06	2.74372e+06	3.69378e+06	2.6295e+06	3.09898e+06	3.04165e+06	6.9803e+06	5.68572e+06	5.98837e+06	6.3817e+06	6.11131e+06	5.36339e+06	5.64799e+06	5.61228e+06	5.61191e+06
1365POS		TG(18:1_20:4_22:5)+Na	TG(60:10)+Na	TG	(18:1_20:4_22:5)	(18:1)	(20:4)	(22:5)		C63 H102 O6 Na1	977.757	18.7358	0.0265436	2.08905	0.000236163	0.49942	8.40559e+06	1.25424e+07	1.56626e+07	1.04446e+07	1.75536e+07	2.3303e+07	3.6046e+07	3.21884e+07	3.04382e+07	3.42149e+07	2.47896e+07	2.5975e+07	2.92723e+07	2.79492e+07	2.92773e+07
1366POS		TG(18:0_20:4_22:6)+Na	TG(60:10)+Na	TG	(18:0_20:4_22:6)	(18:0)	(20:4)	(22:6)		C63 H102 O6 Na1	977.757	19.4899	0.0136065	1.78204	0.0195759	0.210297	3.10957e+06	5.54497e+06	7.89089e+06	4.26637e+06	9.34762e+06	1.23379e+07	1.30674e+07	1.53156e+07	1.32272e+07	1.69758e+07	8.14281e+06	9.00289e+06	1.12619e+07	1.09997e+07	1.10015e+07
1367POS		TG(20:3e_19:0_20:1)+K	TG(59:4e)+K	TG	(20:3e_19:0_20:1)	(20:3e)	(19:0)	(20:1)		C62 H114 O5 K1	977.83	20.176	0.0269247	3.15635	1.29083e-06	0.551556	4.46804e+06	4.43633e+06	6.20845e+06	6.31829e+06	7.88196e+06	8.79182e+06	2.04856e+07	1.80413e+07	2.48885e+07	1.90464e+07	1.70384e+07	2.07722e+07	1.84253e+07	1.76175e+07	1.85005e+07
1368POS		TG(18:1_17:1_24:1)+Na	TG(59:3)+Na	TG	(18:1_17:1_24:1)	(18:1)	(17:1)	(24:1)		C62 H114 O6 Na1	977.851	23.1817	0.00879638	2.29912	1.05256e-08	0.206204	1.39947e+06	1.5528e+06	1.84736e+06	1.4445e+06	1.68222e+06	1.71981e+06	3.98338e+06	3.58721e+06	3.72991e+06	3.81438e+06	3.79711e+06	3.26568e+06	2.87104e+06	2.87119e+06	2.91508e+06
1369POS		PE(52:0)+Li	PE(52:0)+Li	PE	(52:0)	(52:0)				C57 H114 O8 N1 P1 Li1	978.844	20.1384	0.0838956	3.14348	3.93861e-06	0.542251	3.30317e+06	3.74705e+06	7.70256e+06	4.84515e+06	8.39667e+06	7.63397e+06	2.16323e+07	2.11851e+07	1.53237e+07	2.0035e+07	1.702e+07	1.68017e+07	1.22482e+07	1.42255e+07	1.42123e+07
136POS		LPC(20:4)+Na	LPC(20:4)+Na	LPC	(20:4)	(20:4)				C28 H50 O7 N1 P1 Na1	566.322	2.05685	0.00559294	1.19753	0.441841	0.057307	1.29592e+06	2.39169e+06	3.87888e+06	2.18001e+06	3.56291e+06	2.87634e+06	1.68505e+06	4.43478e+06	3.66212e+06	4.97785e+06	2.39336e+06	2.22983e+06	3.68164e+06	3.65181e+06	3.69121e+06
1370POS		TG(20:1_18:1_22:5)+NH4	TG(60:7)+NH4	TG	(20:1_18:1_22:5)	(20:1)	(18:1)	(22:5)		C63 H112 O6 N1	978.848	21.1885	0.0091757	4.26203	3.22493e-06	0.805794	6.13882e+06	8.13876e+06	9.53329e+06	7.0041e+06	9.31936e+06	1.04487e+07	3.7614e+07	3.1943e+07	3.33289e+07	3.34476e+07	2.98135e+07	4.94397e+07	2.48274e+07	2.44322e+07	2.44418e+07
1371POS		TG(20:0_18:1_22:6)+NH4	TG(60:7)+NH4	TG	(20:0_18:1_22:6)	(20:0)	(18:1)	(22:6)		C63 H112 O6 N1	978.848	21.8007	0.0122538	3.81971	2.04956e-08	0.414779	1.7844e+06	2.02973e+06	3.07661e+06	2.26283e+06	2.59965e+06	2.9018e+06	1.06354e+07	9.3172e+06	8.48015e+06	1.03035e+07	8.67872e+06	8.5629e+06	7.4398e+06	7.28357e+06	7.44094e+06
1372POS		PE(52:0)+Li	PE(52:0)+Li	PE	(52:0)	(52:0)				C57 H114 O8 N1 P1 Li1	978.844	18.47	0.0114052	3.06924	3.1243e-06	0.365291	1.63058e+06	2.23373e+06	3.63782e+06	2.32369e+06	3.05236e+06	3.88224e+06	1.06391e+07	8.65089e+06	7.72887e+06	9.3471e+06	7.6894e+06	7.38648e+06	7.50026e+06	7.35347e+06	7.35459e+06
1373POS		TG(18:0_20:4_22:5)+Na	TG(60:9)+Na	TG	(18:0_20:4_22:5)	(18:0)	(20:4)	(22:5)		C63 H104 O6 Na1	979.773	19.9187	0.00450231	1.93167	0.00221027	0.368155	5.57444e+06	9.16021e+06	1.38505e+07	8.79532e+06	1.50668e+07	2.01322e+07	2.56876e+07	2.54953e+07	2.54104e+07	2.76348e+07	1.80879e+07	1.78835e+07	2.12287e+07	2.10637e+07	2.10643e+07
1374POS		TG(25:1_16:0_20:4)+H	TG(61:5)+H	TG	(25:1_16:0_20:4)	(25:1)	(16:0)	(20:4)		C64 H115 O6	979.869	23.725	0.00707707	2.10699	4.66857e-08	0.226376	2.00578e+06	2.41826e+06	3.09886e+06	2.56824e+06	2.37293e+06	2.51398e+06	5.80376e+06	4.98114e+06	5.19702e+06	5.04921e+06	5.3844e+06	5.14314e+06	4.30301e+06	4.25057e+06	4.30319e+06
1375POS		TG(20:0_20:3_20:3)+NH4	TG(60:6)+NH4	TG	(20:0_20:3_20:3)	(20:0)	(20:3)	(20:3)		C63 H114 O6 N1	980.864	18.972	0.0314621	3.30733	8.24374e-07	0.561869	3.43513e+06	5.91596e+06	7.12072e+06	4.94746e+06	5.58471e+06	7.94503e+06	1.95437e+07	2.37042e+07	1.69917e+07	2.06588e+07	1.73837e+07	1.73057e+07	1.73272e+07	1.73263e+07	1.82884e+07
1376POS		TG(18:1_20:4_22:1)+NH4	TG(60:6)+NH4	TG	(18:1_20:4_22:1)	(18:1)	(20:4)	(22:1)		C63 H114 O6 N1	980.864	19.664	0.0188785	2.79082	9.51888e-06	0.443489	3.34948e+06	4.7364e+06	5.36047e+06	4.0911e+06	5.43557e+06	8.24672e+06	1.60135e+07	1.7919e+07	1.35135e+07	1.49954e+07	1.21894e+07	1.24978e+07	1.24331e+07	1.2837e+07	1.24196e+07
1377POS		TG(20:0_18:1_22:5)+NH4	TG(60:6)+NH4	TG	(20:0_18:1_22:5)	(20:0)	(18:1)	(22:5)		C63 H114 O6 N1	980.864	22.1004	0.0188315	2.95503	8.78488e-07	0.496058	3.94735e+06	5.36513e+06	6.84505e+06	4.90193e+06	5.91985e+06	5.6506e+06	1.99349e+07	1.56539e+07	1.49372e+07	1.74103e+07	1.4541e+07	1.3945e+07	1.23055e+07	1.27111e+07	1.23052e+07
1378POS		TG(20:1_18:1_22:4)+NH4	TG(60:6)+NH4	TG	(20:1_18:1_22:4)	(20:1)	(18:1)	(22:4)		C63 H114 O6 N1	980.864	21.8681	0.0101904	3.31849	7.73417e-08	0.592191	4.61484e+06	5.28447e+06	7.4078e+06	5.93399e+06	7.18379e+06	7.37531e+06	2.50411e+07	2.09231e+07	2.04192e+07	2.0997e+07	2.0035e+07	1.80243e+07	1.71461e+07	1.68447e+07	16849322
1379POS		TG(20:1_18:1_22:6)+Na	TG(60:8)+Na	TG	(20:1_18:1_22:6)	(20:1)	(18:1)	(22:6)		C63 H106 O6 Na1	981.788	20.7809	0.0409575	2.30678	1.63843e-06	0.46189	5.52259e+06	7.35652e+06	9.59455e+06	6.93064e+06	9.33744e+06	1.0919e+07	2.07519e+07	1.89426e+07	1.96703e+07	1.97828e+07	1.96792e+07	1.57295e+07	2.11035e+07	2.26622e+07	2.26873e+07
137POS		Cer(d18:1_18:0)+H	Cer(d36:1)+H	Cer	(d18:1_18:0)	(d18:1)	(18:0)			C36 H72 O3 N1	566.551	12.2615	0.00790689	1.50135	2.53758e-05	0.356823	2.85665e+07	3.43285e+07	4.22236e+07	3.96385e+07	4.0753e+07	3.99484e+07	5.84768e+07	5.75256e+07	5.60454e+07	6.16495e+07	5.22327e+07	5.25629e+07	5.24297e+07	5.24315e+07	5.17158e+07
1380POS		TG(18:0_20:0_22:5)+NH4	TG(60:5)+NH4	TG	(18:0_20:0_22:5)	(18:0)	(20:0)	(22:5)		C63 H116 O6 N1	982.88	22.8073	0.00711339	2.36134	0.0130807	0.200184	1.60553e+06	2.49298e+06	2.38859e+06	2.03214e+06	2.61166e+06	2.61261e+06	6.94276e+06	6.73154e+06	6.08344e+06	6.71333e+06	400899	5.5812e+06	5.06257e+06	5.04473e+06	4.99358e+06
1381POS		TG(20:1_18:1_22:3)+NH4	TG(60:5)+NH4	TG	(20:1_18:1_22:3)	(20:1)	(18:1)	(22:3)		C63 H116 O6 N1	982.88	22.4283	0.0143911	2.36065	2.2401e-07	0.383217	3.38121e+06	4.96182e+06	6.19022e+06	5.00028e+06	5.63654e+06	6.03808e+06	1.41204e+07	1.15658e+07	1.17201e+07	12302685	1.22934e+07	1.1669e+07	10610534	1.08778e+07	1.06117e+07
1382POS		TG(20:1_18:1_22:5)+Na	TG(60:7)+Na	TG	(20:1_18:1_22:5)	(20:1)	(18:1)	(22:5)		C63 H108 O6 Na1	983.804	21.1885	0.0405158	2.64054	4.34552e-07	0.547386	6.21711e+06	8.07139e+06	9.69377e+06	7.78259e+06	8.88825e+06	1.0678e+07	2.5144e+07	2.12227e+07	2.26102e+07	2.19047e+07	2.57548e+07	18905617	1.80346e+07	1.80364e+07	1.67988e+07
1383POS		TG(20:1_18:1_22:2)+NH4	TG(60:4)+NH4	TG	(20:1_18:1_22:2)	(20:1)	(18:1)	(22:2)		C63 H118 O6 N1	984.895	21.324	0.00607318	2.09047	8.6958e-06	0.345016	4.0031e+06	5.41995e+06	6.56629e+06	5.28127e+06	6.82397e+06	7.52456e+06	1.4568e+07	1.21589e+07	1.15763e+07	1.37279e+07	1.09097e+07	1.15199e+07	1.0903e+07	1.07893e+07	1.07889e+07
1384POS		TG(18:1_18:2_24:1)+NH4	TG(60:4)+NH4	TG	(18:1_18:2_24:1)	(18:1)	(18:2)	(24:1)		C63 H118 O6 N1	984.895	22.9618	0.0579698	2.32627	4.86098e-07	0.425193	4.88225e+06	6.52925e+06	9.26237e+06	6.12638e+06	6.97874e+06	6.62401e+06	1.78209e+07	1.51061e+07	1.55059e+07	1.62368e+07	1.53242e+07	1.39945e+07	1.39807e+07	1.3989e+07	1.26262e+07
1385POS		TG(20:0_18:1_22:5)+Na	TG(60:6)+Na	TG	(20:0_18:1_22:5)	(20:0)	(18:1)	(22:5)		C63 H110 O6 Na1	985.819	22.1004	0.0808261	3.01622	0.000179067	0.446035	3.2599e+06	4.21714e+06	6.37151e+06	4.48562e+06	5.02149e+06	6.57501e+06	2.02574e+07	9.84124e+06	1.76654e+07	1.06075e+07	1.63331e+07	1.55729e+07	9.93746e+06	9.8986e+06	1.13741e+07
1386POS		TG(18:1_18:1_24:1)+NH4	TG(60:3)+NH4	TG	(18:1_18:1_24:1)	(18:1)	(18:1)	(24:1)		C63 H120 O6 N1	986.911	23.4501	0.00547955	2.96627	6.60414e-08	0.903221	1.40188e+07	1.72513e+07	2.16814e+07	1.61179e+07	2.00563e+07	1.7732e+07	6.1869e+07	4.96156e+07	5.0408e+07	5.60451e+07	5.25907e+07	4.64403e+07	4.22167e+07	4.22187e+07	4.18183e+07
1387POS		TG(20:1_20:4_22:3)+H	TG(62:8)+H	TG	(20:1_20:4_22:3)	(20:1)	(20:4)	(22:3)		C65 H111 O6	987.838	22.4795	0.0419331	1.95059	0.00127228	0.250006	3.79488e+06	4.68628e+06	5.33022e+06	4.19569e+06	3.47904e+06	5.04227e+06	1.3061e+07	7.40442e+06	8.1101e+06	8.21314e+06	7.20694e+06	7.75036e+06	7.14948e+06	6.6489e+06	7.16301e+06
1388POS		TG(20:1_18:1_22:3)+Na	TG(60:5)+Na	TG	(20:1_18:1_22:3)	(20:1)	(18:1)	(22:3)		C63 H112 O6 Na1	987.835	22.561	0.00547454	1.74472	3.93001e-06	0.143473	1.59953e+06	1.76942e+06	2.27665e+06	1.88491e+06	2.22824e+06	2.31728e+06	3.94411e+06	3.37661e+06	3.65291e+06	3.58089e+06	3.19354e+06	3.32119e+06	3.27444e+06	3.24359e+06	3.27464e+06
1389POS		PS(49:4)+Na	PS(49:4)+Na	PS	(49:4)	(49:4)				C55 H100 O10 N1 P1 Na1	988.698	14.886	0.00154193	1.23138	0.00438091	0.0992833	3.31223e+06	3.80715e+06	4.34281e+06	4.17096e+06	4.74948e+06	3.98679e+06	5.62023e+06	4.91735e+06	4.72796e+06	5.35468e+06	4.66473e+06	4.72295e+06	5.16313e+06	5.16312e+06	5.14934e+06
138POS		Cer(m19:0_18:0)+H	Cer(m37:0)+H	Cer	(m19:0_18:0)	(m19:0)	(18:0)			C37 H76 O2 N1	566.587	16.7286	0.00503879	1.20604	0.0106819	0.212336	1.58458e+07	2.18004e+07	1.93672e+07	2.00892e+07	2.14207e+07	1.56327e+07	2.49901e+07	2.24899e+07	2.10052e+07	2.32342e+07	2.18611e+07	2.40965e+07	2.52458e+07	2.54675e+07	2.54674e+07
1391POS		TG(18:1_18:2_24:1)+Na	TG(60:4)+Na	TG	(18:1_18:2_24:1)	(18:1)	(18:2)	(24:1)		C63 H114 O6 Na1	989.851	22.9618	0.0346233	1.80112	3.41087e-07	0.244521	4.40719e+06	5.81521e+06	5.30467e+06	4.82589e+06	5.02358e+06	6.13542e+06	1.04203e+07	9.15651e+06	9.22955e+06	9.91869e+06	8.80191e+06	9.22975e+06	8.73734e+06	9.28464e+06	9.28162e+06
1392POS		PS(49:3)+Na	PS(49:3)+Na	PS	(49:3)	(49:3)				C55 H102 O10 N1 P1 Na1	990.713	16.1544	0.0151786	0.977136	0.783925	0.162638	2.44313e+06	2.86247e+06	4.12173e+06	2.95614e+06	3.07096e+06	3.58346e+06	3.37886e+06	3.0846e+06	2.83568e+06	3.24314e+06	3.19847e+06	2.86184e+06	3.60008e+06	3.60019e+06	3.69562e+06
1393POS		TG(26:0_16:0_18:1)+NH4	TG(60:1)+NH4	TG	(26:0_16:0_18:1)	(26:0)	(16:0)	(18:1)		C63 H124 O6 N1	990.942	24.4191	0.00380992	1.98384	5.61724e-07	0.522526	1.24498e+07	1.53287e+07	1.76953e+07	1.55797e+07	1.59565e+07	1.54779e+07	3.53488e+07	2.90335e+07	2.88103e+07	3.22829e+07	3.05252e+07	2.74808e+07	2.8529e+07	2.83414e+07	2.83417e+07
1394POS		TG(18:1_18:1_24:1)+Na	TG(60:3)+Na	TG	(18:1_18:1_24:1)	(18:1)	(18:1)	(24:1)		C63 H116 O6 Na1	991.866	23.4501	0.0168772	2.28266	1.25166e-07	0.52452	8.77337e+06	1.05717e+07	1.25005e+07	9.91193e+06	1.04517e+07	1.21259e+07	2.76465e+07	2.28261e+07	2.58257e+07	2.53263e+07	2.3326e+07	2.19045e+07	1.99848e+07	1.94139e+07	1.94097e+07
1395POS		TG(26:0_16:0_18:0)+NH4	TG(60:0)+NH4	TG	(26:0_16:0_18:0)	(26:0)	(16:0)	(18:0)		C63 H126 O6 N1	992.958	24.7989	0.000626517	1.36345	6.83061e-05	0.0202376	2.39811e+06	2.43939e+06	3.07961e+06	2.75226e+06	2.82999e+06	2.67186e+06	4.11726e+06	3.60257e+06	3.32454e+06	3.71027e+06	3.76928e+06	3.52479e+06	4.09647e+06	4.10092e+06	4.10092e+06
1396POS		TG(26:1_16:0_18:1)+Na	TG(60:2)+Na	TG	(26:1_16:0_18:1)	(26:1)	(16:0)	(18:1)		C63 H118 O6 Na1	993.882	23.9388	0.00415452	2.05597	2.45796e-08	0.503058	1.14825e+07	1.20944e+07	1.48044e+07	1.28794e+07	1.26662e+07	1.35561e+07	2.91373e+07	2.56997e+07	2.54731e+07	2.77849e+07	2.70835e+07	2.41236e+07	2.19755e+07	2.2134e+07	2.19754e+07
1397POS		TG(18:1_22:6_22:6)+NH4	TG(62:13)+NH4	TG	(18:1_22:6_22:6)	(18:1)	(22:6)	(22:6)		C65 H104 O6 N1	994.786	17.8068	0.00504705	3.44273	4.27092e-06	0.397008	1.49141e+06	2.19979e+06	3.15126e+06	2.2259e+06	3.35775e+06	4.10742e+06	1.0904e+07	9.78147e+06	1.05515e+07	1.06451e+07	7.35968e+06	7.67857e+06	7.54246e+06	7.47673e+06	7.54248e+06
1398POS		TG(26:0_16:0_18:1)+Na	TG(60:1)+Na	TG	(26:0_16:0_18:1)	(26:0)	(16:0)	(18:1)		C63 H120 O6 Na1	995.898	24.4191	0.00211187	1.78486	3.96643e-07	0.271556	5.49904e+06	6.07457e+06	7.57411e+06	6.35504e+06	6.29783e+06	6.79512e+06	1.25253e+07	1.14771e+07	1.12314e+07	1.16472e+07	1.18903e+07	1.01166e+07	1.00679e+07	1.01047e+07	1.00679e+07
1399POS		TG(18:1_22:5_22:6)+NH4	TG(62:12)+NH4	TG	(18:1_22:5_22:6)	(18:1)	(22:5)	(22:6)		C65 H106 O6 N1	996.801	18.2594	0.00241828	3.10448	1.81751e-05	0.486966	2.85754e+06	4.42189e+06	5.94478e+06	3.86876e+06	5.49941e+06	7.64344e+06	1.98182e+07	1.54246e+07	1.71497e+07	1.68979e+07	1.20797e+07	1.24963e+07	1.22517e+07	12200621	1.22004e+07
139POS		LPC(22:6)+H	LPC(22:6)+H	LPC	(22:6)	(22:6)				C30 H51 O7 N1 P1	568.34	1.97134	0.00466754	1.12747	0.392575	0.208292	1.15125e+07	1.59649e+07	1.68814e+07	1.33912e+07	1.89493e+07	1.63888e+07	1.29362e+07	2.18097e+07	2.23168e+07	2.1249e+07	1.36434e+07	1.29984e+07	1.90372e+07	1.90347e+07	1.91902e+07
13POS		MG(21:0)+Na	MG(21:0)+Na	MG	(21:0)	(21:0)				C24 H48 O4 Na1	423.344	5.823	0.00423223	1.22285	0.0340022	0.0485421	1.1886e+06	1.79046e+06	1.30815e+06	1.66877e+06	1.68231e+06	1.27999e+06	2.01318e+06	1.97694e+06	1.67414e+06	1.9335e+06	1.46947e+06	1.83854e+06	1.95812e+06	1.95848e+06	1.97269e+06
1400POS		TG(18:0_22:6_22:6)+NH4	TG(62:12)+NH4	TG	(18:0_22:6_22:6)	(18:0)	(22:6)	(22:6)		C65 H106 O6 N1	996.801	18.994	0.00597825	3.10192	0.000886511	0.212657	248722	670905	1.1923e+06	606507	1.5052e+06	2.38046e+06	4.10869e+06	3.64369e+06	3.93499e+06	4.32251e+06	2.15888e+06	2.31667e+06	2.74277e+06	2.77116e+06	2.74256e+06
1401POS		TG(20:4_20:4_22:6)+Na	TG(62:14)+Na	TG	(20:4_20:4_22:6)	(20:4)	(20:4)	(22:6)		C65 H98 O6 Na1	997.726	16.8919	0.0311947	1.82606	0.0323898	0.0843355	527199	772256	1.35603e+06	683077	1.26813e+06	2.54253e+06	2.62494e+06	3.00587e+06	1.81406e+06	2.53814e+06	1.4665e+06	1.6054e+06	2.24133e+06	2.23966e+06	2.12159e+06
1402POS		TG(61:8e)+K	TG(61:8e)+K	TG	(61:8e)	(61:8e)				C64 H110 O5 K1	997.798	18.2624	0.00265205	2.88734	1.80174e-05	0.499036	3.39976e+06	5.47132e+06	7.01573e+06	4.73938e+06	6.70973e+06	9.22213e+06	2.19316e+07	1.77044e+07	1.90802e+07	1.87395e+07	1.36095e+07	1.44904e+07	1.39589e+07	1.40234e+07	1.4023e+07
1403POS		TG(18:0_22:5_22:6)+NH4	TG(62:11)+NH4	TG	(18:0_22:5_22:6)	(18:0)	(22:5)	(22:6)		C65 H108 O6 N1	998.817	19.4355	0.00519395	3.23979	6.67411e-05	0.497811	2.15526e+06	4.09505e+06	5.51912e+06	3.44009e+06	6.32625e+06	8.6858e+06	1.8486e+07	1.74024e+07	1.75506e+07	2.04993e+07	1.15929e+07	1.23803e+07	1.28882e+07	1.27728e+07	1.28886e+07
1404POS		TG(18:1_22:5_22:5)+NH4	TG(62:11)+NH4	TG	(18:1_22:5_22:5)	(18:1)	(22:5)	(22:5)		C65 H108 O6 N1	998.817	18.7225	0.00882734	3.18259	0.000575959	0.430209	2.18262e+06	3.23565e+06	4.69801e+06	3.23427e+06	4.44925e+06	6.04825e+06	1.43532e+07	1.11199e+07	1.24657e+07	1.98324e+07	8.84996e+06	9.27749e+06	9.27386e+06	9.41287e+06	9.26717e+06
1405POS		TG(18:1_22:4_22:6)+NH4	TG(62:11)+NH4	TG	(18:1_22:4_22:6)	(18:1)	(22:4)	(22:6)		C65 H108 O6 N1	998.817	19.145	0.024194	2.31023	2.22426e-05	0.237745	1.26283e+06	2.0992e+06	2.36416e+06	1.79484e+06	2.9001e+06	2.98674e+06	6.24443e+06	5.19969e+06	5.33977e+06	5.41505e+06	4.33791e+06	4.43843e+06	4.33981e+06	4.34037e+06	4.16072e+06
1406POS		TG(18:1_22:6_22:6)+Na	TG(62:13)+Na	TG	(18:1_22:6_22:6)	(18:1)	(22:6)	(22:6)		C65 H100 O6 Na1	999.741	17.8068	0.00558423	2.82972	4.68056e-06	0.306912	1.38818e+06	2.08083e+06	2.42741e+06	1.7012e+06	2.82407e+06	3.72329e+06	7.7693e+06	6.35913e+06	7.0108e+06	7.35213e+06	5.89521e+06	5.63973e+06	5.15651e+06	5.10713e+06	5.10679e+06
1407POS		TG(16:2e_22:5_23:0)+K	TG(61:7e)+K	TG	(16:2e_22:5_23:0)	(16:2e)	(22:5)	(23:0)		C64 H112 O5 K1	999.814	18.7356	0.00465724	2.36977	0.00012935	0.39655	3.19219e+06	5.12148e+06	7.67589e+06	4.67768e+06	6.78605e+06	9.46705e+06	1.81435e+07	1.39813e+07	1.55754e+07	1.6294e+07	1.14563e+07	1.20425e+07	1.25851e+07	1.25829e+07	1.26858e+07
1408POS		TG(18:0_22:5_22:5)+NH4	TG(62:10)+NH4	TG	(18:0_22:5_22:5)	(18:0)	(22:5)	(22:5)		C65 H110 O6 N1	1000.83	19.8789	0.0617584	2.71971	0.000193581	0.426374	2.61576e+06	4.20393e+06	5.76608e+06	3.69665e+06	6.08624e+06	9.92361e+06	1.78466e+07	1.52661e+07	1.51804e+07	1.74872e+07	1.06904e+07	1.13548e+07	1.59185e+07	1.59277e+07	1.42785e+07
1409POS		TG(25:1_18:1_18:1)+NH4	TG(61:3)+NH4	TG	(25:1_18:1_18:1)	(25:1)	(18:1)	(18:1)		C64 H122 O6 N1	1000.93	23.6934	0.00838296	2.36393	5.42287e-08	0.295951	2.89581e+06	2.81778e+06	3.72474e+06	2.96152e+06	3.04722e+06	3.34288e+06	8.68483e+06	7.17327e+06	6.96988e+06	7.3693e+06	7.0022e+06	7.21872e+06	6.34952e+06	6.25824e+06	6.25817e+06
140POS		Cer(d18:0_18:0)+H	Cer(d36:0)+H	Cer	(d18:0_18:0)	(d18:0)	(18:0)			C36 H74 O3 N1	568.566	12.617	0.00422951	1.37937	2.68907e-05	0.0463242	6.54128e+06	6.81256e+06	8.32192e+06	7.38672e+06	7.47831e+06	7.76986e+06	1.06411e+07	1.09994e+07	1.07499e+07	9.73596e+06	9.35356e+06	9.641e+06	9.42177e+06	9.42181e+06	9.49099e+06
1410POS		TG(18:1_22:5_22:6)+Na	TG(62:12)+Na	TG	(18:1_22:5_22:6)	(18:1)	(22:5)	(22:6)		C65 H102 O6 Na1	1001.76	18.2594	0.00412685	2.51683	1.72229e-05	0.445777	4.11522e+06	5.59272e+06	6.95646e+06	5.62443e+06	7.17518e+06	9.72256e+06	1.91209e+07	1.7081e+07	1.80596e+07	1.77773e+07	1.31055e+07	1.34817e+07	1.32278e+07	1.31336e+07	1.31339e+07
1411POS		TG(18:0_22:4_22:5)+NH4	TG(62:9)+NH4	TG	(18:0_22:4_22:5)	(18:0)	(22:4)	(22:5)		C65 H112 O6 N1	1002.85	20.7508	0.00466913	2.34459	8.28072e-05	0.244874	1.19521e+06	1.94402e+06	2.54447e+06	1.96293e+06	3.06607e+06	2.94516e+06	6.57177e+06	5.58392e+06	4.89402e+06	6.22734e+06	4.37262e+06	4.3725e+06	4.73572e+06	4.69764e+06	4.69762e+06
1412POS		TG(25:0_18:1_18:1)+NH4	TG(61:2)+NH4	TG	(25:0_18:1_18:1)	(25:0)	(18:1)	(18:1)		C64 H124 O6 N1	1002.94	24.1497	0.00861494	2.3558	3.34509e-08	0.347008	3.30037e+06	4.01039e+06	4.86978e+06	4.1018e+06	4.6761e+06	4.26495e+06	1.10605e+07	9.41831e+06	9.64533e+06	1.05205e+07	9.70872e+06	9.06791e+06	8.46632e+06	8.43967e+06	8.32962e+06
1413POS		TG(18:1_22:5_22:5)+Na	TG(62:11)+Na	TG	(18:1_22:5_22:5)	(18:1)	(22:5)	(22:5)		C65 H104 O6 Na1	1003.77	18.7225	0.00534589	2.32567	1.94893e-06	0.345757	2.72741e+06	4.2417e+06	5.0499e+06	3.92313e+06	5.04509e+06	6.22221e+06	1.18274e+07	1.04709e+07	1.08326e+07	1.11301e+07	9.60175e+06	9.41727e+06	8.70331e+06	8.6238e+06	8.62264e+06
1414POS		TG(18:0_22:5_22:6)+Na	TG(62:11)+Na	TG	(18:0_22:5_22:6)	(18:0)	(22:5)	(22:6)		C65 H104 O6 Na1	1003.77	19.4355	0.0151593	2.00441	0.000444168	0.269797	2.84762e+06	4.33714e+06	5.72282e+06	4.05292e+06	5.81411e+06	8.45426e+06	11218631	1.11895e+07	1.13548e+07	1.19178e+07	8.08991e+06	8.82491e+06	8.94653e+06	8.7155e+06	8.95025e+06
1415POS		TG(20:3e_18:1_23:1)+K	TG(61:5e)+K	TG	(20:3e_18:1_23:1)	(20:3e)	(18:1)	(23:1)		C64 H116 O5 K1	1003.85	18.762	0.0121153	1.99212	0.00646598	0.100226	2.83655e+06	873763	1.26939e+06	579617	1.26229e+06	1.64711e+06	3.43962e+06	2.6041e+06	3.09688e+06	3.47516e+06	2.09116e+06	2.16382e+06	2.26382e+06	2.31239e+06	2.3116e+06
1416POS		TG(26:0_17:0_18:1)+NH4	TG(61:1)+NH4	TG	(26:0_17:0_18:1)	(26:0)	(17:0)	(18:1)		C64 H126 O6 N1	1004.96	24.6067	0.00389887	2.39586	8.12202e-08	0.236518	1.60109e+06	1.6538e+06	2.33501e+06	2.00666e+06	2.04758e+06	1.80722e+06	4.90925e+06	4.85618e+06	4.24229e+06	4.85145e+06	4.60913e+06	3.9676e+06	3.97098e+06	3.94445e+06	3.94411e+06
1417POS		TG(18:0_22:5_22:5)+Na	TG(62:10)+Na	TG	(18:0_22:5_22:5)	(18:0)	(22:5)	(22:5)		C65 H106 O6 Na1	1005.79	19.8789	0.0501302	1.61715	0.0614746	0.130421	3.79681e+06	5.42732e+06	7.01973e+06	4.5661e+06	7.02268e+06	1.84044e+07	1.30877e+07	1.27835e+07	1.26939e+07	1.39991e+07	1.05155e+07	1.16926e+07	1.61132e+07	1.75998e+07	1.75967e+07
1418POS		TG(25:1_18:1_18:1)+Na	TG(61:3)+Na	TG	(25:1_18:1_18:1)	(25:1)	(18:1)	(18:1)		C64 H118 O6 Na1	1005.88	23.6934	0.00568838	2.06558	1.06832e-06	0.189355	1.55951e+06	1.59955e+06	2.41851e+06	1.99067e+06	1.83601e+06	2.03704e+06	4.49605e+06	3.53853e+06	4.10847e+06	3.77174e+06	4.07128e+06	3.64684e+06	3.32336e+06	3.32364e+06	3.29086e+06
1419POS		TG(18:0_22:2_22:5)+NH4	TG(62:7)+NH4	TG	(18:0_22:2_22:5)	(18:0)	(22:2)	(22:5)		C65 H116 O6 N1	1006.88	19.694	0.00526633	3.28681	2.87005e-07	0.855359	8.54743e+06	1.23208e+07	1.53057e+07	1.18091e+07	1.49132e+07	1.76341e+07	5.14134e+07	4.46777e+07	4.4771e+07	4.78756e+07	3.86387e+07	3.73114e+07	3.47083e+07	3.4709e+07	3.4393e+07
141POS		LPC(22:5)+H	LPC(22:5)+H	LPC	(22:5)	(22:5)				C30 H53 O7 N1 P1	570.355	2.14043	0.00593133	1.04566	0.714332	0.287904	1.20432e+07	1.63737e+07	1.92469e+07	1.46805e+07	1.98552e+07	1.80413e+07	1.3913e+07	2.10648e+07	2.02423e+07	2.18821e+07	1.41189e+07	1.35966e+07	2.00643e+07	2.00174e+07	2.02434e+07
1420POS		TG(25:0_18:1_20:4)+H	TG(63:5)+H	TG	(25:0_18:1_20:4)	(25:0)	(18:1)	(20:4)		C66 H119 O6	1007.9	24.1693	0.00478931	2.19533	6.5549e-09	0.214455	1.80128e+06	1.74319e+06	2.28725e+06	1.6064e+06	2.07843e+06	2.24221e+06	4.54745e+06	4.28828e+06	4.13766e+06	4.41831e+06	4.24406e+06	4.17864e+06	3.50368e+06	3.4748e+06	3.47476e+06
1421POS		TG(16:0_22:5_24:1)+NH4	TG(62:6)+NH4	TG	(16:0_22:5_24:1)	(16:0)	(22:5)	(24:1)		C65 H118 O6 N1	1008.9	22.7691	0.013143	2.92724	0.000291733	0.460793	3.01155e+06	4.27797e+06	5.39547e+06	3.84716e+06	8.63098e+06	5.09056e+06	2.26789e+07	1.34947e+07	1.29623e+07	1.3914e+07	1.34213e+07	1.20886e+07	1.11104e+07	1.0861e+07	1.08616e+07
1422POS		TG(18:1_20:3_24:1)+NH4	TG(62:5)+NH4	TG	(18:1_20:3_24:1)	(18:1)	(20:3)	(24:1)		C65 H120 O6 N1	1010.91	23.0559	0.0573456	1.93434	1.47372e-05	0.290081	4.26674e+06	5.15993e+06	6.25744e+06	5.23948e+06	6.34913e+06	5.10612e+06	1.21033e+07	8.18548e+06	1.00406e+07	1.15032e+07	10795385	1.00038e+07	9.75392e+06	8.82039e+06	9.76321e+06
1423POS		TG(16:0_22:5_24:0)+NH4	TG(62:5)+NH4	TG	(16:0_22:5_24:0)	(16:0)	(22:5)	(24:0)		C65 H120 O6 N1	1010.91	23.3964	0.00780811	2.05176	1.61407e-05	0.256248	2.48643e+06	2.87337e+06	4.03496e+06	3.5148e+06	3.92818e+06	3.83565e+06	8.86616e+06	7.16995e+06	6.16192e+06	7.14357e+06	6.53434e+06	6.54086e+06	6.61876e+06	6.52949e+06	6.53062e+06
1424POS		TG(18:1_22:1_22:5)+Na	TG(62:7)+Na	TG	(18:1_22:1_22:5)	(18:1)	(22:1)	(22:5)		C65 H112 O6 Na1	1011.84	22.0261	0.0196085	2.15206	1.72844e-06	0.247001	2.17895e+06	2.46346e+06	3.50307e+06	2.64531e+06	2.84165e+06	2.95168e+06	6.59451e+06	6.17738e+06	5.67812e+06	6.65837e+06	5.56671e+06	5.01498e+06	6.16498e+06	6.38289e+06	6.17736e+06
1425POS		PE(55:4)+Li	PE(55:4)+Li	PE	(55:4)	(55:4)				C60 H112 O8 N1 P1 Li1	1012.83	18.117	0.0188263	0.765607	0.426631	0.0982934	755549	1.53561e+06	2.68561e+06	574670	788223	1.60051e+06	890281	908279	1.11054e+06	1.86918e+06	538488	762279	1.91417e+06	1.91098e+06	1.97556e+06
1426POS		TG(18:1_22:1_22:2)+NH4	TG(62:4)+NH4	TG	(18:1_22:1_22:2)	(18:1)	(22:1)	(22:2)		C65 H122 O6 N1	1012.93	21.753	0.00628237	2.57815	3.29721e-08	0.432677	4.30542e+06	5.13144e+06	6.53442e+06	4.94788e+06	5.48474e+06	6.48979e+06	1.57132e+07	1.4204e+07	1.46777e+07	1.40574e+07	1.37494e+07	1.24032e+07	1.18371e+07	1.17094e+07	1.17091e+07
1427POS		TG(18:1_22:1_22:2)+NH4	TG(62:4)+NH4	TG	(18:1_22:1_22:2)	(18:1)	(22:1)	(22:2)		C65 H122 O6 N1	1012.93	22.1726	0.00929611	2.00314	1.33776e-06	0.194748	2.45145e+06	1.91504e+06	2.56186e+06	1.90965e+06	2.361e+06	2.61071e+06	4.77825e+06	4.61615e+06	4.57597e+06	5.32939e+06	4.44012e+06	3.92293e+06	3.89969e+06	3.96215e+06	3.89839e+06
1428POS		TG(26:1_18:1_18:2)+NH4	TG(62:4)+NH4	TG	(26:1_18:1_18:2)	(26:1)	(18:1)	(18:2)		C65 H122 O6 N1	1012.93	23.4837	0.00334745	2.39339	3.06323e-07	0.4811	6.58648e+06	7.2951e+06	9.28499e+06	7.67065e+06	8.22427e+06	8.34197e+06	2.2646e+07	1.80911e+07	1.81133e+07	1.95596e+07	1.84185e+07	1.66264e+07	1.64424e+07	1.64424e+07	1.63473e+07
1429POS		TG(26:1_18:1_18:2)+NH4	TG(62:4)+NH4	TG	(26:1_18:1_18:2)	(26:1)	(18:1)	(18:2)		C65 H122 O6 N1	1012.93	23.686	0.0168503	1.94182	3.78621e-05	0.112543	748835	702000	1.0825e+06	689097	950188	939435	1.98576e+06	1.66055e+06	1.68388e+06	1.78414e+06	1.49312e+06	1.31922e+06	1.52804e+06	1.57284e+06	1.52759e+06
142POS		PC(21:4)+H	PC(21:4)+H	PC	(21:4)	(21:4)				C29 H51 O8 N1 P1	572.335	2.13256	0.00504593	1.6218	0.0122946	0.162046	3.21701e+06	8.46185e+06	8.75518e+06	8.32482e+06	8.80628e+06	6.18321e+06	9.9143e+06	1.33822e+07	1.28878e+07	1.55046e+07	7.25374e+06	1.20085e+07	1.01041e+07	1.0016e+07	1.0104e+07
1430POS		TG(24:1_20:4_20:4)+H	TG(64:9)+H	TG	(24:1_20:4_20:4)	(24:1)	(20:4)	(20:4)		C67 H113 O6	1013.85	22.774	0.0119652	1.89395	0.00287241	0.209403	5.36256e+06	4.18123e+06	4.86115e+06	3.77598e+06	4.14586e+06	5.06966e+06	1.2984e+07	7.03178e+06	7.16339e+06	7.6805e+06	6.77656e+06	1.02514e+07	6.65575e+06	6.51911e+06	6.65646e+06
1431POS		TG(26:1_18:1_18:1)+NH4	TG(62:3)+NH4	TG	(26:1_18:1_18:1)	(26:1)	(18:1)	(18:1)		C65 H124 O6 N1	1014.94	23.9164	0.00947402	2.45892	3.53743e-08	0.774667	1.65158e+07	1.82217e+07	2.20666e+07	1.85366e+07	2.0538e+07	1.96791e+07	5.34128e+07	4.38548e+07	4.58332e+07	4.95907e+07	4.9274e+07	4.21819e+07	3.9709e+07	3.97106e+07	3.90617e+07
1432POS		TG(16:0_22:5_24:0)+Na	TG(62:5)+Na	TG	(16:0_22:5_24:0)	(16:0)	(22:5)	(24:0)		C65 H116 O6 Na1	1015.87	23.3964	0.0057469	1.76931	2.88775e-05	0.148781	1.67543e+06	2.10136e+06	2.35146e+06	2.11017e+06	2.18289e+06	2.40279e+06	4.06245e+06	3.29824e+06	3.64429e+06	4.41497e+06	4.10952e+06	3.16035e+06	3.13756e+06	3.10659e+06	3.10648e+06
1433POS		TG(26:0_18:1_18:1)+NH4	TG(62:2)+NH4	TG	(26:0_18:1_18:1)	(26:0)	(18:1)	(18:1)		C65 H126 O6 N1	1016.96	24.398	0.00648771	2.28707	9.45289e-08	0.680754	1.43162e+07	1.71409e+07	2.01592e+07	1.67786e+07	1.90918e+07	1.78884e+07	4.66197e+07	3.81454e+07	3.86342e+07	4.10941e+07	4.01367e+07	3.637e+07	3.47931e+07	3.4405e+07	3.44052e+07
1434POS		TG(26:1_18:1_18:2)+Na	TG(62:4)+Na	TG	(26:1_18:1_18:2)	(26:1)	(18:1)	(18:2)		C65 H118 O6 Na1	1017.88	23.4837	0.0140013	1.73037	3.982e-08	0.219051	3.81818e+06	4.72578e+06	5.28028e+06	4.67919e+06	4.82125e+06	5.15062e+06	8.57676e+06	8.0559e+06	8.38978e+06	7.90656e+06	8.03069e+06	8.31321e+06	8.18237e+06	8.19398e+06	7.99145e+06
1435POS		TG(26:0_18:0_18:1)+NH4	TG(62:1)+NH4	TG	(26:0_18:0_18:1)	(26:0)	(18:0)	(18:1)		C65 H128 O6 N1	1018.97	24.7827	0.00183196	1.98063	2.50195e-07	0.334345	5.49066e+06	6.00294e+06	7.26105e+06	6.30631e+06	6.74087e+06	6.29471e+06	1.4234e+07	1.18793e+07	1.17373e+07	1.33541e+07	1.28388e+07	1.14115e+07	1.17689e+07	1.18062e+07	1.17688e+07
1436POS		TG(26:1_18:1_18:1)+Na	TG(62:3)+Na	TG	(26:1_18:1_18:1)	(26:1)	(18:1)	(18:1)		C65 H120 O6 Na1	1019.9	23.9164	0.00751635	2.0699	2.82952e-08	0.398631	6813827	7.77843e+06	8.82999e+06	7.89857e+06	8.14595e+06	8.46568e+06	1.81647e+07	1.55825e+07	1.64671e+07	1.67908e+07	1.73145e+07	14895582	1.38257e+07	1.36468e+07	1.36477e+07
1437POS		TG(26:0_18:1_18:1)+Na	TG(62:2)+Na	TG	(26:0_18:1_18:1)	(26:0)	(18:1)	(18:1)		C65 H122 O6 Na1	1021.91	24.398	0.00527633	1.98785	5.98719e-08	0.375088	6.59691e+06	7.40728e+06	9.09786e+06	7.8949e+06	8.25745e+06	8.54895e+06	1.71439e+07	1.55107e+07	1.57277e+07	1.60972e+07	1.64591e+07	1.40874e+07	1.33895e+07	1.32686e+07	1.33916e+07
1438POS		TG(63:9e)+K	TG(63:9e)+K	TG	(63:9e)	(63:9e)				C66 H112 O5 K1	1023.81	18.271	0.0193584	2.72484	8.92227e-05	0.245258	841291	1.38647e+06	2.07582e+06	1.35433e+06	1.70198e+06	2.71308e+06	6.18127e+06	4.35316e+06	4.67052e+06	4.7916e+06	3.93869e+06	3.51195e+06	3.62633e+06	3.62682e+06	3.74954e+06
1439POS		TG(26:0_18:0_18:1)+Na	TG(62:1)+Na	TG	(26:0_18:0_18:1)	(26:0)	(18:0)	(18:1)		C65 H124 O6 Na1	1023.93	24.7827	0.00537957	1.80594	1.00221e-07	0.180362	2.42941e+06	2.37254e+06	3.11828e+06	2.86688e+06	2.57828e+06	2.7266e+06	5.14978e+06	4.78584e+06	4.81789e+06	5.07153e+06	4.87126e+06	4.36494e+06	4.34436e+06	4.30447e+06	4.34528e+06
143POS		LPC(22:4)+H	LPC(22:4)+H	LPC	(22:4)	(22:4)				C30 H55 O7 N1 P1	572.371	3.88137	0.0241257	0.728449	0.140643	0.203354	2.35122e+06	3.24941e+06	5.60819e+06	2.49611e+06	2.99583e+06	4.05365e+06	1.7652e+06	2.74278e+06	3.29403e+06	3.50553e+06	1.96434e+06	1.84664e+06	3.89451e+06	3.89479e+06	4.05969e+06
1440POS		TG(26:1_18:1_19:1)+NH4	TG(63:3)+NH4	TG	(26:1_18:1_19:1)	(26:1)	(18:1)	(19:1)		C66 H126 O6 N1	1028.96	24.1155	0.00432789	2.5479	2.16067e-08	0.25871	1.74597e+06	1.80314e+06	2.29542e+06	2.11222e+06	2.07575e+06	1.86538e+06	5.80912e+06	4.97917e+06	4.60251e+06	5.22852e+06	4.93745e+06	4.75781e+06	4.24625e+06	4.21446e+06	4.24617e+06
1441POS		TG(26:0_18:1_19:1)+NH4	TG(63:2)+NH4	TG	(26:0_18:1_19:1)	(26:0)	(18:1)	(19:1)		C66 H128 O6 N1	1030.97	24.5564	0.00719457	2.5108	1.13655e-07	0.257646	1.7146e+06	1.85412e+06	2.49046e+06	2.00306e+06	2.12075e+06	1.97518e+06	5.82883e+06	4.8575e+06	4.80015e+06	5.53425e+06	5.01424e+06	4.49179e+06	4.38996e+06	4.39001e+06	4.33551e+06
1442POS		PE(56:1)+Li	PE(56:1)+Li	PE	(56:1)	(56:1)				C61 H120 O8 N1 P1 Li1	1032.89	19.958	0.0346412	2.28483	0.00113401	0.324817	2256346	4.5771e+06	6.14101e+06	2.63185e+06	6.73437e+06	7.75811e+06	1.35924e+07	1.29445e+07	1.04814e+07	1.47204e+07	8.01579e+06	9.01629e+06	9.86553e+06	9.87064e+06	9.28762e+06
1443POS		TG(20:0_22:4_22:4)+NH4	TG(64:8)+NH4	TG	(20:0_22:4_22:4)	(20:0)	(22:4)	(22:4)		C67 H118 O6 N1	1032.9	19.7	0.00531839	3.17415	1.11715e-06	0.717125	6.18901e+06	8.31117e+06	1.14449e+07	8.38641e+06	1.23052e+07	1.42595e+07	3.74244e+07	3.23967e+07	3.42119e+07	3.49385e+07	2.68163e+07	2.75059e+07	2.50724e+07	2.48416e+07	2.50713e+07
1444POS		TG(18:1_22:6_24:1)+NH4	TG(64:8)+NH4	TG	(18:1_22:6_24:1)	(18:1)	(22:6)	(24:1)		C67 H118 O6 N1	1032.9	22.4787	0.0280906	2.63025	5.74684e-07	0.291274	1.59576e+06	2.27813e+06	2.81825e+06	2.2885e+06	2.51156e+06	2.64217e+06	7.487e+06	6.15534e+06	5.97994e+06	6.43219e+06	5.74211e+06	5.38033e+06	5.35492e+06	5.35596e+06	5.09903e+06
1445POS		TG(18:1_22:5_24:1)+NH4	TG(64:7)+NH4	TG	(18:1_22:5_24:1)	(18:1)	(22:5)	(24:1)		C67 H120 O6 N1	1034.91	22.7307	0.00492628	3.15621	1.7594e-07	0.462619	3.03932e+06	3.72946e+06	5.06404e+06	3.78991e+06	4.8695e+06	4.54084e+06	1.60152e+07	1.23122e+07	1.26035e+07	1.37527e+07	1.27016e+07	1.16247e+07	1.06113e+07	1.05207e+07	1.05218e+07
1446POS		TG(26:1_16:0_22:6)+NH4	TG(64:7)+NH4	TG	(26:1_16:0_22:6)	(26:1)	(16:0)	(22:6)		C67 H120 O6 N1	1034.91	23.1588	0.00534486	2.3309	3.74298e-07	0.285797	2.17601e+06	2.72806e+06	3.66693e+06	2.81567e+06	3.10594e+06	3.25908e+06	7.94962e+06	6.83754e+06	6.56925e+06	7.35901e+06	6.45827e+06	6.20373e+06	5.98782e+06	5.93236e+06	5.93309e+06
1447POS		TG(18:1_22:5_24:0)+NH4	TG(64:6)+NH4	TG	(18:1_22:5_24:0)	(18:1)	(22:5)	(24:0)		C67 H122 O6 N1	1036.93	23.3677	0.00402741	2.24132	1.84116e-05	0.381612	4.75149e+06	6.18727e+06	7.78095e+06	6.22719e+06	7.18822e+06	7.05347e+06	1.62589e+07	1.34787e+07	1.86296e+07	1.42614e+07	1.28962e+07	1.23096e+07	1.26731e+07	1.26737e+07	1.25852e+07
1448POS		TG(18:1_22:6_24:1)+Na	TG(64:8)+Na	TG	(18:1_22:6_24:1)	(18:1)	(22:6)	(24:1)		C67 H114 O6 Na1	1037.85	22.4787	0.0087283	1.93895	3.046e-06	0.179454	1.6717e+06	1.98767e+06	2.39984e+06	1.78274e+06	2.15273e+06	2.42461e+06	4.71408e+06	3.89225e+06	4.06725e+06	4.08064e+06	3.83537e+06	3.49086e+06	3.62474e+06	3.6247e+06	3.5702e+06
1449POS		TG(26:0_16:0_22:5)+NH4	TG(64:5)+NH4	TG	(26:0_16:0_22:5)	(26:0)	(16:0)	(22:5)		C67 H124 O6 N1	1038.94	23.8793	0.0065746	1.42366	0.0035718	0.0546878	3.07825e+06	4.05155e+06	5.81286e+06	3.74719e+06	4.24312e+06	5.26328e+06	7.52738e+06	6.04278e+06	5.9455e+06	6.07659e+06	5.82152e+06	5.88069e+06	6.16582e+06	6.10365e+06	6.09048e+06
144POS		LPC(22:4)+H	LPC(22:4)+H	LPC	(22:4)	(22:4)				C30 H55 O7 N1 P1	572.371	2.60681	0.0169235	0.755476	0.043795	0.257694	3.56731e+06	4.5956e+06	5.30209e+06	4.62391e+06	5.1136e+06	4.49501e+06	2.60355e+06	4.0404e+06	4.68929e+06	4.48655e+06	2.74794e+06	2.35708e+06	4.3581e+06	4.50802e+06	4.42898e+06
1450POS		TG(18:1_22:5_24:1)+Na	TG(64:7)+Na	TG	(18:1_22:5_24:1)	(18:1)	(22:5)	(24:1)		C67 H116 O6 Na1	1039.87	22.7307	0.0298885	1.76889	2.36814e-07	0.186933	2.32799e+06	3.0083e+06	3.58899e+06	2.98083e+06	3.36814e+06	3.43779e+06	5.57498e+06	5.58725e+06	5.58861e+06	5.22706e+06	5.524e+06	5.59774e+06	6.25265e+06	5.94223e+06	5.93735e+06
1451POS		TG(26:1_18:1_20:2)+NH4	TG(64:4)+NH4	TG	(26:1_18:1_20:2)	(26:1)	(18:1)	(20:2)		C67 H126 O6 N1	1040.96	23.9349	0.0162352	2.23096	1.36027e-07	0.298343	2.98523e+06	3.72483e+06	4.33197e+06	3.58972e+06	3.94029e+06	4.04064e+06	8.6844e+06	7.39306e+06	8.51782e+06	8.1897e+06	8.05029e+06	9.6127e+06	7.91985e+06	8.09465e+06	8.17606e+06
1452POS		TG(18:1_22:5_24:0)+Na	TG(64:6)+Na	TG	(18:1_22:5_24:0)	(18:1)	(22:5)	(24:0)		C67 H118 O6 Na1	1041.88	23.3677	0.0118972	1.88632	0.0013697	0.238734	4.48784e+06	4.13952e+06	4.84039e+06	3.99697e+06	4.24064e+06	4.45014e+06	1.13133e+07	7.18443e+06	6.66295e+06	1.05805e+07	7.09411e+06	6.50221e+06	6.54274e+06	6.54528e+06	6.4101e+06
1453POS		TG(26:1_18:1_20:1)+NH4	TG(64:3)+NH4	TG	(26:1_18:1_20:1)	(26:1)	(18:1)	(20:1)		C67 H128 O6 N1	1042.97	24.3199	0.0064352	2.2704	1.63165e-07	0.400389	5.10451e+06	6.00688e+06	6.83037e+06	5.8716e+06	6.73262e+06	6.31457e+06	1.59075e+07	1.30577e+07	1.3601e+07	1.53407e+07	1.32565e+07	1.25247e+07	1.23261e+07	1.21907e+07	1.23289e+07
1454POS		TG(28:0_18:1_18:1)+NH4	TG(64:2)+NH4	TG	(28:0_18:1_18:1)	(28:0)	(18:1)	(18:1)		C67 H130 O6 N1	1044.99	24.733	0.011871	2.20473	2.50035e-08	0.380582	4.85568e+06	5.95595e+06	6.54797e+06	5.83007e+06	6.46921e+06	6.05214e+06	1.44421e+07	1.26624e+07	1.24523e+07	1.41892e+07	1.28198e+07	1.21673e+07	1.18406e+07	1.18426e+07	1.15998e+07
1455POS		TG(26:0_18:1_20:0)+NH4	TG(64:1)+NH4	TG	(26:0_18:1_20:0)	(26:0)	(18:1)	(20:0)		C67 H132 O6 N1	1047	25.0948	0.00685535	2.13553	3.60696e-06	0.217558	1.7355e+06	2.13129e+06	2.41778e+06	2.15461e+06	2.27107e+06	2.23441e+06	5.75638e+06	4.30567e+06	4.17121e+06	4.8624e+06	4.24226e+06	4.30583e+06	4.32932e+06	4.33149e+06	4.27922e+06
1456POS		TG(26:1_18:1_20:1)+Na	TG(64:3)+Na	TG	(26:1_18:1_20:1)	(26:1)	(18:1)	(20:1)		C67 H124 O6 Na1	1047.93	24.3199	0.0092877	1.93915	5.89664e-08	0.218476	2.50526e+06	2.78029e+06	3.34655e+06	3.00967e+06	2.82139e+06	3.2182e+06	6.26207e+06	5.52253e+06	5.66646e+06	5.93515e+06	5.71077e+06	5.18974e+06	4.84224e+06	4.76521e+06	4.84314e+06
1457POS		TG(26:1_18:1_22:6)+NH4	TG(66:8)+NH4	TG	(26:1_18:1_22:6)	(26:1)	(18:1)	(22:6)		C69 H122 O6 N1	1060.93	23.0903	0.0212776	2.18093	1.74079e-06	0.24602	2.38136e+06	2.3467e+06	3.09807e+06	2.35228e+06	3.02129e+06	2.82548e+06	6.74322e+06	5.77617e+06	6.09052e+06	6.29408e+06	5.05432e+06	4.99149e+06	5.40747e+06	5.21395e+06	5.21199e+06
1458POS		TG(26:1_18:1_22:5)+NH4	TG(66:7)+NH4	TG	(26:1_18:1_22:5)	(26:1)	(18:1)	(22:5)		C69 H124 O6 N1	1062.94	23.294	0.00689219	1.97051	1.09582e-06	0.289099	3.64841e+06	4.31281e+06	5.8375e+06	4.91694e+06	5.208e+06	5.03826e+06	1.09419e+07	9.14333e+06	8.79099e+06	9.88855e+06	9.37488e+06	8.93002e+06	8.79145e+06	8.79151e+06	8.68695e+06
1459POS		TG(26:0_18:1_22:5)+NH4	TG(66:6)+NH4	TG	(26:0_18:1_22:5)	(26:0)	(18:1)	(22:5)		C69 H126 O6 N1	1064.96	23.8646	0.0102577	1.90107	0.0012934	0.213389	3.33935e+06	3.72415e+06	7.43397e+06	3.37184e+06	4.57191e+06	4.27281e+06	9.04199e+06	7.38996e+06	7.3577e+06	8.44847e+06	1.13731e+07	7.17405e+06	7.43105e+06	7.30252e+06	7298700
145POS		DG(32:2e)+Na	DG(32:2e)+Na	DG	(32:2e)	(32:2e)				C35 H66 O4 Na1	573.485	17.0716	0.0130172	1.86417	0.00535868	0.220015	3.69326e+06	3.59989e+06	3.82927e+06	5.23666e+06	4.26635e+06	2.14031e+06	1.05144e+07	6.22146e+06	6.2228e+06	8.4511e+06	4.96438e+06	6.06501e+06	6.32615e+06	6.48499e+06	6.36266e+06
1460POS		TG(26:1_18:1_22:6)+Na	TG(66:8)+Na	TG	(26:1_18:1_22:6)	(26:1)	(18:1)	(22:6)		C69 H118 O6 Na1	1065.88	23.0903	0.0136192	1.74035	3.88319e-05	0.126043	1.45832e+06	1.53167e+06	2.03338e+06	1.59874e+06	1.73988e+06	1.97171e+06	3.31085e+06	3.19541e+06	3.07938e+06	3.35471e+06	2.54749e+06	2.49637e+06	2.66008e+06	2.65222e+06	2.59435e+06
1461POS		TG(26:1_18:1_22:5)+Na	TG(66:7)+Na	TG	(26:1_18:1_22:5)	(26:1)	(18:1)	(22:5)		C69 H120 O6 Na1	1067.9	23.294	0.00693788	1.71067	9.16174e-06	0.153944	2.27914e+06	2.52003e+06	3.35081e+06	2.38466e+06	2.91302e+06	3.15982e+06	5.2993e+06	4.14282e+06	4.80416e+06	4.82371e+06	4.84494e+06	4.49496e+06	4.08875e+06	4.03959e+06	4.04043e+06
1462POS		TG(26:0_18:1_22:5)+Na	TG(66:6)+Na	TG	(26:0_18:1_22:5)	(26:0)	(18:1)	(22:5)		C69 H122 O6 Na1	1069.91	23.8646	0.00432687	1.45258	0.0587765	0.0357467	1.51716e+06	3.43413e+06	2.1439e+06	1.9906e+06	1.9782e+06	4.04472e+06	3.55968e+06	3.36043e+06	3.42319e+06	5.37036e+06	3.2037e+06	3.02929e+06	2.8771e+06	2.85549e+06	2.8558e+06
1463POS		TG(26:1_18:1_22:1)+NH4	TG(66:3)+NH4	TG	(26:1_18:1_22:1)	(26:1)	(18:1)	(22:1)		C69 H132 O6 N1	1071	24.6756	0.0120737	2.42238	2.71081e-08	0.276933	2.04561e+06	2.41263e+06	2.99267e+06	2.62089e+06	2.63376e+06	2.53211e+06	7.06107e+06	5.74162e+06	6.08919e+06	6.26062e+06	5.80838e+06	5.95055e+06	5.34615e+06	5.23547e+06	5.34685e+06
1464POS		TG(18:1_24:0_24:1)+NH4	TG(66:2)+NH4	TG	(18:1_24:0_24:1)	(18:1)	(24:0)	(24:1)		C69 H134 O6 N1	1073.02	25.0464	0.00784488	2.50313	6.2745e-08	0.29908	2.30674e+06	2.76989e+06	3.07639e+06	2.67713e+06	2.82306e+06	2.81623e+06	7.88827e+06	6.80239e+06	6.48732e+06	7.44939e+06	6.48614e+06	6.11164e+06	5.7776e+06	5.77788e+06	5.69958e+06
1465POS		TG(26:1_18:1_24:1)+NH4	TG(68:3)+NH4	TG	(26:1_18:1_24:1)	(26:1)	(18:1)	(24:1)		C71 H136 O6 N1	1099.04	25.0096	0.00568416	2.14602	1.19945e-06	0.208496	1.63159e+06	1.89664e+06	2.30678e+06	2.07271e+06	1.97738e+06	1.8892e+06	5.09388e+06	4.03316e+06	3.85582e+06	4.45043e+06	3.84707e+06	3.9875e+06	3.71015e+06	3.71037e+06	3.67385e+06
1466POS		TG(26:1_18:1_24:0)+NH4	TG(68:2)+NH4	TG	(26:1_18:1_24:0)	(26:1)	(18:1)	(24:0)		C71 H138 O6 N1	1101.05	25.3385	0.0142246	1.78892	6.18358e-06	0.146854	1.56787e+06	1.86785e+06	2.16502e+06	1.79819e+06	1.94829e+06	1.87339e+06	3.719e+06	3.33654e+06	3.03061e+06	3.74902e+06	3.42533e+06	2.81227e+06	3.18464e+06	3.10756e+06	3.10733e+06
1467NEG		FA(18:0)-H	FA(18:0)-H	FA	(18:0)	(18:0)				O2 H35 C18	283.264	7.54587	0.028646	1.06592	0.0872075	0.394361	8.55222e+06	1.05992e+07	9.93509e+06	1.04317e+07	1.08754e+07	1.01896e+07	1.07834e+07	1.08994e+07	1.09113e+07	1.10063e+07	1.03226e+07	1.06538e+07	1.01882e+07	1.03002e+07	1.07517e+07
1468NEG		FA(18:0)-H	FA(18:0)-H	FA	(18:0)	(18:0)				O2 H35 C18	283.264	3.92302	0.0229605	0.829028	0.0900673	0.249309	1.61546e+06	1.51432e+06	1.97587e+06	1.50838e+06	1.55831e+06	1.33829e+06	1.17382e+06	1.49652e+06	1.50915e+06	1.64431e+06	891316	1.16946e+06	1.46337e+06	1.52349e+06	1.5228e+06
1469NEG		FA(18:0)-H	FA(18:0)-H	FA	(18:0)	(18:0)				O2 H35 C18	283.264	3.585	0.0235875	0.985645	0.750534	0.142077	793259	762269	904370	871000	744213	814514	736720	830857	762095	910898	799338	779526	808760	842938	842511
146POS		PC(21:3)+H	PC(21:3)+H	PC	(21:3)	(21:3)				C29 H53 O8 N1 P1	574.35	2.38736	0.0339267	2.27416	0.00103527	0.131218	428363	963860	969818	909299	860132	790231	1.35896e+06	2.18573e+06	1.87649e+06	2.66576e+06	1.26053e+06	1.84525e+06	1327094	1.284e+06	1.37411e+06
1470NEG		FA(20:5)-H	FA(20:5)-H	FA	(20:5)	(20:5)				O2 H29 C20	301.217	3.38791	0.024739	1.31473	0.026568	0.124162	1.47543e+06	2.37749e+06	2.04286e+06	2.10628e+06	2.24237e+06	2.43269e+06	2.83104e+06	2.82805e+06	2.31018e+06	3.75304e+06	2.43492e+06	2.50972e+06	2.3442e+06	2.36394e+06	2.45495e+06
1471NEG		FA(20:4)-H	FA(20:4)-H	FA	(20:4)	(20:4)				O2 H31 C20	303.233	4.29511	0.0230046	1.10399	0.172468	0.389044	2.46577e+07	3.0015e+07	3.20101e+07	3.21686e+07	3.58176e+07	3.11001e+07	3.31718e+07	3.21735e+07	3.11924e+07	4.19828e+07	3.26518e+07	3.39157e+07	3.24853e+07	3.27192e+07	3.39029e+07
1472NEG		FA(22:6)-H	FA(22:6)-H	FA	(22:6)	(22:6)				O2 H31 C22	327.233	3.93394	0.0238867	1.39837	0.00371026	0.785309	2.01512e+07	2.94812e+07	2.82398e+07	3.16075e+07	3.97538e+07	3.0861e+07	4.57053e+07	3.91059e+07	3.83423e+07	4.9546e+07	3.96947e+07	3.94451e+07	3.82395e+07	3.84139e+07	3.99274e+07
1473NEG		FA(22:5)-H	FA(22:5)-H	FA	(22:5)	(22:5)				O2 H33 C22	329.249	4.483	0.0256226	1.38521	0.00431055	0.409889	6.47536e+06	8.7968e+06	8.40314e+06	1.03387e+07	1.23195e+07	9.77194e+06	1.28834e+07	1.2316e+07	1.1587e+07	1.55815e+07	1.29038e+07	1.2446e+07	1.2008e+07	1.24401e+07	1.2625e+07
1474NEG		LPE(16:1e)-H	LPE(16:1e)-H	LPE	(16:1e)	(16:1e)				C21 H43 O6 N1 P1	436.283	3.14697	0.0262114	1.04178	0.332039	0.860865	4.39516e+07	4.37984e+07	4.93978e+07	4.36392e+07	4.09664e+07	4.17148e+07	4.48724e+07	4.70021e+07	4.36861e+07	5.14497e+07	4.1962e+07	4.55042e+07	4.28831e+07	4.49081e+07	4.48728e+07
1475NEG		LPE(16:1)-H	LPE(16:1)-H	LPE	(16:1)	(16:1)				C21 H41 O7 N1 P1	450.263	2.09508	0.0244251	0.994813	0.944352	0.214859	2.09988e+06	2.63045e+06	2.52261e+06	2.4365e+06	2.38746e+06	2.35129e+06	2.19653e+06	2.25651e+06	2.38881e+06	3.16281e+06	2.13206e+06	2.21665e+06	2.41078e+06	2.52574e+06	2.50126e+06
1476NEG		LPE(16:0)-H	LPE(16:0)-H	LPE	(16:0)	(16:0)				C21 H43 O7 N1 P1	452.278	2.75569	0.0240422	0.850837	0.0610696	1.08488	2.94465e+07	2.85526e+07	3.60553e+07	2.79584e+07	2.89241e+07	2.82234e+07	2.40021e+07	2.75203e+07	3.01804e+07	2.90084e+07	1.96834e+07	2.20417e+07	2.79152e+07	2.91178e+07	2.91038e+07
1477NEG		LPE(18:2e)-H	LPE(18:2e)-H	LPE	(18:2e)	(18:2e)				C23 H45 O6 N1 P1	462.299	3.29748	0.0238372	1.03066	0.197076	0.492305	1.28171e+07	1.12425e+07	1.28503e+07	1.26255e+07	1.28914e+07	1.2154e+07	1.31996e+07	1.28187e+07	1.27206e+07	1.25784e+07	1.27533e+07	1.27964e+07	1.24388e+07	1.2532e+07	1.30017e+07
1478NEG		LPE(17:1)-H	LPE(17:1)-H	LPE	(17:1)	(17:1)				C22 H43 O7 N1 P1	464.278	2.427	0.117565	1.19296	0.658513	0.124137	404658	930043	983187	600371	942409	898221	519119	2.49292e+06	728383	965113	665564	306045	1.32048e+06	1.07471e+06	1.09376e+06
1479NEG		LPE(18:1e)-H	LPE(18:1e)-H	LPE	(18:1e)	(18:1e)				C23 H47 O6 N1 P1	464.315	4.54859	0.0257957	1.03858	0.357123	0.776863	3.0773e+07	3.56759e+07	3.38969e+07	3.25675e+07	3.29478e+07	3.54725e+07	3.33059e+07	3.37474e+07	3.41555e+07	4.03421e+07	3.38274e+07	3.37219e+07	3.48853e+07	3.50995e+07	3.65684e+07
147POS		TG(4:0_11:4_17:0)+H	TG(32:4)+H	TG	(4:0_11:4_17:0)	(4:0)	(11:4)	(17:0)		C35 H59 O6	575.431	11.9429	0.00951998	1.02228	0.741895	0.666853	4.04145e+07	5.6984e+07	5.83652e+07	5.66328e+07	6.03237e+07	5.65334e+07	6.37195e+07	5.24034e+07	5.00243e+07	5.46149e+07	5.54174e+07	60410534	6.50416e+07	6.39675e+07	6.50261e+07
1480NEG		LPE(17:0)-H	LPE(17:0)-H	LPE	(17:0)	(17:0)				C22 H45 O7 N1 P1	466.294	3.27565	0.0596258	0.758359	0.0135292	0.467001	4.56347e+06	3.98947e+06	5.39727e+06	3.6289e+06	3.84358e+06	4.13364e+06	2.92413e+06	3.90077e+06	3.59085e+06	3.64279e+06	2.58156e+06	2.74077e+06	3.66758e+06	3.68598e+06	4.0697e+06
1481NEG		LPE(18:2)-H	LPE(18:2)-H	LPE	(18:2)	(18:2)				C23 H43 O7 N1 P1	476.278	2.22711	0.0447516	0.877865	0.182344	0.369973	3.54978e+06	4.20999e+06	3.75472e+06	4.29777e+06	4.81844e+06	4.1946e+06	3.69343e+06	4.39533e+06	4.48272e+06	3.62483e+06	2.65581e+06	2.94117e+06	3.85301e+06	3.91301e+06	4.18745e+06
1483NEG		LPE(18:1)-H	LPE(18:1)-H	LPE	(18:1)	(18:1)				C23 H45 O7 N1 P1	478.294	3.57	0.0373488	0.636123	0.272199	0.275949	588167	658937	853044	1.65547e+06	1.45602e+06	1.79986e+06	2.20989e+06	410086	516182	542936	385050	396025	518062	554461	551516
1484NEG		LPE(18:0)-H	LPE(18:0)-H	LPE	(18:0)	(18:0)				C23 H47 O7 N1 P1	480.31	3.68136	0.0396692	0.573013	0.0218174	0.407254	1.37299e+06	2.88525e+06	3.76285e+06	2.39772e+06	2.79192e+06	2.93546e+06	1.40364e+06	1.68679e+06	1.7711e+06	2.67183e+06	854558	864069	2.16675e+06	2.32718e+06	2.18308e+06
1486NEG		LPG(16:0)-H	LPG(16:0)-H	LPG	(16:0)	(16:0)				C22 H44 O9 N0 P1	483.273	2.14608	0.0805509	1.18875	0.317639	0.10794	928414	1.88137e+06	2.28365e+06	1.49006e+06	1.83338e+06	1.76273e+06	1.2692e+06	2.26803e+06	1.77573e+06	3.03059e+06	1.87175e+06	1.88568e+06	1.40881e+06	1.62587e+06	1.62517e+06
1487NEG		LPE(19:1)-H	LPE(19:1)-H	LPE	(19:1)	(19:1)				C24 H47 O7 N1 P1	492.31	3.40811	0.0226375	0.830163	0.00691929	0.211173	971684	945928	1.11861e+06	966073	935228	878194	810025	858823	868878	895848	702421	691999	859126	879649	898927
1488NEG		LPE(20:1e)-H	LPE(20:1e)-H	LPE	(20:1e)	(20:1e)				C25 H51 O6 N1 P1	492.346	6.409	0.0219395	1.46456	0.000860911	0.908963	2.02338e+07	2.32844e+07	2.47497e+07	2.58671e+07	2.65806e+07	2.4542e+07	4.08902e+07	3.14039e+07	3.33008e+07	4.37261e+07	3.12736e+07	32144072	3.07754e+07	31846632	3.20712e+07
1489NEG		LPE(19:0)-H	LPE(19:0)-H	LPE	(19:0)	(19:0)				C24 H49 O7 N1 P1	494.325	4.7435	0.240475	0.838755	0.0231217	0.223147	1.08861e+06	1.17065e+06	1.25461e+06	1.10681e+06	1.1116e+06	1.13685e+06	906902	1.03414e+06	1.14919e+06	1.09767e+06	807680	765937	1.04741e+06	1.05948e+06	1.56284e+06
148POS		DG(32:1e)+Na	DG(32:1e)+Na	DG	(32:1e)	(32:1e)				C35 H68 O4 Na1	575.501	9.14324	0.105434	1.23068	0.5179	0.103043	1.07055e+07	1.20332e+07	4.08303e+07	1.05134e+07	3.13287e+07	1.22372e+07	2.71109e+07	2.20384e+07	2.22731e+07	4.24912e+07	1.53927e+07	1.5481e+07	3.8512e+07	3.17633e+07	3.82121e+07
1490NEG		LPE(20:5)-H	LPE(20:5)-H	LPE	(20:5)	(20:5)				C25 H41 O7 N1 P1	498.263	1.83708	0.0234321	1.21765	0.0923401	0.0570981	1.04511e+06	1.61137e+06	1.45611e+06	1.5557e+06	1.63202e+06	1.55871e+06	1.50127e+06	1.90872e+06	1.83918e+06	2.44369e+06	1.60928e+06	1.48503e+06	1.64713e+06	1.65884e+06	1.72022e+06
1491NEG		LPE(20:4)-H	LPE(20:4)-H	LPE	(20:4)	(20:4)				C25 H43 O7 N1 P1	500.278	2.14206	0.0363684	0.963691	0.660331	0.596759	1.32507e+07	1.67846e+07	1.72033e+07	1.67727e+07	1.7977e+07	1.59374e+07	1.49473e+07	1.63723e+07	1.74965e+07	1.98626e+07	1.28424e+07	1.28491e+07	1.64201e+07	1.65925e+07	1.75576e+07
1492NEG		LPE(20:3)-H	LPE(20:3)-H	LPE	(20:3)	(20:3)				C25 H45 O7 N1 P1	502.294	2.41818	0.132739	1.06946	0.35621	0.115622	958464	1.43574e+06	1.56516e+06	1.22535e+06	1.38913e+06	1.24505e+06	1.41503e+06	1.53183e+06	1.30573e+06	1.33768e+06	1.31408e+06	1.45763e+06	1.32011e+06	1.3448e+06	1.66348e+06
1493NEG		PE(8:0_11:2)-H	PE(19:2)-H	PE	(8:0_11:2)	(8:0)	(11:2)			C24 H43 O8 N1 P1	504.273	3.15058	0.0247554	1.0054	0.854948	0.336054	4.77758e+06	4.67124e+06	5.04954e+06	5.09287e+06	5.00418e+06	4.4219e+06	4.92236e+06	4.65749e+06	4.81941e+06	4.99708e+06	4.59583e+06	5.1817e+06	4.56109e+06	4.7768e+06	4.59977e+06
1494NEG		PE(8:0e_12:2)-H	PE(20:2e)-H	PE	(8:0e_12:2)	(8:0e)	(12:2)			C25 H47 O7 N1 P1	504.31	3.13337	0.0700044	0.971564	0.795987	0.111541	940598	630265	647875	734253	815740	698532	809462	852407	840668	715089	434509	688096	678794	768309	768364
1495NEG		PE(20:1e)-H	PE(20:1e)-H	PE	(20:1e)	(20:1e)				C25 H49 O7 N1 P1	506.325	2.61885	0.0759394	0.651873	0.00658411	0.292623	1.46157e+06	1.32583e+06	1.03987e+06	1.46814e+06	1.29329e+06	1.32629e+06	620134	775537	775310	998464	612144	1.37797e+06	1.39393e+06	1.43195e+06	1.60437e+06
1496NEG		LPE(20:1)-H	LPE(20:1)-H	LPE	(20:1)	(20:1)				C25 H49 O7 N1 P1	506.325	4.04767	0.0364016	0.915504	0.029875	0.357045	3.4676e+06	3.56586e+06	3.75037e+06	3.43454e+06	3.42998e+06	3.43289e+06	3.34265e+06	3.30727e+06	3.37143e+06	3.44084e+06	2.75033e+06	3.08745e+06	3.39052e+06	3.42442e+06	3.6249e+06
1497NEG		LPE(20:0)-H	LPE(20:0)-H	LPE	(20:0)	(20:0)				C25 H51 O7 N1 P1	508.341	5.7206	0.0279263	0.879227	0.0617665	0.291265	2.18212e+06	2.15252e+06	2.61992e+06	2.11889e+06	2.22408e+06	2.13992e+06	2.13564e+06	2.07468e+06	2.26685e+06	2.00959e+06	1.64767e+06	1.68013e+06	2.01601e+06	2.11654e+06	2.117e+06
1498NEG		PE(20:0e)-H	PE(20:0e)-H	PE	(20:0e)	(20:0e)				C25 H51 O7 N1 P1	508.341	3.70289	0.0245267	0.899799	0.0763177	0.253884	1.89397e+06	1.68677e+06	1.92907e+06	1.90292e+06	1.84577e+06	1.69461e+06	1.60168e+06	1.80677e+06	1.85148e+06	1.77644e+06	1.41232e+06	1.40691e+06	1.87001e+06	1.91462e+06	1.96397e+06
1499NEG		Cer(d18:1_14:0)-H	Cer(d32:1)-H	Cer	(d18:1_14:0)	(d18:1)	(14:0)			C32 H62 O3 N1	508.474	10.2097	0.0170902	0.28479	4.84459e-05	0.833307	4.49142e+06	5.19506e+06	5.61487e+06	5.70734e+06	7.87741e+06	7.79612e+06	990405	2.61649e+06	2.27851e+06	1.64363e+06	2.11104e+06	806665	3.54674e+06	3.44363e+06	3.44395e+06
149POS		DG(32:1e)+Na	DG(32:1e)+Na	DG	(32:1e)	(32:1e)				C35 H68 O4 Na1	575.501	17.8769	0.0121269	2.15456	0.00142475	0.528706	1.23487e+07	1.25574e+07	2.32376e+07	2.10005e+07	1.41858e+07	1.1104e+07	4.95878e+07	3.0803e+07	3.52831e+07	2.98755e+07	2.30661e+07	3.48487e+07	3.53816e+07	3.46455e+07	3.53854e+07
14POS		LPC(12:1e)+H	LPC(12:1e)+H	LPC	(12:1e)	(12:1e)				C20 H43 O6 N1 P1	424.282	4.33229	0.0257627	1.54277	0.0256913	0.166565	1.51922e+07	2.89556e+07	1.87348e+07	1.7353e+07	1.40752e+07	1.95631e+07	2.73631e+07	2.47246e+07	2.79627e+07	4.5433e+07	2.59662e+07	2.42315e+07	2.7661e+07	2.76639e+07	2.64462e+07
1500NEG		LPG(18:1)-H	LPG(18:1)-H	LPG	(18:1)	(18:1)				C24 H46 O9 N0 P1	509.288	2.20725	0.050308	1.51959	0.0167982	0.366861	2.16781e+06	5.53817e+06	5.25381e+06	4.94882e+06	5.27266e+06	4.34945e+06	5.92063e+06	8.64076e+06	5.89787e+06	9.40274e+06	6.07005e+06	5.90335e+06	5.18358e+06	5.66527e+06	5.66093e+06
1501NEG		LPC(14:0)+HCOO	LPC(14:0)+HCOO	LPC	(14:0)	(14:0)				C23 H47 O9 N1 P1	512.299	1.94622	0.025008	0.975289	0.683196	0.351579	4.20032e+06	5.40706e+06	5.59317e+06	5.0387e+06	5.20544e+06	5.07243e+06	4.3485e+06	5.20993e+06	5.12469e+06	5.84562e+06	4.75683e+06	4.47743e+06	4.88439e+06	5.08794e+06	5.11412e+06
1502NEG		LPE(22:6)-H	LPE(22:6)-H	LPE	(22:6)	(22:6)				C27 H43 O7 N1 P1	524.278	2.04971	0.025039	0.952824	0.611325	0.417565	6.14301e+06	8.80112e+06	8.1528e+06	8.66776e+06	9.0523e+06	8.54015e+06	7.25454e+06	8.50126e+06	8.64015e+06	9.99735e+06	6.14513e+06	6.49023e+06	8.1937e+06	8.24649e+06	8.57888e+06
1503NEG		LPS(18:0)-H	LPS(18:0)-H	LPS	(18:0)	(18:0)				C24 H47 O9 N1 P1	524.299	2.96565	0.0388049	1.40063	0.190273	0.149913	5.87314e+06	5.86398e+06	6.88471e+06	2.11494e+06	2.19949e+06	6.7486e+06	6.8803e+06	6.49125e+06	1.04748e+07	9.37447e+06	5.05811e+06	3.29867e+06	5.17926e+06	5.54452e+06	5.54287e+06
1504NEG		LPC(16:1e)+HCOO	LPC(16:1e)+HCOO	LPC	(16:1e)	(16:1e)				C25 H51 O8 N1 P1	524.336	2.91922	0.0242816	1.05156	0.252306	0.327674	6.00565e+06	6.6853e+06	7.16794e+06	6.41037e+06	6.66169e+06	6.64188e+06	6.6159e+06	7.09596e+06	6.747e+06	8.02015e+06	6.65305e+06	6.4812e+06	6.56464e+06	6.85072e+06	6.84662e+06
1505NEG		LPE(22:5)-H	LPE(22:5)-H	LPE	(22:5)	(22:5)				C27 H45 O7 N1 P1	526.294	2.21956	0.0300551	0.930216	0.368051	0.514737	7.55204e+06	9.33445e+06	9.9154e+06	9.98983e+06	9.97e+06	9.61216e+06	8.56877e+06	9.05511e+06	9.24632e+06	1.10413e+07	7.07316e+06	7.45521e+06	9.10588e+06	9.59967e+06	9.59418e+06
1506NEG		LPC(15:0)+HCOO	LPC(15:0)+HCOO	LPC	(15:0)	(15:0)				C24 H49 O9 N1 P1	526.315	2.22975	0.0317973	0.952617	0.470357	0.259235	2.13487e+06	2.55702e+06	2.38603e+06	1.97787e+06	2.45815e+06	2.41093e+06	1.89427e+06	2.59618e+06	2.47077e+06	2.17446e+06	1.91483e+06	2.21456e+06	1.99325e+06	2.1102e+06	2.10395e+06
1507NEG		LPC(16:0e)+HCOO	LPC(16:0e)+HCOO	LPC	(16:0e)	(16:0e)				C25 H53 O8 N1 P1	526.351	3.07289	0.0299992	0.930013	0.158318	0.321636	3.23639e+06	3.34772e+06	3.28277e+06	3.19058e+06	3.12179e+06	3.08299e+06	2.81013e+06	3.31258e+06	3.36905e+06	3.17826e+06	2.53241e+06	2.71172e+06	3.04138e+06	3.20733e+06	3.20272e+06
1508NEG		PE(10:0_11:4)-H	PE(21:4)-H	PE	(10:0_11:4)	(10:0)	(11:4)			C26 H43 O8 N1 P1	528.273	2.22568	0.025873	1.27438	0.119057	0.25338	7.60553e+06	1.95861e+07	1.85728e+07	1.89673e+07	1.95488e+07	1.75916e+07	1.86312e+07	2.1796e+07	1.97475e+07	3.11799e+07	1.86604e+07	1.98087e+07	1.86308e+07	1.87698e+07	1.95423e+07
1509NEG		LPE(22:4)-H	LPE(22:4)-H	LPE	(22:4)	(22:4)				C27 H47 O7 N1 P1	528.31	2.65622	0.0326676	0.820123	0.019597	0.307829	1.84722e+06	1.96549e+06	1.95758e+06	2.16343e+06	2.29567e+06	2.18789e+06	1.61214e+06	1.64269e+06	1.64132e+06	2.23784e+06	1.40681e+06	1.64289e+06	1.86541e+06	1.97515e+06	1.97503e+06
150POS		DG(32:1e)+Na	DG(32:1e)+Na	DG	(32:1e)	(32:1e)				C35 H68 O4 Na1	575.501	18.8227	0.0284574	1.8799	0.0249381	0.299264	5.89655e+06	6.65744e+06	4.96608e+06	6.83796e+06	7.37216e+06	7.99525e+06	2.00741e+07	9.49568e+06	1.65502e+07	1.40947e+07	7.37601e+06	7.0892e+06	9.49734e+06	9.81991e+06	1.00521e+07
1510NEG		PE(10:0_11:3)-H	PE(21:3)-H	PE	(10:0_11:3)	(10:0)	(11:3)			C26 H45 O8 N1 P1	530.289	3.29352	0.0277625	0.997349	0.962197	0.185233	1.52081e+06	1.46729e+06	1.80465e+06	1.62078e+06	1.80398e+06	1.41913e+06	1.50482e+06	1.57053e+06	1.70774e+06	1.50973e+06	1.49572e+06	1.82255e+06	1.41452e+06	1.48469e+06	1.4849e+06
1511NEG		PE(10:0_11:2)-H	PE(21:2)-H	PE	(10:0_11:2)	(10:0)	(11:2)			C26 H47 O8 N1 P1	532.304	4.53707	0.0170766	1.04857	0.378701	0.244198	3.85804e+06	4.29541e+06	4.32297e+06	3.81879e+06	3.97392e+06	4.16029e+06	4.1052e+06	4.05703e+06	3.91263e+06	5.21889e+06	4.06447e+06	4.25784e+06	4.06958e+06	4.19883e+06	4.08617e+06
1512NEG		Cer(d18:2_16:0)-H	Cer(d34:2)-H	Cer	(d18:2_16:0)	(d18:2)	(16:0)			C34 H64 O3 N1	534.489	10.3496	0.0162665	0.832521	0.135556	0.315367	2.03725e+06	2.29051e+06	3.27416e+06	2.79661e+06	3.70044e+06	3.55453e+06	2.02427e+06	2.50487e+06	2.60879e+06	2.4027e+06	2.88995e+06	2.26633e+06	2.98805e+06	2.9069e+06	2.90401e+06
1513NEG		LPE(22:0)-H	LPE(22:0)-H	LPE	(22:0)	(22:0)				C27 H55 O7 N1 P1	536.372	7.32975	0.0293795	1.02093	0.741294	0.17394	1.86933e+06	1.80893e+06	2.31744e+06	1.82211e+06	1.67059e+06	1.66824e+06	2.13943e+06	1.82893e+06	1.89292e+06	1.75421e+06	1.77699e+06	1.99768e+06	1.90876e+06	1.99806e+06	2.01759e+06
1514NEG		Cer(d18:1_16:0)-H	Cer(d34:1)-H	Cer	(d18:1_16:0)	(d18:1)	(16:0)			C34 H66 O3 N1	536.505	11.2662	0.0305045	1.00857	0.840419	0.760762	2.11675e+07	2.51618e+07	2.72842e+07	2.6889e+07	2.61877e+07	2.82462e+07	2.49049e+07	2.72822e+07	2.61842e+07	2.62663e+07	2.57298e+07	2.5897e+07	2.55372e+07	2.5564e+07	2.69246e+07
1515NEG		LPC(16:1)+HCOO	LPC(16:1)+HCOO	LPC	(16:1)	(16:1)				C25 H49 O9 N1 P1	538.315	2.0236	0.0241704	1.08824	0.295464	0.266879	8.01157e+06	1.06959e+07	1.12094e+07	9.68104e+06	1.0186e+07	1.07971e+07	9.92303e+06	1.06772e+07	1.01554e+07	1.41999e+07	1.01864e+07	1.07849e+07	1.06164e+07	1.08366e+07	1.11394e+07
1516NEG		LPC(16:0)+HCOO	LPC(16:0)+HCOO	LPC	(16:0)	(16:0)				C25 H51 O9 N1 P1	540.331	2.62399	0.0272298	0.905876	0.069444	1.91989	9.7153e+07	9.9161e+07	1.04924e+08	1.02308e+08	1.05917e+08	1.05875e+08	8.66955e+07	1.0408e+08	100815532	1.03349e+08	8.08587e+07	8.16197e+07	9.6631e+07	1.01382e+08	1.0129e+08
1517NEG		PS(20:3e)-H	PS(20:3e)-H	PS	(20:3e)	(20:3e)				C26 H45 O9 N1 P1	546.284	2.90696	0.0458437	0.87123	0.290104	0.356268	3.47115e+06	3.78769e+06	4.20765e+06	4.31178e+06	4.37617e+06	3.89926e+06	3.48625e+06	2.63305e+06	4.6541e+06	4.86979e+06	2.20452e+06	3.1086e+06	3.93087e+06	3.93573e+06	4.25408e+06
1518NEG		PS(20:2e)-H	PS(20:2e)-H	PS	(20:2e)	(20:2e)				C26 H47 O9 N1 P1	548.299	3.93395	0.0183834	0.836634	0.0339859	0.890659	1.75963e+07	1.81703e+07	2.27025e+07	1.79343e+07	1.74319e+07	1.80382e+07	1.54022e+07	1.56579e+07	1.76765e+07	1.84006e+07	1.20828e+07	1.43771e+07	1.75629e+07	1.81335e+07	1.81349e+07
1519NEG		LPC(18:2e)+HCOO	LPC(18:2e)+HCOO	LPC	(18:2e)	(18:2e)				C27 H53 O8 N1 P1	550.351	3.08596	0.0529669	1.07769	0.0735786	0.167071	1.76245e+06	1.8326e+06	1.9422e+06	1.74683e+06	1.77e+06	1.79637e+06	1.74757e+06	2.02567e+06	1.78651e+06	2.1644e+06	1.96927e+06	1.99999e+06	1.74843e+06	1.8151e+06	1.93985e+06
151POS		Cer(m20:1_18:1)+H	Cer(m38:2)+H	Cer	(m20:1_18:1)	(m20:1)	(18:1)			C38 H74 O2 N1	576.571	13.2898	0.00489099	1.75956	4.12389e-05	0.256539	4.64261e+06	6.14319e+06	8.46612e+06	7.53477e+06	7.58306e+06	6.23942e+06	1.28461e+07	1.16668e+07	1.13317e+07	1.22311e+07	1.33912e+07	9.98743e+06	1.0652e+07	1.07123e+07	1.07563e+07
1520NEG		LPC(17:1)+HCOO	LPC(17:1)+HCOO	LPC	(17:1)	(17:1)				C26 H51 O9 N1 P1	552.331	2.25374	0.0880685	1.19062	0.288573	0.110574	3.23622e+06	3.2498e+06	1.68529e+06	1.40296e+06	3.28059e+06	2.35236e+06	2.69825e+06	3.51084e+06	3.55351e+06	2.63098e+06	3.6128e+06	2.0996e+06	2.39373e+06	2.80062e+06	2.79978e+06
1521NEG		LPC(18:1e)+HCOO	LPC(18:1e)+HCOO	LPC	(18:1e)	(18:1e)				C27 H55 O8 N1 P1	552.367	3.19753	0.0510325	0.881644	0.0410821	0.271471	1.89201e+06	1.88403e+06	2.09306e+06	1.81291e+06	1.81326e+06	1.92788e+06	1.53435e+06	1.88339e+06	1.90556e+06	1.81149e+06	1.42662e+06	1.50974e+06	1.84404e+06	1.85409e+06	2.01724e+06
1522NEG		LPC(18:1e)+HCOO	LPC(18:1e)+HCOO	LPC	(18:1e)	(18:1e)				C27 H55 O8 N1 P1	552.367	4.20034	0.02065	1.27468	0.00227693	0.191593	4.80503e+06	5.54171e+06	5.36173e+06	6.01735e+06	5.9063e+06	5.86134e+06	7.1167e+06	6.97586e+06	6.43025e+06	8.63543e+06	6.44698e+06	7.08827e+06	6.81367e+06	6.9463e+06	7.10058e+06
1523NEG		Cer(d18:2_14:0)+HCOO	Cer(d32:2)+HCOO	Cer	(d18:2_14:0)	(d18:2)	(14:0)			C33 H62 O5 N1	552.463	9.18754	0.0305971	1.01103	0.899316	0.353013	6.12529e+06	1.05368e+07	1.0553e+07	9.97778e+06	1.07026e+07	1.1886e+07	1.07247e+07	9.70048e+06	1.00903e+07	1.08548e+07	9.78947e+06	9.28148e+06	9.83081e+06	1.03717e+07	1.03701e+07
1524NEG		LPC(17:0)+HCOO	LPC(17:0)+HCOO	LPC	(17:0)	(17:0)				C26 H53 O9 N1 P1	554.346	3.09045	0.0753633	0.879017	0.0996928	0.312134	2.62084e+06	2.65556e+06	2.67396e+06	2.82631e+06	2.74726e+06	2.51751e+06	2.10298e+06	2.45962e+06	3.02474e+06	2.59675e+06	1.98282e+06	1.93378e+06	2.5706e+06	2.60479e+06	2.93954e+06
1525NEG		LPC(18:0e)+HCOO	LPC(18:0e)+HCOO	LPC	(18:0e)	(18:0e)				C27 H57 O8 N1 P1	554.383	4.42686	0.0732802	0.880172	0.0155806	0.225501	1.17981e+06	1.19452e+06	1.39181e+06	1.31932e+06	1.2178e+06	1.22894e+06	1.04674e+06	1.18508e+06	1.22511e+06	1.15754e+06	1.0083e+06	1.00687e+06	1.21456e+06	1.22464e+06	1.38099e+06
1527NEG		LPG(22:6)-H	LPG(22:6)-H	LPG	(22:6)	(22:6)				C28 H44 O9 N0 P1	555.273	1.73232	0.0256376	1.71026	0.00283645	0.453926	2.26081e+06	4.64526e+06	3.04806e+06	4.73633e+06	5.67682e+06	2.84597e+06	6.2301e+06	7.74425e+06	4.96373e+06	5.99175e+06	7.52327e+06	7.24764e+06	5.54824e+06	5.81365e+06	5.78872e+06
1528NEG		PE(12:0_11:4)-H	PE(23:4)-H	PE	(12:0_11:4)	(12:0)	(11:4)			C28 H47 O8 N1 P1	556.304	2.80081	0.0435219	1.07132	0.612295	0.0954617	1.45021e+06	3.49893e+06	3.35221e+06	3.33659e+06	3.62309e+06	3.14496e+06	3.1025e+06	3.36737e+06	3.36507e+06	4.30187e+06	2.3383e+06	3.24365e+06	3.22819e+06	3.24802e+06	3.48789e+06
1529NEG		LPG(22:5)-H	LPG(22:5)-H	LPG	(22:5)	(22:5)				C28 H46 O9 N0 P1	557.288	1.83487	0.0214515	1.47393	0.0204243	0.151602	497993	1.16091e+06	760283	1.16567e+06	1.35524e+06	661089	1.15016e+06	1.62909e+06	1.13142e+06	1.41056e+06	1.41457e+06	1.51997e+06	1.15525e+06	1.20336e+06	1.19344e+06
152POS		DG(34:3e)+H	DG(34:3e)+H	DG	(34:3e)	(34:3e)				C37 H69 O4	577.519	10.151	0.00360376	1.50249	7.97316e-09	0.411394	4.55414e+07	4.78269e+07	4.86625e+07	4.66521e+07	5.40865e+07	4.72174e+07	7.26762e+07	7.37487e+07	7.11176e+07	7.51045e+07	7.20196e+07	7.10351e+07	6.35148e+07	6.31197e+07	6.35158e+07
1530NEG		PE(11:0_12:2)-H	PE(23:2)-H	PE	(11:0_12:2)	(11:0)	(12:2)			C28 H51 O8 N1 P1	560.336	6.41268	0.0190153	1.60272	0.000142896	0.428195	2.89345e+06	3.56112e+06	3.4212e+06	3.5969e+06	4.05199e+06	3.25731e+06	6.46077e+06	5.02105e+06	4.67433e+06	6.52704e+06	5.21931e+06	5.40521e+06	4.46454e+06	4.61505e+06	4.61471e+06
1531NEG		LPE(24:1)-H	LPE(24:1)-H	LPE	(24:1)	(24:1)				C29 H57 O7 N1 P1	562.388	7.35167	0.0325935	1.00021	0.993638	0.20043	1.58505e+06	1.7109e+06	1.7186e+06	1.56718e+06	1.59823e+06	1.6454e+06	1.74895e+06	1.50837e+06	1.69074e+06	1.60822e+06	1.66273e+06	1.60846e+06	1.66623e+06	1.76581e+06	1.76202e+06
1532NEG		LPC(18:2)+HCOO	LPC(18:2)+HCOO	LPC	(18:2)	(18:2)				C27 H51 O9 N1 P1	564.331	2.12926	0.0256509	1.03412	0.673463	0.309655	6.01642e+06	7.57246e+06	8.63382e+06	8.02513e+06	7.83392e+06	8.17567e+06	7.38115e+06	8.46782e+06	7.69575e+06	1.01232e+07	7.26747e+06	6.90021e+06	8.04481e+06	8.35108e+06	8.45304e+06
1534NEG		PC(17:0)+HCOO	PC(17:0)+HCOO	PC	(17:0)	(17:0)				C26 H51 O10 N1 P1	568.326	2.591	0.0702139	1.94508	0.00275031	0.385915	723719	2.07311e+06	1.88834e+06	2.20299e+06	2.11935e+06	1.5464e+06	2.46587e+06	3.80234e+06	3.23933e+06	4.60778e+06	2.4399e+06	3.97295e+06	1.92731e+06	1.94187e+06	2.17947e+06
1535NEG		LPC(18:0)+HCOO	LPC(18:0)+HCOO	LPC	(18:0)	(18:0)				C27 H55 O9 N1 P1	568.362	3.71516	0.0203067	0.913136	0.0986257	1.13106	3.76802e+07	3.66564e+07	4.02712e+07	3.58104e+07	3.71409e+07	3.7908e+07	3.29143e+07	3.71759e+07	3.95434e+07	3.67305e+07	2.96367e+07	2.98812e+07	3.7841e+07	3.86361e+07	3.94098e+07
1536NEG		LPC(18:0)+HCOO	LPC(18:0)+HCOO	LPC	(18:0)	(18:0)				C27 H55 O9 N1 P1	568.362	3.42946	0.111343	0.761216	0.087207	0.192667	836783	769657	1.27946e+06	684072	881955	884630	715059	884595	757760	795121	479952	429788	912097	923495	1.10668e+06
1537NEG		Cer(d17:1_16:0)+HCOO	Cer(d33:1)+HCOO	Cer	(d17:1_16:0)	(d17:1)	(16:0)			C34 H66 O5 N1	568.495	10.7577	0.00914947	1.02241	0.700698	0.832055	3.17996e+07	3.98419e+07	4.23842e+07	4.37952e+07	4.34828e+07	4.84734e+07	4.21655e+07	4.30116e+07	4.06194e+07	4.52169e+07	4.22961e+07	4.20654e+07	4.05253e+07	4.11751e+07	4.11736e+07
1538NEG		LPI(16:0)-H	LPI(16:0)-H	LPI	(16:0)	(16:0)				C25 H48 O12 N0 P1	571.289	2.11417	0.023229	0.800165	0.19523	0.321758	2.74559e+06	3.02641e+06	4.60767e+06	2.25961e+06	2.92302e+06	2.88591e+06	2.36475e+06	3.13872e+06	2.68885e+06	3.3296e+06	1.66267e+06	1.57702e+06	2.82191e+06	2.93875e+06	2.9384e+06
1539NEG		LPC(19:1)+HCOO	LPC(19:1)+HCOO	LPC	(19:1)	(19:1)				C28 H55 O9 N1 P1	580.362	3.21627	0.0384162	0.72972	0.00968001	0.22868	860813	891374	1.14042e+06	891747	857982	968842	514201	828223	862242	792769	541844	555313	828376	833147	887139
153POS		DG(34:3e)+H	DG(34:3e)+H	DG	(34:3e)	(34:3e)				C37 H69 O4	577.519	9.94257	0.0131803	1.95507	1.05629e-05	0.688511	3.97214e+07	3.78933e+07	3.47775e+07	3.44673e+07	3.46282e+07	3.4971e+07	8.25788e+07	6.77149e+07	8.4066e+07	6.54454e+07	6.12816e+07	6.21047e+07	5.51494e+07	5.51396e+07	5.6413e+07
1540NEG		LPC(20:1e)+HCOO	LPC(20:1e)+HCOO	LPC	(20:1e)	(20:1e)				C29 H59 O8 N1 P1	580.398	6.01983	0.022505	1.37807	0.00141286	0.236723	2.38575e+06	2.53763e+06	3.10184e+06	2.98782e+06	3.22627e+06	3.16719e+06	4.1785e+06	4.11827e+06	3.54054e+06	4.86996e+06	3.65296e+06	3.62715e+06	3.4939e+06	3.63545e+06	3.63194e+06
1541NEG		Cer(d15:2_19:0)+HCOO	Cer(d34:2)+HCOO	Cer	(d15:2_19:0)	(d15:2)	(19:0)			C35 H66 O5 N1	580.495	10.6131	0.0390281	0.980254	0.949713	0.0959806	859230	935864	1.16519e+06	1.16911e+06	1.75059e+06	1.67339e+06	514068	685128	2.54274e+06	785647	2.11714e+06	759499	837899	896965	897457
1543NEG		LPC(20:0e)+HCOO	LPC(20:0e)+HCOO	LPC	(20:0e)	(20:0e)				C29 H61 O8 N1 P1	582.414	6.25493	0.0301716	0.999709	0.995342	0.146409	890377	904067	909884	1.01115e+06	906554	930096	757240	950735	996724	1.05054e+06	896288	898987	953263	1.00501e+06	1.00474e+06
1544NEG		Cer(m18:0_16:1+O)+HCOO	Cer(m34:1+O)+HCOO	Cer	(m18:0_16:1+O)	(m18:0)	(16:1+O)			C35 H68 O5 N1	582.51	11.259	0.01109	1.03086	0.404116	3.9254	6.29317e+08	7.84563e+08	7.89264e+08	801902777	7.90754e+08	7.64909e+08	7.96433e+08	7.81899e+08	7.78237e+08	7.75659e+08	7.95147e+08	7.74059e+08	7.54137e+08	7.66742e+08	7.7024e+08
1546NEG		LPC(20:5)+HCOO	LPC(20:5)+HCOO	LPC	(20:5)	(20:5)				C29 H49 O9 N1 P1	586.315	1.7828	0.0208857	1.21639	0.142008	0.049714	471303	771717	800508	651255	832596	771307	675453	933000	942244	1.19555e+06	799147	683503	797212	827015	826505
1547NEG		PA(18:1_10:1)-H	PA(28:2)-H	PA	(18:1_10:1)	(18:1)	(10:1)			C31 H56 O8 N0 P1	587.372	5.073	0.0242792	6.13968	1.14244e-05	0.985602	183188	1.76494e+06	916777	2.88124e+06	2.4396e+06	946156	1.01126e+07	7.8992e+06	5.85893e+06	9.62857e+06	1.06448e+07	1.19229e+07	5.66234e+06	5.90818e+06	5.90646e+06
1548NEG		LPC(20:4)+HCOO	LPC(20:4)+HCOO	LPC	(20:4)	(20:4)				C29 H51 O9 N1 P1	588.331	2.05967	0.0206048	0.98982	0.901567	0.309195	4.24308e+06	5.40631e+06	5.75482e+06	5.12364e+06	5.88215e+06	5.64573e+06	4.79961e+06	5.40879e+06	5.36726e+06	6.88191e+06	4.47862e+06	4.7932e+06	5.45884e+06	5.48861e+06	5.66972e+06
1549NEG		LPC(20:3)+HCOO	LPC(20:3)+HCOO	LPC	(20:3)	(20:3)				C29 H53 O9 N1 P1	590.346	2.29693	0.0944326	1.27537	0.128309	0.0772029	671680	2.22449e+06	1.65073e+06	1.96445e+06	2.01134e+06	2.24876e+06	2.10674e+06	2.19084e+06	2.05861e+06	3.1551e+06	2.04071e+06	2.18553e+06	2.16841e+06	2.19013e+06	2.55577e+06
154POS		DG(34:3e)+H	DG(34:3e)+H	DG	(34:3e)	(34:3e)				C37 H69 O4	577.519	21.489	0.00529406	3.61742	2.98527e-07	0.558609	3.2723e+06	3.7592e+06	5.36924e+06	4.00226e+06	7.90727e+06	4.9371e+06	2.13864e+07	1.5556e+07	1.72616e+07	1.79343e+07	1.70898e+07	1.65719e+07	1.29807e+07	1.29804e+07	1.30999e+07
1550NEG		LPC(20:2)+HCOO	LPC(20:2)+HCOO	LPC	(20:2)	(20:2)				C29 H55 O9 N1 P1	592.362	2.96111	0.043279	0.841123	0.107659	0.199049	974817	1.1669e+06	1.28184e+06	926774	956790	964540	834178	770342	877758	1.16677e+06	646451	979741	908519	918961	983391
1551NEG		PC(19:1)+HCOO	PC(19:1)+HCOO	PC	(19:1)	(19:1)				C28 H53 O10 N1 P1	594.341	2.70267	0.0214064	1.83499	0.0133832	0.238407	330419	1.03527e+06	1.05453e+06	1.11736e+06	980135	864012	1.09122e+06	1.83715e+06	1.65757e+06	2.52816e+06	1.07494e+06	1.68638e+06	1.04868e+06	1.08861e+06	1.08849e+06
1552NEG		LPC(20:1)+HCOO	LPC(20:1)+HCOO	LPC	(20:1)	(20:1)				C29 H57 O9 N1 P1	594.378	3.8461	0.0267965	0.824396	0.0218374	0.444864	3.95901e+06	4.24322e+06	4.95154e+06	4.38143e+06	4.66743e+06	4.21938e+06	3.6081e+06	4.24997e+06	3.90973e+06	4.11014e+06	2.6376e+06	3.26665e+06	4.23379e+06	4.26974e+06	4.44973e+06
1553NEG		LPI(18:2)-H	LPI(18:2)-H	LPI	(18:2)	(18:2)				C27 H48 O12 N0 P1	595.289	1.79418	0.0240374	1.19706	0.350481	0.0657338	333516	872417	867145	724838	963225	886954	665092	1.36349e+06	1.0156e+06	1.16305e+06	776491	580341	1.09795e+06	1.14455e+06	1.14536e+06
1554NEG		LPC(20:0)+HCOO	LPC(20:0)+HCOO	LPC	(20:0)	(20:0)				C29 H59 O9 N1 P1	596.393	5.38338	0.031573	0.853996	0.0513328	0.203123	1.15609e+06	939383	1.03845e+06	1.1348e+06	1.05491e+06	971929	865803	1.02789e+06	1.04813e+06	979380	697932	757252	905945	918428	961811
1555NEG		Cer(d18:1_17:0)+HCOO	Cer(d35:1)+HCOO	Cer	(d18:1_17:0)	(d18:1)	(17:0)			C36 H70 O5 N1	596.526	11.7585	0.0222629	1.04979	0.262435	0.730601	2.65168e+07	3.21521e+07	3.50135e+07	3.43469e+07	3.4393e+07	3.535e+07	3.38841e+07	3.46996e+07	3.52297e+07	3.49566e+07	3.4656e+07	3.4193e+07	3.30696e+07	3.31272e+07	3.43903e+07
1556NEG		LPI(18:1)-H	LPI(18:1)-H	LPI	(18:1)	(18:1)				C27 H50 O12 N0 P1	597.305	2.14664	0.0526219	1.08062	0.483345	0.257271	9.33767e+06	1.12305e+07	1.10518e+07	9.83671e+06	8.51005e+06	1.00562e+07	1.24733e+07	1.14124e+07	1.01861e+07	1.44259e+07	8.92688e+06	7.43724e+06	9.22347e+06	1.01212e+07	1.01159e+07
1557NEG		Cer(d34:1+O)+HCOO	Cer(d34:1+O)+HCOO	Cer	(d34:1+O)	(d34:1+O)				C35 H68 O6 N1	598.505	9.569	0.0289416	0.991265	0.967414	0.164096	2.25708e+06	3.29562e+06	3.35264e+06	3.40751e+06	3.38783e+06	3.60412e+06	3.63492e+06	3.64813e+06	3.551e+06	4.8696e+06	192841	3.23968e+06	3.61365e+06	3.80746e+06	3.63342e+06
1559NEG		Cer(d18:2_18:0)+HCOO	Cer(d36:2)+HCOO	Cer	(d18:2_18:0)	(d18:2)	(18:0)			C37 H70 O5 N1	608.526	11.3935	0.0436563	1.19893	0.0183784	0.165656	7.12831e+06	9.43009e+06	1.03959e+07	9.80773e+06	1.10305e+07	1.0933e+07	1.12398e+07	1.20472e+07	1.14447e+07	1.34073e+07	1.11383e+07	1.11304e+07	1.0498e+07	1.05366e+07	1.13324e+07
1560NEG		Cer(d18:1_18:0)+HCOO	Cer(d36:1)+HCOO	Cer	(d18:1_18:0)	(d18:1)	(18:0)			C37 H72 O5 N1	610.542	12.2507	0.00887593	1.20384	0.000362339	0.311611	4.344e+07	4.93143e+07	5.05414e+07	5.27566e+07	5.2854e+07	5.31648e+07	6.36209e+07	6.0043e+07	6.16575e+07	6.39009e+07	5.67321e+07	5.76902e+07	5.68521e+07	5.77497e+07	5.772e+07
1561NEG		LPC(22:6)+HCOO	LPC(22:6)+HCOO	LPC	(22:6)	(22:6)				C31 H51 O9 N1 P1	612.331	1.97725	0.0270403	1.01445	0.812758	0.249352	2.83744e+06	3.41666e+06	3.67077e+06	3.44773e+06	3.50271e+06	3696179	3.27151e+06	3.55576e+06	3.74932e+06	4.07463e+06	3.044e+06	3.17355e+06	3.55403e+06	3.7046e+06	3.74106e+06
1562NEG		Cer(d18:0_18:0)+HCOO	Cer(d36:0)+HCOO	Cer	(d18:0_18:0)	(d18:0)	(18:0)			C37 H74 O5 N1	612.557	12.6	0.0237493	1.1756	0.0381807	0.0879603	1.83476e+07	19619273	2.54884e+07	2.38797e+07	2.40627e+07	2.45502e+07	3.08875e+07	2.59927e+07	2.40461e+07	2.9456e+07	2.46319e+07	2.48067e+07	2.40102e+07	2.50266e+07	2.50248e+07
1563NEG		Cer(m36:0+O)+HCOO	Cer(m36:0+O)+HCOO	Cer	(m36:0+O)	(m36:0+O)				C37 H74 O5 N1	612.557	12.8213	0.0162816	1.35165	0.000713314	0.207523	2.17562e+06	2.89619e+06	2.59895e+06	2.75763e+06	3.0216e+06	2.44462e+06	3.95057e+06	3.43113e+06	3.2194e+06	4.08119e+06	3.25855e+06	3.54319e+06	3.33353e+06	3.33881e+06	3.43103e+06
1564NEG		LPC(22:5)+HCOO	LPC(22:5)+HCOO	LPC	(22:5)	(22:5)				C31 H53 O9 N1 P1	614.346	2.14156	0.0245697	0.974615	0.694017	0.302421	3.21942e+06	3.94269e+06	4.22666e+06	3.96988e+06	3.79748e+06	3.85562e+06	3.67389e+06	3.65801e+06	3.85682e+06	4.59617e+06	3.146e+06	3.49672e+06	3.80661e+06	3.86664e+06	3.99375e+06
1565NEG		LPI(20:4)-H	LPI(20:4)-H	LPI	(20:4)	(20:4)				C29 H48 O12 N0 P1	619.289	1.73774	0.0229027	1.05509	0.761913	0.167128	3.90637e+06	8.80247e+06	8.58936e+06	8.22685e+06	9.96642e+06	7.4643e+06	6.9358e+06	1.15208e+07	9.62092e+06	1.04968e+07	6.22143e+06	4.74673e+06	9.08829e+06	9.47066e+06	9.4452e+06
1566NEG		Cer(d18:1_22:0)-H	Cer(d40:1)-H	Cer	(d18:1_22:0)	(d18:1)	(22:0)			C40 H78 O3 N1	620.599	14.377	0.0157266	1.24805	0.0220833	0.103766	4.83005e+06	5.77977e+06	5.51787e+06	6.71236e+06	6.20199e+06	6.36016e+06	8.51071e+06	6.15563e+06	5.77024e+06	7.63501e+06	8.33983e+06	7.77216e+06	6.46326e+06	6.65846e+06	6.50448e+06
1567NEG		LPI(20:3)-H	LPI(20:3)-H	LPI	(20:3)	(20:3)				C29 H50 O12 N0 P1	621.305	1.92213	0.0253914	1.59995	0.0726747	0.217705	703202	1.38618e+06	1.46715e+06	1.57852e+06	2.39281e+06	1.73022e+06	1.68323e+06	3.44173e+06	3.20189e+06	3.45138e+06	1.61136e+06	1.42288e+06	2.45828e+06	2.56884e+06	2.57046e+06
1568NEG		LPC(22:0)+HCOO	LPC(22:0)+HCOO	LPC	(22:0)	(22:0)				C31 H63 O9 N1 P1	624.425	7.083	0.0507368	1.05288	0.575354	0.0467717	230025	297370	295354	191122	284701	281689	285859	250544	252802	354995	262354	257267	278012	304250	280096
1569NEG		Cer(d18:1_19:0)+HCOO	Cer(d37:1)+HCOO	Cer	(d18:1_19:0)	(d18:1)	(19:0)			C38 H74 O5 N1	624.557	12.7515	0.286444	1.07232	0.891003	0.1835	237747	1.85036e+06	335161	251083	1.69095e+06	1.42283e+06	413486	2.27875e+06	308607	298685	718564	2.18863e+06	728490	1.22504e+06	818091
156POS		DG(32:0e)+Na	DG(32:0e)+Na	DG	(32:0e)	(32:0e)				C35 H70 O4 Na1	577.517	11.3467	0.000648098	1.38554	3.3803e-06	0.153996	3.67202e+07	4.30112e+07	4.58751e+07	4.43755e+07	4.51202e+07	4.3704e+07	6.546e+07	5.83508e+07	5.9836e+07	5.9289e+07	5.86226e+07	5.70288e+07	5.70212e+07	5.70006e+07	5.69495e+07
1570NEG		Cer(d15:0_22:0)+HCOO	Cer(d37:0)+HCOO	Cer	(d15:0_22:0)	(d15:0)	(22:0)			C38 H76 O5 N1	626.573	13.1186	0.0315163	1.12444	0.164108	0.0783923	1.7089e+06	2.004e+06	2.68482e+06	1.98316e+06	2.21266e+06	2.2498e+06	2.93969e+06	2.27628e+06	2.48868e+06	2.33714e+06	2.16316e+06	2.23657e+06	2.20973e+06	2.23956e+06	2.34555e+06
1571NEG		Cer(d18:1_23:0)-H	Cer(d41:1)-H	Cer	(d18:1_23:0)	(d18:1)	(23:0)			C41 H80 O3 N1	634.614	14.9582	0.0246373	1.17248	0.0539548	0.0692585	1.53838e+06	2.04426e+06	2.16733e+06	2.16189e+06	1.9918e+06	1.78346e+06	2.81203e+06	2.11069e+06	2.04879e+06	2.36749e+06	2.27816e+06	2.0857e+06	2.0437e+06	2.06052e+06	2.13972e+06
1572NEG		Cer(d18:2_20:0)+HCOO	Cer(d38:2)+HCOO	Cer	(d18:2_20:0)	(d18:2)	(20:0)			C39 H74 O5 N1	636.557	12.3689	0.0208797	1.22557	0.0143	0.133636	8.51394e+06	1.12309e+07	1.27845e+07	1.20223e+07	1.35657e+07	1.29504e+07	1.56604e+07	1.3978e+07	1.42976e+07	1.64172e+07	1.34143e+07	1.33308e+07	1.31641e+07	1.36607e+07	1.36426e+07
1573NEG		Cer(d18:1_20:0)+HCOO	Cer(d38:1)+HCOO	Cer	(d18:1_20:0)	(d18:1)	(20:0)			C39 H76 O5 N1	638.573	13.2763	0.0182444	1.18872	0.0259191	0.123751	4.40836e+07	5.31194e+07	6.26452e+07	6.86605e+07	6.49626e+07	5.76546e+07	79457843	6.60737e+07	6.54798e+07	7.05313e+07	6.92131e+07	6.66363e+07	6.50142e+07	6.62244e+07	6.74306e+07
1574NEG		PE(19:1_10:3)-H	PE(29:4)-H	PE	(19:1_10:3)	(19:1)	(10:3)			C34 H59 O8 N1 P1	640.398	1.47898	0.0271249	1.55301	0.247216	0.502024	1.55425e+07	3.04615e+07	2.1207e+07	1.43137e+07	1.91359e+07	1.59388e+07	2.65248e+07	3.72556e+07	6.83346e+07	1.31861e+07	1.62415e+07	1.95371e+07	3.77914e+07	3.96093e+07	3.96389e+07
1575NEG		Cer(d18:0_20:0)+HCOO	Cer(d38:0)+HCOO	Cer	(d18:0_20:0)	(d18:0)	(20:0)			C39 H78 O5 N1	640.589	13.6543	0.0260608	1.23931	0.00875797	0.155468	7.8026e+06	8.84774e+06	1.1347e+07	1.07652e+07	1.10551e+07	1.12218e+07	1.40433e+07	1.1661e+07	1.28085e+07	1.37252e+07	1.16882e+07	1.17206e+07	1.10733e+07	1.1458e+07	1.16576e+07
1576NEG		LPI(22:6)-H	LPI(22:6)-H	LPI	(22:6)	(22:6)				C31 H48 O12 N0 P1	643.289	1.66762	0.0250888	1.47929	0.152859	0.0972003	296015	598606	611735	707913	904600	503779	634100	1.28387e+06	1.17046e+06	1.32565e+06	525768	419126	1.00589e+06	1.05036e+06	1.05144e+06
1577NEG		Cer(d18:1_24:2)-H	Cer(d42:3)-H	Cer	(d18:1_24:2)	(d18:1)	(24:2)			C42 H78 O3 N1	644.599	13.3355	0.037748	1.01157	0.768736	0.304273	3.60651e+06	4.38123e+06	4.22811e+06	4.18027e+06	3.93965e+06	4.44578e+06	4.01045e+06	4.34961e+06	4.55721e+06	3.97766e+06	4.02685e+06	4.14651e+06	4.10844e+06	4.40293e+06	4.15032e+06
1578NEG		LPI(22:5)-H	LPI(22:5)-H	LPI	(22:5)	(22:5)				C31 H50 O12 N0 P1	645.305	1.7878	0.0384625	1.30419	0.214925	0.0871623	874770	1.67645e+06	1.61131e+06	1.56849e+06	2.21862e+06	1.68473e+06	1.63887e+06	2.70744e+06	2.70376e+06	2.98095e+06	1.4247e+06	1.10931e+06	2.12336e+06	2.27778e+06	2.14367e+06
1579NEG		Cer(d18:1_24:1)-H	Cer(d42:2)-H	Cer	(d18:1_24:1)	(d18:1)	(24:1)			C42 H80 O3 N1	646.614	14.5005	0.0273823	0.974856	0.502319	0.326359	3.35873e+06	3.70989e+06	3.98015e+06	3.84982e+06	4.24259e+06	4.06828e+06	3.76481e+06	3.78022e+06	3.93994e+06	3.55635e+06	3.91998e+06	3.66458e+06	3.62611e+06	3.77035e+06	3.82418e+06
157POS		DG(32:0e)+Na	DG(32:0e)+Na	DG	(32:0e)	(32:0e)				C35 H70 O4 Na1	577.517	18.8518	0.0250786	1.54411	0.00171543	0.186128	6.69871e+06	7.57787e+06	9.76419e+06	7.54402e+06	7.73581e+06	7.92276e+06	1.58628e+07	1.03888e+07	1.35211e+07	1.24985e+07	1.02933e+07	1.03844e+07	1.42045e+07	1.36264e+07	1.35854e+07
1580NEG		Cer(d42:2)-H	Cer(d42:2)-H	Cer	(d18:2_24:0)	(d18:2)	(24:0)			C42 H80 O3 N1	646.614	14.2985	0.0200185	0.992847	0.860771	0.628904	1.30168e+07	1.50015e+07	1.604e+07	1.56069e+07	1.57728e+07	1.53477e+07	1.61691e+07	1.40475e+07	1.41084e+07	1.59972e+07	1.55294e+07	1.42845e+07	1.48468e+07	1.51625e+07	1.54534e+07
1581NEG		Cer(d18:1_24:0)-H	Cer(d42:1)-H	Cer	(d18:1_24:0)	(d18:1)	(24:0)			C42 H82 O3 N1	648.63	15.5514	0.0231816	1.03269	0.194199	0.534822	1.3543e+07	1.28794e+07	1.43514e+07	1.43869e+07	1.46584e+07	1.36814e+07	1.50298e+07	1.4178e+07	1.37462e+07	1.45884e+07	1.41654e+07	1.4522e+07	1.36458e+07	1.37405e+07	1.42443e+07
1582NEG		LPC(24:1)+HCOO	LPC(24:1)+HCOO	LPC	(24:1)	(24:1)				C33 H65 O9 N1 P1	650.44	7.08818	0.0179983	1.09903	0.130191	0.091095	773942	1.0239e+06	1.04911e+06	951536	775976	874119	910035	1.01721e+06	1.00081e+06	1.08834e+06	1.00687e+06	964904	978931	1.01218e+06	984290
1583NEG		Cer(d13:0_26:2)+HCOO	Cer(d39:2)+HCOO	Cer	(d13:0_26:2)	(d13:0)	(26:2)			C40 H76 O5 N1	650.573	12.8645	0.0182618	1.5696	5.0137e-05	0.285258	1.30975e+06	1.67395e+06	1.8051e+06	1.41598e+06	1.8523e+06	1.97998e+06	2.56388e+06	2.99988e+06	2.45108e+06	2.78899e+06	2.54179e+06	2.4086e+06	1.87789e+06	1.94543e+06	1.92764e+06
1584NEG		Cer(d17:1_22:0)+HCOO	Cer(d39:1)+HCOO	Cer	(d17:1_22:0)	(d17:1)	(22:0)			C40 H78 O5 N1	652.589	13.8225	0.0190038	1.34646	0.00643895	0.559836	1.29034e+07	1.74201e+07	2.00186e+07	2.04367e+07	2.1555e+07	1.88029e+07	2.98408e+07	2.22279e+07	2.34368e+07	2.86215e+07	2.3168e+07	2.23464e+07	2.11002e+07	2.1655e+07	2.18995e+07
1585NEG		Cer(d14:0_25:0)+HCOO	Cer(d39:0)+HCOO	Cer	(d14:0_25:0)	(d14:0)	(25:0)			C40 H80 O5 N1	654.604	14.2038	0.0279964	1.23299	0.0051473	0.084275	1.78295e+06	2.04593e+06	2.4075e+06	2.39855e+06	2.46843e+06	2.41206e+06	2.73663e+06	2.75337e+06	2.76726e+06	3.22153e+06	2.62594e+06	2.55962e+06	2.44979e+06	2.57575e+06	2.56908e+06
1586NEG		PE(16:1_14:0)-H	PE(30:1)-H	PE	(16:1_14:0)	(16:1)	(14:0)			C35 H67 O8 N1 P1	660.461	9.26951	0.025986	1.80049	0.000695082	0.490703	2.44594e+06	2.94948e+06	3.36429e+06	3.75064e+06	4.25072e+06	4.8123e+06	7.2494e+06	5.23285e+06	4.87622e+06	6.86178e+06	6.72209e+06	7.90025e+06	4.57316e+06	4.80416e+06	4.75908e+06
1587NEG		PE(16:0_14:0)-H	PE(30:0)-H	PE	(16:0_14:0)	(16:0)	(14:0)			C35 H69 O8 N1 P1	662.477	10.2245	0.0283666	1.1542	0.0641999	0.464008	3.33991e+07	2.76935e+07	3.28673e+07	3.28432e+07	3.93373e+07	4.10398e+07	3.62904e+07	3.91368e+07	3.43239e+07	4.33273e+07	4.21543e+07	4.38948e+07	3.33173e+07	3.50207e+07	3.49985e+07
1588NEG		Cer(d18:2_22:1)+HCOO	Cer(d40:3)+HCOO	Cer	(d18:2_22:1)	(d18:2)	(22:1)			C41 H76 O5 N1	662.573	12.3552	0.0207552	1.13037	0.105349	0.15558	5.05013e+06	7.12416e+06	6.98309e+06	7.24417e+06	6.77912e+06	7.28231e+06	7.04027e+06	8.02418e+06	8.42191e+06	8.68077e+06	6.93102e+06	6.63992e+06	6.818e+06	6.88026e+06	7.09236e+06
1589NEG		Cer(d18:1_22:1)+HCOO	Cer(d40:2)+HCOO	Cer	(d18:1_22:1)	(d18:1)	(22:1)			C41 H78 O5 N1	664.589	13.2276	0.0494633	1.15258	0.0498398	0.246705	3.66006e+07	5.44322e+07	5.47626e+07	5.56297e+07	5.97146e+07	5.5183e+07	6.62163e+07	6.23449e+07	5.98607e+07	6.00194e+07	5.5637e+07	6.05086e+07	5.51171e+07	6.01983e+07	5.55492e+07
158POS		LPC(22:1)+H	LPC(22:1)+H	LPC	(22:1)	(22:1)				C30 H61 O7 N1 P1	578.418	5.50188	0.0545711	0.829568	0.0679827	0.143883	1.28541e+06	1.715e+06	2.00447e+06	1.40733e+06	1.51359e+06	1.64943e+06	1.41336e+06	1.43607e+06	1.52227e+06	1.43478e+06	1.11718e+06	1.01965e+06	2.08739e+06	2.29123e+06	2.08761e+06
1590NEG		Cer(d15:0_25:1)+HCOO	Cer(d40:1)+HCOO	Cer	(d15:0_25:1)	(d15:0)	(25:1)			C41 H80 O5 N1	666.604	13.7972	0.030845	1.35761	0.152804	0.163851	2.4288e+06	5.83097e+06	6.15184e+06	5.72843e+06	3.62566e+06	3.2078e+06	4.90701e+06	4.8041e+06	4.69116e+06	9.46443e+06	7.61909e+06	5.13361e+06	4.81178e+06	5.0793e+06	5.07739e+06
1591NEG		Cer(d18:1_22:0)+HCOO	Cer(d40:1)+HCOO	Cer	(d18:1_22:0)	(d18:1)	(22:0)			C41 H80 O5 N1	666.604	14.377	0.022008	1.07997	0.0820781	1.81338	2.18923e+08	2.56517e+08	2.80039e+08	2.7119e+08	2.6652e+08	2.75753e+08	2.96183e+08	2.65596e+08	2.78784e+08	3.02279e+08	2.80325e+08	2.71252e+08	2.6772e+08	278202215	278180844
1592NEG		Cer(m40:1+O)+HCOO	Cer(m40:1+O)+HCOO	Cer	(m40:1+O)	(m40:1+O)				C41 H80 O5 N1	666.604	14.626	0.110987	2.81471	0.041019	0.560049	2.05481e+06	2.84922e+06	2.4913e+06	850206	2.60671e+06	1.2522e+06	4.23844e+06	9.5586e+06	1.30356e+06	4.30811e+06	1.0959e+07	3.70278e+06	2.87713e+06	2.84136e+06	2.34357e+06
1593NEG		Cer(d18:0_22:0)+HCOO	Cer(d40:0)+HCOO	Cer	(d18:0_22:0)	(d18:0)	(22:0)			C41 H82 O5 N1	668.62	14.7853	0.0265249	1.25218	0.00353643	0.291839	1.83182e+07	1.86747e+07	2.51349e+07	2.40613e+07	2.55897e+07	2.37801e+07	3.04216e+07	27247123	2.74993e+07	3.05673e+07	2.74355e+07	2.6573e+07	2.53993e+07	2.66111e+07	2.65948e+07
1594NEG		Cer(d18:0_22:0)+HCOO	Cer(d40:0)+HCOO	Cer	(d18:0_22:0)	(d18:0)	(22:0)			C41 H82 O5 N1	668.62	15.0489	0.0214458	1.06469	0.168196	0.166912	1.95745e+06	2.01149e+06	1.96539e+06	1.87956e+06	1.9571e+06	1.85628e+06	2.35381e+06	1.9779e+06	1.94602e+06	2.27658e+06	1.9229e+06	1.9022e+06	1.85642e+06	1.93651e+06	1.90968e+06
1595NEG		Cer(t17:0_22:0)+HCOO	Cer(t39:0)+HCOO	Cer	(t17:0_22:0)	(t17:0)	(22:0)			C40 H80 O6 N1	670.599	13.3886	0.0230166	1.28132	0.019526	0.118071	1.3449e+06	1.60456e+06	1.74811e+06	1.99941e+06	2.11989e+06	1.80876e+06	2.63148e+06	2.01124e+06	1.96248e+06	2.76302e+06	2.09476e+06	2.15184e+06	2.18312e+06	2.1985e+06	2.27831e+06
1596NEG		PE(16:1e_16:1)-H	PE(32:2e)-H	PE	(16:1e_16:1)	(16:1e)	(16:1)			C37 H71 O7 N1 P1	672.497	11.0053	0.0252607	1.24184	0.0191977	0.131721	6.6328e+06	8.79288e+06	9.11665e+06	8.16079e+06	8.8612e+06	1.03997e+07	1.24404e+07	1.02605e+07	9.2509e+06	1.24541e+07	1.02765e+07	9.84868e+06	9.3868e+06	9.80789e+06	9.81175e+06
1597NEG		PE(15:0_16:1)-H	PE(31:1)-H	PE	(15:0_16:1)	(15:0)	(16:1)			C36 H69 O8 N1 P1	674.477	9.84277	0.0422945	1.60695	0.00292117	0.370136	2.63522e+06	3.25918e+06	2.83764e+06	3.27704e+06	4.06059e+06	3.28492e+06	5.52601e+06	4.51346e+06	3.62219e+06	6.84785e+06	4.78356e+06	5.80877e+06	4.1234e+06	4.15675e+06	4.44958e+06
1598NEG		PE(16:1e_16:0)-H	PE(32:1e)-H	PE	(16:1e_16:0)	(16:1e)	(16:0)			C37 H73 O7 N1 P1	674.513	11.7512	0.032846	0.964423	0.142744	0.879387	2.31906e+07	2.47794e+07	2.53892e+07	2.45885e+07	2.65464e+07	2.56002e+07	2.34114e+07	2.51803e+07	2.50288e+07	23839706	2.37434e+07	2.35507e+07	2.43379e+07	2.44681e+07	2.58135e+07
1599NEG		Cer(d18:2_23:1)+HCOO	Cer(d41:3)+HCOO	Cer	(d18:2_23:1)	(d18:2)	(23:1)			C42 H78 O5 N1	676.589	12.8277	0.0177034	1.07622	0.176196	0.307559	7.27243e+06	8.98563e+06	8.97723e+06	8.30639e+06	8.92951e+06	9.35356e+06	9.89996e+06	9.22185e+06	9.51127e+06	1.03807e+07	8.2054e+06	8.55579e+06	8.73414e+06	8.89313e+06	9.04898e+06
159POS		Cer(m19:0_19:1)+H	Cer(m38:1)+H	Cer	(m19:0_19:1)	(m19:0)	(19:1)			C38 H76 O2 N1	578.587	19.223	0.0121734	1.36298	0.00130273	0.0126556	2.84304e+06	4.30323e+06	3.4346e+06	3.51121e+06	3.73034e+06	2.72252e+06	5.20166e+06	5.02743e+06	4.52402e+06	4.56889e+06	4.42084e+06	4.25943e+06	5.28642e+06	5.28508e+06	5.39798e+06
15POS		DG(22:4e)+NH4	DG(22:4e)+NH4	DG	(22:4e)	(22:4e)				C25 H46 O4 N1	424.342	2.18559	0.0373855	4.57152	1.2823e-05	0.326445	1.18988e+06	1.02485e+06	1.19095e+06	2.19978e+06	1.09831e+06	902610	4.88801e+06	6.47999e+06	3.92958e+06	5.59379e+06	7.73431e+06	6.14702e+06	4.44689e+06	4.16622e+06	4.44943e+06
1600NEG		LPC(26:1)+HCOO	LPC(26:1)+HCOO	LPC	(26:1)	(26:1)				C35 H69 O9 N1 P1	678.472	8.48188	0.0319877	1.02624	0.486815	0.194368	1.92948e+06	1.81497e+06	1.83032e+06	1.99147e+06	1.89109e+06	1.95713e+06	2.13957e+06	2.0082e+06	1.94587e+06	2.07125e+06	1.73452e+06	1.81458e+06	1.86614e+06	1.97559e+06	1.97127e+06
1601NEG		Cer(d18:2_23:0)+HCOO	Cer(d41:2)+HCOO	Cer	(d18:2_23:0)	(d18:2)	(23:0)			C42 H80 O5 N1	678.604	13.9393	0.0244799	1.08422	0.223515	0.355998	1.25137e+07	1.63123e+07	18482455	1.83134e+07	1.82461e+07	1.77299e+07	1.91136e+07	17236810	1.82225e+07	2.07922e+07	1.73013e+07	1.74878e+07	1.64439e+07	1.71628e+07	1.716e+07
1602NEG		Cer(d18:1_23:1)+HCOO	Cer(d41:2)+HCOO	Cer	(d18:1_23:1)	(d18:1)	(23:1)			C42 H80 O5 N1	678.604	13.7556	0.0326382	1.1517	0.0521427	0.232093	3.86461e+07	5.21293e+07	5.76935e+07	5.74968e+07	5.75342e+07	5.75214e+07	6.81744e+07	5.77492e+07	5.83313e+07	6.7574e+07	5.91091e+07	5.87825e+07	5.70371e+07	5.73623e+07	6.04831e+07
1604NEG		Cer(m22:1_20:0)+HCOO	Cer(m42:1)+HCOO	Cer	(m22:1_20:0)	(m22:1)	(20:0)			C43 H84 O4 N1	678.641	15.5305	0.0541632	0.910786	0.266232	0.434801	7.08962e+06	5.70044e+06	5.86468e+06	6.12463e+06	6.18439e+06	6.45567e+06	4.36406e+06	4.77861e+06	5.26606e+06	6.95475e+06	6.02831e+06	6.68932e+06	5.57791e+06	5.66714e+06	6.16133e+06
1605NEG		Cer(d18:1_23:0)+HCOO	Cer(d41:1)+HCOO	Cer	(d18:1_23:0)	(d18:1)	(23:0)			C42 H82 O5 N1	680.62	14.9582	0.0287205	1.06987	0.247543	0.959055	6.19194e+07	7.50105e+07	8.45933e+07	8.72243e+07	8.61669e+07	7.84792e+07	9.50733e+07	8.1355e+07	8.03743e+07	8.43779e+07	8.32426e+07	8.20448e+07	8.08672e+07	8.14642e+07	8.52382e+07
1606NEG		Cer(d15:0_26:1)+HCOO	Cer(d41:1)+HCOO	Cer	(d15:0_26:1)	(d15:0)	(26:1)			C42 H82 O5 N1	680.62	14.1419	0.022126	1.31918	0.00138163	0.237562	3.36428e+06	4.31132e+06	5.06604e+06	4.987e+06	5.36812e+06	4.53682e+06	6.54207e+06	5.90732e+06	5.729e+06	6.61051e+06	5.97477e+06	5.68994e+06	5.27083e+06	5.49203e+06	5.4605e+06
1607NEG		Cer(d18:0_23:1)+HCOO	Cer(d41:1)+HCOO	Cer	(d18:0_23:1)	(d18:0)	(23:1)			C42 H82 O5 N1	680.62	14.3366	0.021569	1.09252	0.159681	0.231402	5.59897e+06	7.39394e+06	7.48225e+06	7.38367e+06	7.41662e+06	7.45026e+06	8.01664e+06	7.47774e+06	7.02655e+06	9.18213e+06	7.52934e+06	7.44613e+06	7.20983e+06	7.39763e+06	7.52626e+06
1608NEG		Cer(d41:1)+HCOO	Cer(d41:1)+HCOO	Cer	(d41:1)	(d41:1)				C42 H82 O5 N1	680.62	15.222	0.0175017	1.31039	0.0329276	0.116377	1.21953e+06	1.41683e+06	1.39768e+06	1.53442e+06	2.08264e+06	1.79312e+06	2.4731e+06	1.9873e+06	1.68158e+06	2.4494e+06	2.16954e+06	1.61469e+06	1.93364e+06	1.99451e+06	1.99236e+06
1609NEG		Cer(d40:1+O)+HCOO	Cer(d40:1+O)+HCOO	Cer	(d40:1+O)	(d40:1+O)				C41 H80 O6 N1	682.599	13.8451	0.0239634	1.13492	0.149129	0.0560131	1.93552e+06	2.23655e+06	2.47679e+06	2.9635e+06	3.3008e+06	2.88816e+06	3.05521e+06	2.87655e+06	3.42589e+06	2.9005e+06	2.82311e+06	2.8519e+06	2.68636e+06	2.81741e+06	2.74052e+06
160POS		Cer(m21:0_17:1)+H	Cer(m38:1)+H	Cer	(m21:0_17:1)	(m21:0)	(17:1)			C38 H76 O2 N1	578.587	15.9222	0.0142036	1.167	0.21071	0.0903064	3.40103e+06	4.28884e+06	3.95226e+06	3.83975e+06	4.50162e+06	2.08069e+06	4.97782e+06	4.2621e+06	4.21712e+06	2.96988e+06	4.50714e+06	4.81484e+06	4.98984e+06	5.024e+06	5.12751e+06
1610NEG		Cer(t18:1_22:0)+HCOO	Cer(t40:1)+HCOO	Cer	(t18:1_22:0)	(t18:1)	(22:0)			C41 H80 O6 N1	682.599	12.6664	0.0248912	1.26323	0.0112356	0.126503	2.74746e+06	3.47114e+06	3.97426e+06	3.86505e+06	4.25363e+06	4.40567e+06	5.76868e+06	4.58869e+06	4.81878e+06	4.6658e+06	4.42955e+06	4.42547e+06	4.38276e+06	4.57647e+06	4.57813e+06
1611NEG		Cer(d23:0_18:0)+HCOO	Cer(d41:0)+HCOO	Cer	(d23:0_18:0)	(d23:0)	(18:0)			C42 H84 O5 N1	682.635	15.368	0.0329884	1.17573	0.0162035	0.0346026	5.27507e+06	6.46657e+06	7.24029e+06	7.13357e+06	7.19691e+06	7.28332e+06	8.92818e+06	7.7435e+06	7.49256e+06	8.54729e+06	7.57866e+06	7.43933e+06	7.31227e+06	7.7493e+06	7.7439e+06
1612NEG		Cer(t18:0_22:0)+HCOO	Cer(t40:0)+HCOO	Cer	(t18:0_22:0)	(t18:0)	(22:0)			C41 H82 O6 N1	684.615	13.7608	0.0300082	1.17022	0.0525024	0.0580259	3.80467e+06	4.54229e+06	5.52893e+06	5.56544e+06	6.05564e+06	5.25795e+06	6.94711e+06	5.77281e+06	5.9325e+06	6.22523e+06	5.56261e+06	5.54976e+06	5.66435e+06	5.69852e+06	5.98045e+06
1613NEG		PE(16:1_16:1)-H	PE(32:2)-H	PE	(16:1_16:1)	(16:1)	(16:1)			C37 H69 O8 N1 P1	686.477	9.51927	0.0288222	1.53436	0.117748	0.567167	4.74917e+06	5.65339e+06	5.58137e+06	9.52352e+06	7.85513e+06	9.56133e+06	1.71726e+07	7.61885e+06	7.9348e+06	1.77924e+07	7.61022e+06	7.7317e+06	7.02557e+06	7.38599e+06	7.39071e+06
1614NEG		PE(16:1e_17:1)-H	PE(33:2e)-H	PE	(16:1e_17:1)	(16:1e)	(17:1)			C38 H73 O7 N1 P1	686.513	11.3532	0.0130654	1.1913	0.00745296	0.0570925	5.16003e+06	5.92519e+06	5.16953e+06	7.07883e+06	6.10922e+06	5.82825e+06	7.44888e+06	6.94193e+06	6.27537e+06	7.20417e+06	6.85645e+06	7.29149e+06	7.2904e+06	7.30393e+06	7.46314e+06
1615NEG		PA(17:0_18:1)-H	PA(35:1)-H	PA	(17:0_18:1)	(17:0)	(18:1)			C38 H72 O8 N0 P1	687.497	10.69	0.0257648	1.58983	0.155898	0.265552	2.25113e+06	5.17385e+06	2.15141e+06	3.87614e+06	3.1776e+06	2.33242e+06	4.2879e+06	5.71762e+06	8.92297e+06	501384	4.99282e+06	5.72449e+06	4.70337e+06	4.9254e+06	4.9135e+06
1617NEG		Cer(d18:1_24:3)+HCOO	Cer(d42:4)+HCOO	Cer	(d18:1_24:3)	(d18:1)	(24:3)			C43 H78 O5 N1	688.589	12.5528	0.0166394	1.01908	0.746813	0.614264	1.77374e+07	2.15731e+07	2.73307e+07	2.21932e+07	2.27275e+07	2.12979e+07	2.29713e+07	2.27128e+07	2.21538e+07	2.25847e+07	2.30068e+07	2.19654e+07	2.15956e+07	2.17822e+07	2.22988e+07
1618NEG		Cer(d18:1_24:3)+HCOO	Cer(d42:4)+HCOO	Cer	(d18:1_24:3)	(d18:1)	(24:3)			C43 H78 O5 N1	688.589	12.8407	0.147693	1.00005	0.998796	0.259064	2.85818e+06	2.70704e+06	2.81557e+06	2.9981e+06	2.67853e+06	2.94227e+06	2.56339e+06	2.78915e+06	2.96446e+06	2.97986e+06	3.00275e+06	2.7009e+06	2.73755e+06	2.75832e+06	3.51619e+06
1619NEG		PE(16:0_16:0)-H	PE(32:0)-H	PE	(16:0_16:0)	(16:0)	(16:0)			C37 H73 O8 N1 P1	690.508	11.2541	0.0218704	1.14745	0.0569738	0.224399	3.48121e+07	3.65403e+07	4.13887e+07	3.87235e+07	4.68967e+07	4.42047e+07	5.04819e+07	4.32429e+07	4.12738e+07	5.4245e+07	4.34295e+07	4.5659e+07	4.29737e+07	4.32203e+07	4.47364e+07
161POS		LPC(22:0)+H	LPC(22:0)+H	LPC	(22:0)	(22:0)				C30 H63 O7 N1 P1	580.434	7.07583	0.00595529	1.48455	7.69883e-05	0.0503332	1.16459e+06	1.13775e+06	1.58673e+06	1.27722e+06	1.09789e+06	1.35611e+06	1.75093e+06	1.95457e+06	2.0853e+06	2.0062e+06	1.76942e+06	1.74631e+06	1.97305e+06	1.95083e+06	1.95575e+06
1620NEG		Cer(d18:1_24:2)+HCOO	Cer(d42:3)+HCOO	Cer	(d18:1_24:2)	(d18:1)	(24:2)			C43 H80 O5 N1	690.604	13.3355	0.0208503	1.01011	0.847582	1.78276	1.20844e+08	1.6222e+08	1.71783e+08	1.69394e+08	1.61872e+08	165925210	167091816	1.59971e+08	1.64651e+08	1.63219e+08	1.56578e+08	1.50152e+08	1.56477e+08	1.61684e+08	1.62711e+08
1621NEG		Cer(d18:1_24:1)+HCOO	Cer(d42:2)+HCOO	Cer	(d18:1_24:1)	(d18:1)	(24:1)			C43 H82 O5 N1	692.62	14.5005	0.0238009	1.024	0.456956	1.79119	1.28565e+08	145125482	1.54889e+08	1.48357e+08	1.48747e+08	1.47644e+08	1.55912e+08	1.52095e+08	1.55151e+08	1.48431e+08	1.41049e+08	1.41646e+08	146228887	1.52437e+08	1.52418e+08
1622NEG		Cer(d18:2_24:0)+HCOO	Cer(d42:2)+HCOO	Cer	(d18:2_24:0)	(d18:2)	(24:0)			C43 H82 O5 N1	692.62	14.2985	0.0173917	1.04208	0.256238	3.32216	4.88372e+08	5.72918e+08	5.97853e+08	6.00219e+08	5.97424e+08	6.0221e+08	6.10074e+08	5.92061e+08	5.96994e+08	6.36662e+08	5.96172e+08	5.72597e+08	579441757	5.96872e+08	5.97612e+08
1623NEG		Cer(d18:1_24:1)+HCOO	Cer(d42:2)+HCOO	Cer	(d18:1_24:1)	(d18:1)	(24:1)			C43 H82 O5 N1	692.62	13.8	0.0822778	0.992345	0.917144	0.375696	5.5724e+06	7.75285e+06	8.51168e+06	7.65602e+06	7.97084e+06	8.84237e+06	8.53167e+06	7.60365e+06	6.61894e+06	7.18375e+06	7.60788e+06	8.40579e+06	6.08027e+06	5.87243e+06	6.85128e+06
1624NEG		PG(16:0_14:0)-H	PG(30:0)-H	PG	(16:0_14:0)	(16:0)	(14:0)			C36 H70 O10 N0 P1	693.471	9.04324	0.0323332	1.33193	0.018993	0.235821	2.84029e+06	3.63813e+06	4.24918e+06	3.99378e+06	4.55275e+06	3.73899e+06	6.41678e+06	4.81396e+06	4.32891e+06	6.19472e+06	4.55719e+06	4.3403e+06	4.38378e+06	4.64151e+06	4.636e+06
1625NEG		PE(14:1e_20:4)-H	PE(34:5e)-H	PE	(14:1e_20:4)	(14:1e)	(20:4)			C39 H69 O7 N1 P1	694.482	9.84978	0.0228915	1.10398	0.072179	0.347973	1.28387e+07	1.57127e+07	1.59077e+07	1.61872e+07	1.69838e+07	1.56577e+07	1.79108e+07	1.62939e+07	1.58785e+07	1.95833e+07	1.6435e+07	1.68863e+07	1.57093e+07	1.61484e+07	1.64416e+07
1626NEG		PC(26:0e)+CH3COO	PC(26:0e)+CH3COO	PC	(26:0e)	(26:0e)				C36 H73 O9 N1 P1	694.503	8.902	0.015375	1.34595	0.00444711	0.107858	853254	1.1276e+06	1.04143e+06	818776	1.11585e+06	924116	1.53822e+06	1.27177e+06	1.1323e+06	1.56118e+06	1.21343e+06	1.19863e+06	1.16721e+06	1.20075e+06	1.172e+06
1627NEG		Cer(t17:1_24:1)+HCOO	Cer(t41:2)+HCOO	Cer	(t17:1_24:1)	(t17:1)	(24:1)			C42 H80 O6 N1	694.599	12.5083	0.0267431	1.1488	0.0753599	0.0755988	2.42829e+06	2.74356e+06	3.54713e+06	3.05977e+06	3.27836e+06	2.8576e+06	4.00813e+06	3.13591e+06	3.27061e+06	3.62683e+06	3.56601e+06	2.97298e+06	3.04813e+06	3.19835e+06	3.06214e+06
1628NEG		Cer(d18:0_24:1)+HCOO	Cer(d42:1)+HCOO	Cer	(d18:0_24:1)	(d18:0)	(24:1)			C43 H84 O5 N1	694.635	14.708	0.0299068	1.47964	0.00704814	0.871183	2.02813e+07	2.07686e+07	3.11618e+07	2.87947e+07	3.2732e+07	3.01335e+07	4.49728e+07	4.21867e+07	3.28911e+07	5.30243e+07	3.50111e+07	3.43859e+07	3.33814e+07	3.51972e+07	3.51464e+07
1629NEG		Cer(m42:1+O)+HCOO	Cer(m42:1+O)+HCOO	Cer	(m42:1+O)	(m42:1+O)				C43 H84 O5 N1	694.635	14.986	0.021568	1.00908	0.893996	0.377576	5.7974e+06	7.56882e+06	8.74867e+06	8.76787e+06	8.79e+06	8.15572e+06	8.87538e+06	7.97937e+06	7.92699e+06	8.50499e+06	7.35968e+06	7.61613e+06	7.83556e+06	7.89729e+06	8.15909e+06
162POS		PE(25:0e)+H	PE(25:0e)+H	PE	(25:0e)	(25:0e)				C30 H63 O7 N1 P1	580.434	7.83082	0.00498727	1.83182	5.41857e-06	0.108756	781080	784815	981804	978280	1.13663e+06	945209	1.99723e+06	1.80799e+06	1.62476e+06	1.63455e+06	1.70186e+06	1.50612e+06	1.52826e+06	1.54166e+06	1.5414e+06
1630NEG		Cer(d18:1_24:0)+HCOO	Cer(d42:1)+HCOO	Cer	(d18:1_24:0)	(d18:1)	(24:0)			C43 H84 O5 N1	694.635	15.5514	0.0190868	1.06456	0.0701014	3.06726	4.95783e+08	5.47236e+08	5.88864e+08	6.02347e+08	598152692	5.68138e+08	6.39664e+08	5.94453e+08	5.99714e+08	5.97834e+08	5.94246e+08	5.94142e+08	5.75431e+08	5.9037e+08	5.97397e+08
1631NEG		Cer(t17:0_24:1)+HCOO	Cer(t41:1)+HCOO	Cer	(t17:0_24:1)	(t17:0)	(24:1)			C42 H82 O6 N1	696.615	13.1767	0.0303139	1.39197	0.118229	0.292291	2.58882e+06	2.63146e+06	3.02556e+06	3.10052e+06	5.43454e+06	3.03836e+06	7.63918e+06	3.75079e+06	4.03226e+06	4.50538e+06	3.98973e+06	3.67057e+06	3.5244e+06	3.71814e+06	3.71411e+06
1632NEG		Cer(t17:1_24:0)+HCOO	Cer(t41:1)+HCOO	Cer	(t17:1_24:0)	(t17:1)	(24:0)			C42 H82 O6 N1	696.615	13.588	0.0677265	1.15548	0.100931	0.0381012	2.66872e+06	3.10582e+06	4.37377e+06	4.17378e+06	4.22905e+06	4.20167e+06	5.00299e+06	4.33252e+06	3.99829e+06	4.53726e+06	4.21987e+06	4.19947e+06	4.06968e+06	4.60326e+06	4.1426e+06
1633NEG		Cer(d18:0_24:0)+HCOO	Cer(d42:0)+HCOO	Cer	(d18:0_24:0)	(d18:0)	(24:0)			C43 H86 O5 N1	696.651	15.9823	0.02565	1.531	0.00106109	0.906117	1.90978e+07	1.61692e+07	2.70413e+07	2.28409e+07	2.27598e+07	2.34019e+07	4.08258e+07	3.2308e+07	2.92562e+07	3.8689e+07	3.00901e+07	2.98682e+07	2.91524e+07	3.05011e+07	3.04727e+07
1634NEG		Cer(d22:0_20:0)+HCOO	Cer(d42:0)+HCOO	Cer	(d22:0_20:0)	(d22:0)	(20:0)			C43 H86 O5 N1	696.651	16.2711	0.0250513	1.0909	0.260536	0.181987	3.04345e+06	3.91258e+06	4.33218e+06	4.37558e+06	4.16674e+06	4.21016e+06	5.34805e+06	4.2123e+06	3.73741e+06	4.63244e+06	4.18685e+06	4.10899e+06	4.06708e+06	4.10307e+06	4.26217e+06
1635NEG		PE(16:1e_18:2)-H	PE(34:3e)-H	PE	(16:1e_18:2)	(16:1e)	(18:2)			C39 H73 O7 N1 P1	698.513	11.0462	0.0181646	1.29558	0.00173272	0.456798	2.49273e+07	3.2158e+07	2.80487e+07	3.09771e+07	2.80543e+07	3.47553e+07	4.19544e+07	3.60466e+07	3.64527e+07	4.45793e+07	3.57819e+07	3.69912e+07	3.46572e+07	3.57648e+07	3.57769e+07
1636NEG		Cer(t17:0_24:0)+HCOO	Cer(t41:0)+HCOO	Cer	(t17:0_24:0)	(t17:0)	(24:0)			C42 H84 O6 N1	698.63	14.5017	0.0256783	1.30578	0.0529037	0.111255	1.65273e+06	2.0224e+06	3.59259e+06	2.35694e+06	2.37996e+06	2.09994e+06	3.90717e+06	2.9154e+06	2.73124e+06	3.25589e+06	2.8268e+06	2.78093e+06	2.6404e+06	2.76219e+06	2.76064e+06
1637NEG		PE(18:2e_16:0)-H	PE(34:2e)-H	PE	(18:2e_16:0)	(18:2e)	(16:0)			C39 H75 O7 N1 P1	700.529	11.8141	0.0184159	1.19349	0.0116762	0.109154	1.44464e+08	1.61269e+08	191956024	1.86752e+08	2.08959e+08	1.73056e+08	2.32201e+08	1.99235e+08	212257663	2.27935e+08	200070954	2.01098e+08	1.94946e+08	197165251	2.02073e+08
1638NEG		Cer(t18:0_22:0+O)+HCOO	Cer(t40:0+O)+HCOO	Cer	(t18:0_22:0+O)	(t18:0)	(22:0+O)			C41 H82 O7 N1	700.61	13.0011	0.0341995	1.21959	0.0304057	0.0487983	933951	1.28718e+06	1.58588e+06	1.65706e+06	1.57109e+06	1.67601e+06	1.88341e+06	1.91893e+06	1.71461e+06	1.71766e+06	1.759e+06	1.63046e+06	1.69542e+06	1.80207e+06	1.79775e+06
1639NEG		PE(17:1_16:0)-H	PE(33:1)-H	PE	(17:1_16:0)	(17:1)	(16:0)			C38 H73 O8 N1 P1	702.508	10.8638	0.0488831	1.03514	0.473048	0.797567	2.89613e+07	3.7529e+07	3.67647e+07	3.87111e+07	4.05071e+07	3.58347e+07	3.80246e+07	3.82941e+07	3.68713e+07	3.98627e+07	3.66731e+07	3.62544e+07	3.80523e+07	3.82609e+07	4.14761e+07
163POS		Cer(m18:0_20:0)+H	Cer(m38:0)+H	Cer	(m18:0_20:0)	(m18:0)	(20:0)			C38 H78 O2 N1	580.603	18.8381	0.00158613	1.30716	4.29783e-05	0.0418391	3.68097e+06	4.31615e+06	3.66301e+06	4.15054e+06	4.08355e+06	3.37735e+06	5.368e+06	4.78676e+06	5.24441e+06	5.00278e+06	4.86069e+06	5.15705e+06	5.27673e+06	5.26226e+06	5.27676e+06
1640NEG		PE(18:1e_16:0)-H	PE(34:1e)-H	PE	(18:1e_16:0)	(18:1e)	(16:0)			C39 H77 O7 N1 P1	702.544	12.6968	0.0211397	0.899758	0.0328693	0.852588	1.87501e+07	1.82e+07	1.88697e+07	1.86908e+07	1.94128e+07	1.90589e+07	1.89559e+07	1.49188e+07	1.48896e+07	1.90006e+07	1.67938e+07	1.70982e+07	1.83189e+07	1.88651e+07	1.90899e+07
1641NEG		Cer(d18:2_25:1)+HCOO	Cer(d43:3)+HCOO	Cer	(d18:2_25:1)	(d18:2)	(25:1)			C44 H82 O5 N1	704.62	13.8424	0.0558519	1.05671	0.13708	0.360932	6.61327e+06	7.91262e+06	8.34444e+06	7.87168e+06	8.0168e+06	8.40543e+06	8.23705e+06	8.30155e+06	8.43341e+06	8.59181e+06	8.0728e+06	8.20235e+06	7.51244e+06	7.56589e+06	8.29132e+06
1642NEG		PC(28:1e)+HCOO	PC(28:1e)+HCOO	PC	(28:1e)	(28:1e)				C37 H73 O9 N1 P1	706.503	9.205	0.0126645	1.00721	0.820489	0.205712	1.67634e+06	1.82916e+06	1.78501e+06	1.79122e+06	1.73566e+06	1.73888e+06	1.93875e+06	1.86411e+06	1.71996e+06	1.75821e+06	1.76707e+06	1.58425e+06	1.76298e+06	1.79268e+06	1.80743e+06
1643NEG		Cer(d18:1_25:1)+HCOO	Cer(d43:2)+HCOO	Cer	(d18:1_25:1)	(d18:1)	(25:1)			C44 H84 O5 N1	706.635	14.8546	0.0250853	1.02434	0.532182	0.785528	2.44192e+07	3.06724e+07	3.18554e+07	3.0877e+07	3.0645e+07	3.08264e+07	3.02528e+07	3.08058e+07	3.13025e+07	2.99568e+07	3.07592e+07	3.05829e+07	2.93144e+07	3.06344e+07	3.06175e+07
1644NEG		Cer(d19:0_24:2)+HCOO	Cer(d43:2)+HCOO	Cer	(d19:0_24:2)	(d19:0)	(24:2)			C44 H84 O5 N1	706.635	15.0617	0.0366099	1.02693	0.46535	0.339555	4.51707e+06	5.15767e+06	5.51891e+06	5.59962e+06	5.27451e+06	5.32621e+06	5.81179e+06	5.2733e+06	5.31319e+06	5.47526e+06	5.17118e+06	5.19469e+06	5.20694e+06	5.23533e+06	5.55845e+06
1645NEG		Cer(d20:0_23:2)+HCOO	Cer(d43:2)+HCOO	Cer	(d20:0_23:2)	(d20:0)	(23:2)			C44 H84 O5 N1	706.635	14.6544	0.0302459	0.986176	0.518614	0.245024	2.02522e+06	2.09245e+06	2.16965e+06	2.23126e+06	2.27543e+06	2.09223e+06	2.09747e+06	2.16886e+06	2.13343e+06	2.03931e+06	2.08875e+06	2.18028e+06	2.01278e+06	2.12175e+06	2.12232e+06
1646NEG		PC(12:0e_16:0)+HCOO	PC(28:0e)+HCOO	PC	(12:0e_16:0)	(12:0e)	(16:0)			C37 H75 O9 N1 P1	708.518	9.4906	0.0120613	1.5205	0.000374273	0.447665	4.15513e+06	5.11811e+06	5.16746e+06	5.29017e+06	5.93698e+06	4.96047e+06	8.4102e+06	7.35751e+06	6.12431e+06	9.41029e+06	7.73339e+06	7.53467e+06	6.83347e+06	6.97823e+06	6.97826e+06
1647NEG		Cer(t17:0_25:2)+HCOO	Cer(t42:2)+HCOO	Cer	(t17:0_25:2)	(t17:0)	(25:2)			C43 H82 O6 N1	708.615	13.953	0.0364148	1.3682	0.200456	0.124329	624836	1.8951e+06	1.39125e+06	1.23175e+06	1.15488e+06	1.1159e+06	1.60674e+06	3.04453e+06	1.62489e+06	1.50871e+06	1.01876e+06	1.33976e+06	1.25426e+06	1.33738e+06	1.3363e+06
1648NEG		Cer(t18:1_24:1)+HCOO	Cer(t42:2)+HCOO	Cer	(t18:1_24:1)	(t18:1)	(24:1)			C43 H82 O6 N1	708.615	12.6026	0.0335414	1.22941	0.0518921	0.0807611	1.76721e+06	2.60766e+06	2.59989e+06	2.70723e+06	3.27337e+06	2.53565e+06	3.67729e+06	3.19712e+06	2.90568e+06	3.74819e+06	2.7704e+06	2.74609e+06	2.58116e+06	2.73542e+06	2.73884e+06
1649NEG		Cer(m43:1+O)+HCOO	Cer(m43:1+O)+HCOO	Cer	(m43:1+O)	(m43:1+O)				C44 H86 O5 N1	708.651	15.921	0.0242884	1.02195	0.458807	0.412506	6.64177e+06	7.70802e+06	7.33737e+06	7.92837e+06	7.3382e+06	7.59876e+06	7.9424e+06	7.27255e+06	7.41462e+06	7.87531e+06	7.48803e+06	7.53761e+06	7.5705e+06	7.89964e+06	7.89668e+06
164POS		PG(22:4)+Li	PG(22:4)+Li	PG	(22:4)	(22:4)				C28 H47 O10 N0 P1 Li1	581.306	2.214	0.0597495	0.839626	0.405765	0.112002	1.26214e+06	1.31666e+06	2.38797e+06	1.04445e+06	1.23181e+06	1.44301e+06	1.16603e+06	1.19778e+06	1.94347e+06	1.44971e+06	850219	685819	1.13986e+06	1.14383e+06	1.26419e+06
1650NEG		Cer(d18:1_25:0)+HCOO	Cer(d43:1)+HCOO	Cer	(d18:1_25:0)	(d18:1)	(25:0)			C44 H86 O5 N1	708.651	16.1549	0.0265459	1.05614	0.127679	0.757662	2.8197e+07	3.34382e+07	3.45686e+07	3.38001e+07	3.46048e+07	3.48784e+07	3.70627e+07	3.41099e+07	3.44828e+07	3.54014e+07	3.5208e+07	3.44204e+07	3.32078e+07	3.44904e+07	3.49634e+07
1651NEG		OAHFA(47:5)-H	OAHFA(47:5)-H	OAHFA	(47:5)	(47:5)				C47 H81 O4	709.614	14.298	0.00387781	1.0645	0.0418074	0.767248	3.33683e+07	3.54947e+07	3.72059e+07	3.80146e+07	3.78828e+07	3.56091e+07	3.76467e+07	3.82221e+07	3.73223e+07	3.95193e+07	4.15936e+07	3.73054e+07	3.73257e+07	3.75782e+07	3.75768e+07
1652NEG		PE(14:0_20:4)-H	PE(34:4)-H	PE	(14:0_20:4)	(14:0)	(20:4)			C39 H69 O8 N1 P1	710.477	9.32091	0.0253005	1.11394	0.0725299	0.17373	3.50972e+06	4.48095e+06	4.60646e+06	4.72765e+06	4.56014e+06	4.63356e+06	5.52141e+06	4.61584e+06	4.86212e+06	5.29395e+06	4.83382e+06	4.41298e+06	4.66056e+06	4.75886e+06	4.90078e+06
1653NEG		Cer(d42:1+O)+HCOO	Cer(d42:1+O)+HCOO	Cer	(d42:1+O)	(d42:1+O)				C43 H84 O6 N1	710.63	14.9782	0.0138316	1.28237	0.00390208	0.111839	1.542e+06	2.33609e+06	1.98867e+06	1.91428e+06	2.27217e+06	2.11519e+06	2.92156e+06	2.33904e+06	2.53315e+06	2.88136e+06	2.4968e+06	2.43248e+06	2.47159e+06	2.502e+06	2.54071e+06
1654NEG		Cer(t18:0_24:1)+HCOO	Cer(t42:1)+HCOO	Cer	(t18:0_24:1)	(t18:0)	(24:1)			C43 H84 O6 N1	710.63	13.6842	0.0231559	1.08515	0.244236	0.350447	1.06749e+07	1.31946e+07	1.48478e+07	1.52356e+07	1.59292e+07	1.50096e+07	1.75295e+07	1.41519e+07	1.55118e+07	1.64305e+07	1.4443e+07	1.40535e+07	1.48974e+07	1.51624e+07	1.55955e+07
1655NEG		Cer(m43:0+O)+HCOO	Cer(m43:0+O)+HCOO	Cer	(m43:0+O)	(m43:0+O)				C44 H88 O5 N1	710.667	16.6004	0.0301002	1.20883	0.00368253	0.0501172	1.45069e+06	1.85325e+06	2.04785e+06	1.97043e+06	2.04784e+06	1.97573e+06	2.4271e+06	2.30837e+06	2.30209e+06	2.3897e+06	2.14476e+06	2.14315e+06	2.04142e+06	2.15191e+06	2.15145e+06
1656NEG		PE(16:0_18:3)-H	PE(34:3)-H	PE	(16:0_18:3)	(16:0)	(18:3)			C39 H71 O8 N1 P1	712.492	10.1689	0.013039	0.911947	0.28978	0.63687	10725022	1.19767e+07	1.36369e+07	1.57913e+07	1.43883e+07	1.38875e+07	9.61096e+06	1.34949e+07	1.1059e+07	1.27356e+07	1.48318e+07	1.15935e+07	1.32662e+07	1.3571e+07	1.35698e+07
1657NEG		PE(16:1_18:2)-H	PE(34:3)-H	PE	(16:1_18:2)	(16:1)	(18:2)			C39 H71 O8 N1 P1	712.492	9.85765	0.0198993	1.38333	0.0957952	0.366414	9.54081e+06	1.21932e+07	1.302e+07	1.46104e+07	1.4244e+07	1.32083e+07	1.39834e+07	1.32686e+07	1.35253e+07	2.75072e+07	1.41537e+07	2.3825e+07	1.3229e+07	1.36771e+07	1.37123e+07
1658NEG		PE(18:2e_17:1)-H	PE(35:3e)-H	PE	(18:2e_17:1)	(18:2e)	(17:1)			C40 H75 O7 N1 P1	712.529	11.438	0.051021	1.34412	0.00767845	0.117349	1.88837e+06	2.23093e+06	2.18501e+06	1.62943e+06	1.31912e+06	1.77452e+06	2.4572e+06	2.36006e+06	2.48176e+06	3.06804e+06	2.1855e+06	2.2696e+06	2.3873e+06	2.41874e+06	2.62007e+06
1659NEG		Cer(t18:0_24:0)+HCOO	Cer(t42:0)+HCOO	Cer	(t18:0_24:0)	(t18:0)	(24:0)			C43 H86 O6 N1	712.646	14.8773	0.0215565	1.08935	0.213717	0.231477	6.13928e+06	7.92998e+06	8.36352e+06	9.29987e+06	9.78017e+06	7.8935e+06	9.90862e+06	8.68762e+06	8.81713e+06	8.77188e+06	8.80408e+06	8.83153e+06	8.70448e+06	9.03936e+06	9.03616e+06
165POS		PG(12:0_10:3)+Li	PG(22:3)+Li	PG	(12:0_10:3)	(12:0)	(10:3)			C28 H49 O10 N0 P1 Li1	583.322	2.8494	0.00507228	0.769801	0.118173	0.355985	1.09299e+07	9.35335e+06	1.43464e+07	7.48394e+06	7.41164e+06	1.07607e+07	7.85749e+06	8.19432e+06	1.03845e+07	9.29288e+06	5.40012e+06	5.27887e+06	9.3127e+06	9.3957e+06	9.39428e+06
1660NEG		PE(16:1_18:1)-H	PE(34:2)-H	PE	(16:1_18:1)	(16:1)	(18:1)			C39 H73 O8 N1 P1	714.508	10.46	0.0283269	1.23707	0.112342	0.287411	6.36686e+07	1.15694e+08	8.08365e+07	1.13134e+08	1.1832e+08	7.78701e+07	1.14646e+08	1.0042e+08	1.27854e+08	1.12609e+08	1.53721e+08	9.5287e+07	1.10236e+08	1.10282e+08	1.04937e+08
1661NEG		PE(16:1_18:1)-H	PE(34:2)-H	PE	(16:1_18:1)	(16:1)	(18:1)			C39 H73 O8 N1 P1	714.508	11.0361	0.0372543	2.68991	0.135185	0.686641	3.62147e+06	4.88518e+06	3.7112e+06	3.98606e+06	3.43975e+06	4.1821e+06	2.75579e+07	4.34253e+06	3.96285e+06	5.20372e+06	4.14171e+06	1.88803e+07	4.51438e+06	4.81877e+06	4.52733e+06
1662NEG		PE(16:1e_19:1)-H	PE(35:2e)-H	PE	(16:1e_19:1)	(16:1e)	(19:1)			C40 H77 O7 N1 P1	714.544	12.2836	0.11614	1.14162	0.0820091	0.135478	7.6341e+06	9.83705e+06	1.23718e+07	1.08125e+07	1.06324e+07	9.70275e+06	1.18409e+07	1.20468e+07	1.23256e+07	1.25022e+07	1.07626e+07	1.015e+07	1.0909e+07	1.33177e+07	1.10044e+07
1663NEG		PE(16:0_18:1)-H	PE(34:1)-H	PE	(16:0_18:1)	(16:0)	(18:1)			C39 H75 O8 N1 P1	716.524	10.0665	0.0132722	1.65981	0.000161454	0.641958	7.67697e+06	7.42187e+06	8.71849e+06	7.10099e+06	8.48368e+06	6.58866e+06	1.55653e+07	1.40585e+07	1.12395e+07	1.35762e+07	1.08808e+07	1.10153e+07	1.13531e+07	1.1357e+07	1.16181e+07
1664NEG		PE(16:0_18:1)-H	PE(34:1)-H	PE	(16:0_18:1)	(16:0)	(18:1)			C39 H75 O8 N1 P1	716.524	11.3299	0.0142956	1.18682	0.00389682	0.201393	4.6694e+08	5.64423e+08	5.80891e+08	6.2649e+08	5.99944e+08	5.63516e+08	7.2969e+08	6.54173e+08	6.57294e+08	7.25197e+08	6.36647e+08	6.34789e+08	6.28084e+08	6.31722e+08	6.45308e+08
1665NEG		Cer(d18:1_26:3)+HCOO	Cer(d44:4)+HCOO	Cer	(d18:1_26:3)	(d18:1)	(26:3)			C45 H82 O5 N1	716.62	13.5323	0.0308425	1.03011	0.0739579	0.381162	6.8529e+06	6.76817e+06	6.83335e+06	7.14917e+06	6.94957e+06	7.08884e+06	7.15584e+06	7.01057e+06	7.49753e+06	7.00985e+06	7.27179e+06	6.95032e+06	7.15061e+06	7.23755e+06	7.57791e+06
1666NEG		PG(16:1_16:1)-H	PG(32:2)-H	PG	(16:1_16:1)	(16:1)	(16:1)			C38 H70 O10 N0 P1	717.471	8.18967	0.0277137	2.18963	4.6235e-05	0.363303	604517	973143	1.12457e+06	860935	1.18711e+06	1.29855e+06	2.23144e+06	2.28434e+06	2.14103e+06	2.82438e+06	1.81756e+06	1.94596e+06	1.54879e+06	1.62634e+06	1.62482e+06
1667NEG		SM(d32:2)+HCOO	SM(d32:2)+HCOO	SM	(d32:2)	(d32:2)				C38 H74 O8 N2 P1	717.519	7.57694	0.0259243	1.05255	0.082697	0.175968	1.51773e+06	1.74902e+06	1.73001e+06	1.80206e+06	1.69125e+06	1.74023e+06	1.81305e+06	1.85558e+06	1.79934e+06	1.76229e+06	1.83903e+06	1.69864e+06	1.71285e+06	1.79625e+06	1.78722e+06
1668NEG		PE(14:1e_22:6)-H	PE(36:7e)-H	PE	(14:1e_22:6)	(14:1e)	(22:6)			C41 H69 O7 N1 P1	718.482	9.51777	0.02866	1.19643	0.031193	0.0714753	7.49531e+06	6.51451e+06	6.92856e+06	6.98084e+06	7.71859e+06	6.10529e+06	9.5308e+06	7.50112e+06	7.42993e+06	9.81183e+06	8.70432e+06	6.96481e+06	7.3824e+06	7.49098e+06	7.79989e+06
1669NEG		PE(18:0_16:0)-H	PE(34:0)-H	PE	(18:0_16:0)	(18:0)	(16:0)			C39 H77 O8 N1 P1	718.539	12.1687	0.016186	1.0895	0.0226456	0.579581	2.49884e+07	2.62177e+07	2.76266e+07	2.76291e+07	2.88535e+07	2.83137e+07	3.19231e+07	2.82865e+07	2.7218e+07	3.0748e+07	2.98693e+07	3.02285e+07	2.82121e+07	2.86903e+07	2.91404e+07
166POS		DG(32:1)+NH4	DG(32:1)+NH4	DG	(32:1)	(32:1)				C35 H70 O5 N1	584.525	0.112	0.0254187	0.928265	0.863378	0.0327517	49722.3	63328	59636.6	193041	154940	54492.4	233569	54101.9	49483.3	39341.8	80073.8	77331.3	50943.4	48764.2	48764.8
1670NEG		Cer(d18:1_26:2)+HCOO	Cer(d44:3)+HCOO	Cer	(d18:1_26:2)	(d18:1)	(26:2)			C45 H84 O5 N1	718.635	14.3977	0.0227646	1.00185	0.935887	0.718387	1.91302e+07	2.04334e+07	2.09317e+07	1.94433e+07	2.04794e+07	2.11605e+07	1.89536e+07	2.0387e+07	2.10225e+07	2.08456e+07	2.06558e+07	1.99386e+07	1.93308e+07	2.01173e+07	2.01098e+07
1671NEG		PG(18:1_14:0)-H	PG(32:1)-H	PG	(18:1_14:0)	(18:1)	(14:0)			C38 H72 O10 N0 P1	719.487	9.15979	0.035521	1.81061	0.00398298	0.747774	5.39052e+06	7.11771e+06	8.09098e+06	7.27973e+06	1.0237e+07	9.08258e+06	1.70855e+07	1.35041e+07	1.06877e+07	2.05977e+07	1.13725e+07	1.22104e+07	1.109e+07	1.1273e+07	1.18654e+07
1672NEG		SM(d32:1)+HCOO	SM(d32:1)+HCOO	SM	(d32:1)	(d32:1)				C38 H76 O8 N2 P1	719.534	8.71802	0.0250772	1.03953	0.191287	1.30677	7.56552e+07	8.828e+07	8.78803e+07	8.63594e+07	8.39869e+07	8.83977e+07	8.85722e+07	8.95517e+07	8.77985e+07	9.37739e+07	8.70845e+07	8.39604e+07	8.6269e+07	8.67557e+07	9.03015e+07
1673NEG		PC(14:0_14:1)+HCOO	PC(28:1)+HCOO	PC	(14:0_14:1)	(14:0)	(14:1)			C37 H71 O10 N1 P1	720.482	8.01287	0.0233463	1.57708	0.00898379	0.150899	285284	535162	513430	482509	729447	569665	1.14955e+06	693648	695644	880695	759343	734504	691548	724600	709258
1675NEG		PE(14:1e_22:5)-H	PE(36:6e)-H	PE	(14:1e_22:5)	(14:1e)	(22:5)			C41 H71 O7 N1 P1	720.497	9.91209	0.0191125	1.07024	0.280865	0.466779	1.56981e+07	1.97473e+07	1.95687e+07	2.19857e+07	2.23769e+07	2.06661e+07	2.02639e+07	2.24877e+07	1.84163e+07	23609114	2.15853e+07	2.21121e+07	1.99917e+07	2.00805e+07	2.07023e+07
1676NEG		Cer(t18:1_25:2)+HCOO	Cer(t43:3)+HCOO	Cer	(t18:1_25:2)	(t18:1)	(25:2)			C44 H82 O6 N1	720.615	14.3016	0.0294437	1.06938	0.155279	0.169162	1.72882e+06	2.30969e+06	2.07936e+06	2.20516e+06	2.29442e+06	2.16825e+06	2.18423e+06	2.38746e+06	2.34066e+06	2.34071e+06	2.14042e+06	2.27925e+06	2.30856e+06	2.4292e+06	2.31023e+06
1677NEG		Cer(d18:1_26:1)+HCOO	Cer(d44:2)+HCOO	Cer	(d18:1_26:1)	(d18:1)	(26:1)			C45 H86 O5 N1	720.651	15.4312	0.0281515	1.01001	0.658191	1.35774	6.83816e+07	7.69659e+07	7.75413e+07	7.22933e+07	7.60819e+07	7.78823e+07	7.32804e+07	7.62181e+07	7.69067e+07	7.43909e+07	7.64491e+07	7.63988e+07	7.199e+07	7.54052e+07	7.57981e+07
1678NEG		Cer(d18:1_26:1)+HCOO	Cer(d44:2)+HCOO	Cer	(d18:1_26:1)	(d18:1)	(26:1)			C45 H86 O5 N1	720.651	15.6781	0.0259711	1.03414	0.167335	0.574861	1.53583e+07	1.61372e+07	1.60922e+07	1.53692e+07	1.49858e+07	1.55946e+07	1.47636e+07	16260063	1.63084e+07	1.60702e+07	1.70665e+07	1.62618e+07	1.52234e+07	1.58862e+07	1.59656e+07
1679NEG		PG(16:0_16:0)-H	PG(32:0)-H	PG	(16:0_16:0)	(16:0)	(16:0)			C38 H74 O10 N0 P1	721.503	10.0764	0.0411315	1.2906	0.0245855	0.524443	1.89595e+07	2.58583e+07	2.87742e+07	2.86396e+07	3.04738e+07	2.90602e+07	4.25801e+07	2.82896e+07	3.11467e+07	4.17468e+07	3.20713e+07	3.29396e+07	2.81251e+07	3.0229e+07	3.02283e+07
167POS		DG(16:0_16:1)+NH4	DG(32:1)+NH4	DG	(16:0_16:1)	(16:0)	(16:1)			C35 H70 O5 N1	584.525	12.0924	0.0164556	1.83383	3.99531e-05	0.223734	3.89957e+06	3.87521e+06	6.3441e+06	5.22468e+06	4.83412e+06	3.17388e+06	9.27026e+06	8.61066e+06	7.61437e+06	8.90844e+06	8.2371e+06	7.5174e+06	6.83887e+06	6.84119e+06	7.03685e+06
1682NEG		PE(14:1e_22:4)-H	PE(36:5e)-H	PE	(14:1e_22:4)	(14:1e)	(22:4)			C41 H73 O7 N1 P1	722.513	10.365	0.0109405	3.15734	4.72132e-07	0.662714	1.74102e+06	1.22292e+06	1.5461e+06	2.04612e+06	1.8538e+06	1.70756e+06	5.89822e+06	4.90454e+06	4.10283e+06	5.36246e+06	6.09487e+06	5.58155e+06	3.65869e+06	3.72977e+06	3.72801e+06
1683NEG		Cer(m22:1_22:0+O)+HCOO	Cer(m44:1+O)+HCOO	Cer	(m22:1_22:0+O)	(m22:1)	(22:0+O)			C45 H88 O5 N1	722.667	16.768	0.0212157	1.03207	0.288208	1.13596	5.33749e+07	6.40438e+07	6.25801e+07	6.12762e+07	6.27982e+07	6.50809e+07	6.23653e+07	6.43519e+07	6.45744e+07	6.41522e+07	6.27584e+07	6.27921e+07	6.08925e+07	6.22525e+07	6.35325e+07
1687NEG		Cer(d44:0)+HCOO	Cer(d44:0)+HCOO	Cer	(d44:0)	(d44:0)				C45 H90 O5 N1	724.682	17.2236	0.0213117	1.06226	0.321129	0.289366	7.71401e+06	5.90895e+06	8.79137e+06	8.34126e+06	8.7994e+06	8.77316e+06	8.77733e+06	9.01419e+06	8.36582e+06	8.69143e+06	8.25213e+06	8.23615e+06	8.45515e+06	8.59221e+06	8.81899e+06
1688NEG		PE(17:1_18:2)-H	PE(35:3)-H	PE	(17:1_18:2)	(17:1)	(18:2)			C40 H73 O8 N1 P1	726.508	10.1742	0.0377856	0.906881	0.0464375	0.978394	2.66583e+07	24909111	2.80411e+07	2.77646e+07	29630715	2.43943e+07	2.37294e+07	2.23232e+07	2.41969e+07	2.5868e+07	2.72061e+07	23045339	2.61493e+07	2.62371e+07	2.7944e+07
1689NEG		PE(18:2e_18:1)-H	PE(36:3e)-H	PE	(18:2e_18:1)	(18:2e)	(18:1)			C41 H77 O7 N1 P1	726.544	11.8624	0.0231202	1.23079	0.068828	0.402132	4.23707e+07	4.92338e+07	5.15359e+07	5.90734e+07	77951760	4.7924e+07	7.64423e+07	5.92571e+07	6.27744e+07	7.91546e+07	6.50289e+07	6.11511e+07	5.82977e+07	6.07206e+07	6.06713e+07
168POS		Cer(t17:0_18:0+O)+H	Cer(t35:0+O)+H	Cer	(t17:0_18:0+O)	(t17:0)	(18:0+O)			C35 H72 O5 N1	586.541	7.70714	0.0129094	1.65581	1.87265e-05	0.101635	1.05083e+06	1.4e+06	1.41358e+06	1.42716e+06	1.47138e+06	1.27044e+06	2.69593e+06	2.17362e+06	2.12027e+06	2.1084e+06	2.08166e+06	2.12192e+06	1.93729e+06	1.98129e+06	1.98124e+06
1690NEG		Cer(t20:1_22:0+O)+HCOO	Cer(t42:1+O)+HCOO	Cer	(t20:1_22:0+O)	(t20:1)	(22:0+O)			C43 H84 O7 N1	726.625	12.9597	0.0967171	1.19046	0.153422	0.036088	2.59533e+06	3.31726e+06	4.39362e+06	4.35661e+06	4.12935e+06	3.77505e+06	5.89972e+06	4.78621e+06	4.66504e+06	3.20331e+06	4.0545e+06	4.25661e+06	4.60473e+06	4.62916e+06	5.43582e+06
1691NEG		PE(17:1_18:1)-H	PE(35:2)-H	PE	(17:1_18:1)	(17:1)	(18:1)			C40 H75 O8 N1 P1	728.524	10.9553	0.0192358	0.924789	0.108703	1.64755	6.97507e+07	8.09525e+07	8.52442e+07	7.8863e+07	8.10441e+07	7.82883e+07	7.61581e+07	7.77948e+07	6.01973e+07	7.51471e+07	7.35657e+07	7.56191e+07	7.38252e+07	7.59504e+07	7.66005e+07
1693NEG		Cer(t18:0_24:0+O)+HCOO	Cer(t42:0+O)+HCOO	Cer	(t18:0_24:0+O)	(t18:0)	(24:0+O)			C43 H86 O7 N1	728.641	14.0817	0.0447461	1.00561	0.908485	0.277794	2.90318e+06	3.72164e+06	3.69365e+06	3.64105e+06	3.57131e+06	3.81946e+06	3.74675e+06	3.51587e+06	3.89117e+06	3.71308e+06	3.36762e+06	3.23554e+06	3.39167e+06	3.68419e+06	3.43982e+06
1694NEG		Cer(t17:0_25:0+O)+HCOO	Cer(t42:0+O)+HCOO	Cer	(t17:0_25:0+O)	(t17:0)	(25:0+O)			C43 H86 O7 N1	728.641	14.4257	0.0242874	1.16754	0.0898092	0.0744665	1.70006e+06	2.10817e+06	1.83322e+06	1.87682e+06	2.39049e+06	1.60681e+06	2.31722e+06	2.72952e+06	2.32984e+06	2.10558e+06	1.80623e+06	2.15654e+06	2.50267e+06	2.61048e+06	2.61148e+06
1695NEG		PA(20:0_18:1)-H	PA(38:1)-H	PA	(20:0_18:1)	(20:0)	(18:1)			C41 H78 O8 N0 P1	729.544	11.79	0.0252269	0.968792	0.629902	0.290811	3.16427e+06	3.63574e+06	3.59755e+06	3.31863e+06	3.88563e+06	3.74395e+06	3.67859e+06	3.14793e+06	2.67115e+06	3.79965e+06	3.42055e+06	3.96174e+06	3.49459e+06	3.58563e+06	3.67548e+06
1696NEG		PE(17:0_18:1)-H	PE(35:1)-H	PE	(17:0_18:1)	(17:0)	(18:1)			C40 H77 O8 N1 P1	730.539	11.6337	0.0288564	1.08372	0.185969	0.448791	1.74735e+07	2.28239e+07	2.24376e+07	2.58305e+07	2.49848e+07	2.21468e+07	2.71021e+07	2.50868e+07	2.41798e+07	2.42085e+07	2.35257e+07	2.29547e+07	2.46388e+07	2.47229e+07	2.59332e+07
1697NEG		PE(17:1_18:0)-H	PE(35:1)-H	PE	(17:1_18:0)	(17:1)	(18:0)			C40 H77 O8 N1 P1	730.539	10.5725	0.037945	1.24411	0.0665898	0.141975	2.74316e+06	3.17451e+06	3.84967e+06	4.15534e+06	4.66716e+06	3.04834e+06	5.39315e+06	3.70812e+06	4.01233e+06	5.10711e+06	4.93473e+06	3.76479e+06	4.25996e+06	4.56003e+06	4.2878e+06
1698NEG		PE(20:1e_16:0)-H	PE(36:1e)-H	PE	(20:1e_16:0)	(20:1e)	(16:0)			C41 H81 O7 N1 P1	730.576	13.7146	0.0271695	0.894152	0.0886372	0.352702	2.95192e+06	3.24044e+06	3.155e+06	3.16132e+06	3.27428e+06	3.11278e+06	3.30354e+06	2.41174e+06	2.41149e+06	3.31222e+06	2.88066e+06	2.57602e+06	3.10098e+06	3.10879e+06	3.25317e+06
169POS		TG(16:2e_6:0_12:3)+H	TG(34:5e)+H	TG	(16:2e_6:0_12:3)	(16:2e)	(6:0)	(12:3)		C37 H63 O5	587.467	11.426	0.0916757	0.540431	0.162178	0.663514	2.25824e+07	8.48681e+07	2.75303e+07	2.18652e+07	2.17741e+07	2.42295e+07	1.52427e+07	1.88644e+07	1.90214e+07	2.04081e+07	1.54829e+07	2.06067e+07	1.42371e+07	1.67044e+07	16821888
1700NEG		SM(d33:2)+HCOO	SM(d33:2)+HCOO	SM	(d33:2)	(d33:2)				C39 H76 O8 N2 P1	731.534	8.274	0.0983477	1.53554	0.00120939	0.14793	412442	403585	698724	614554	764214	636145	1.0536e+06	871774	919958	930960	835632	808002	847446	857803	1.00633e+06
1701NEG		PS(16:0_16:1)-H	PS(32:1)-H	PS	(16:0_16:1)	(16:0)	(16:1)			C38 H71 O10 N1 P1	732.482	9.17126	0.0798865	2.24587	0.00158229	0.939176	6.89622e+06	5.35407e+06	5.28286e+06	8.10375e+06	8.53835e+06	7.08202e+06	1.95517e+07	1.05726e+07	1.85359e+07	2.08897e+07	1.11667e+07	1.1942e+07	9.56244e+06	1.11452e+07	9.99763e+06
1702NEG		LPS(33:1)-H	LPS(33:1)-H	LPS	(33:1)	(33:1)				C39 H75 O9 N1 P1	732.518	9.33862	0.0220323	0.934056	0.167675	0.259547	1.98601e+06	2.04201e+06	1.97556e+06	2.12382e+06	2.37143e+06	1.9295e+06	1.62657e+06	1.9426e+06	2.03044e+06	1.95946e+06	1.99616e+06	2.05351e+06	3.0154e+06	3.01882e+06	2.90346e+06
1703NEG		SM(d33:1)+HCOO	SM(d33:1)+HCOO	SM	(d33:1)	(d33:1)				C39 H78 O8 N2 P1	733.55	9.33461	0.0195175	1.23127	0.00301055	0.344266	3.8281e+07	4.59458e+07	4.8055e+07	5.07151e+07	5.22226e+07	4.70418e+07	6.21879e+07	5.51581e+07	5.50621e+07	6.5714e+07	5.46369e+07	5.47814e+07	5.30742e+07	5.36266e+07	5.51099e+07
1704NEG		PE(16:1_20:5)-H	PE(36:6)-H	PE	(16:1_20:5)	(16:1)	(20:5)			C41 H69 O8 N1 P1	734.477	8.68725	0.0239183	1.48983	0.0338252	0.202077	1.97095e+06	1.36372e+06	1.28707e+06	2.51155e+06	1.57841e+06	988681	3.43899e+06	1.88171e+06	2.05312e+06	2.64769e+06	2.32258e+06	2.10783e+06	1.97573e+06	1.98986e+06	2.06518e+06
1707NEG		Cer(d45:2)+HCOO	Cer(d45:2)+HCOO	Cer	(d45:2)	(d45:2)				C46 H88 O5 N1	734.667	16.011	0.0698714	0.980358	0.608566	0.148505	910790	852746	907031	876193	879816	843450	919936	758097	897620	785196	944913	860751	883359	891447	999083
1709NEG		PE(16:1_20:4)-H	PE(36:5)-H	PE	(16:1_20:4)	(16:1)	(20:4)			C41 H71 O8 N1 P1	736.492	9.45796	0.0200694	1.14068	0.222383	0.363733	1.00583e+07	1.20134e+07	1.26612e+07	1.37919e+07	1.35176e+07	1.09516e+07	1.96402e+07	1.23907e+07	1.23182e+07	1.37541e+07	1.26566e+07	1.25028e+07	1.2931e+07	1.339e+07	1.33923e+07
170POS		DG(16:0_16:1)+Na	DG(32:1)+Na	DG	(16:0_16:1)	(16:0)	(16:1)			C35 H66 O5 Na1	589.48	12.0924	0.0102043	1.46079	9.93797e-05	0.145519	2.06288e+07	1.93029e+07	2.56387e+07	2.52957e+07	1.80081e+07	1.95944e+07	2.96191e+07	3.0569e+07	3.37984e+07	3.31543e+07	3.21983e+07	2.83268e+07	2.86295e+07	2.81361e+07	2.81229e+07
1710NEG		PC(16:0e_14:0)+HCOO	PC(30:0e)+HCOO	PC	(16:0e_14:0)	(16:0e)	(14:0)			C39 H79 O9 N1 P1	736.55	10.5839	0.0474195	1.48576	6.41334e-06	0.845265	1.82031e+07	2.00593e+07	1.89492e+07	2.1106e+07	2.01102e+07	1.84346e+07	3.20149e+07	2.77207e+07	2.55187e+07	3.14226e+07	2.77897e+07	2.91631e+07	2.54673e+07	2.54871e+07	2.76286e+07
1711NEG		Cer(m45:1+O)+HCOO	Cer(m45:1+O)+HCOO	Cer	(m45:1+O)	(m45:1+O)				C46 H90 O5 N1	736.682	17.4	0.0186921	1.06985	0.212769	0.0972893	698530	873735	850988	948667	981440	823296	967111	881445	971748	858529	951729	907700	983895	1.01742e+06	986635
1713NEG		PE(16:0_20:4)-H	PE(36:4)-H	PE	(16:0_20:4)	(16:0)	(20:4)			C41 H73 O8 N1 P1	738.508	10.1915	0.0145205	1.15175	0.0387642	0.31988	2.47094e+07	3.05118e+07	3.34668e+07	3.48062e+07	3.3271e+07	3.02697e+07	3.48415e+07	3.29249e+07	3.31833e+07	3.55221e+07	4.16886e+07	3.72563e+07	3.4518e+07	3.5404e+07	3.53978e+07
1714NEG		PE(18:2_18:2)-H	PE(36:4)-H	PE	(18:2_18:2)	(18:2)	(18:2)			C41 H73 O8 N1 P1	738.508	9.92024	0.0209433	1.01924	0.670657	0.747207	2.15197e+07	2.80461e+07	2.7947e+07	2.87716e+07	2.77314e+07	2.74747e+07	2.52676e+07	2.76595e+07	2.74632e+07	2.78014e+07	2.82075e+07	2.81992e+07	2.64524e+07	2.74485e+07	2.74224e+07
1715NEG		PE(36:4)-H	PE(36:4)-H	PE	(36:4)	(36:4)				C41 H73 O8 N1 P1	738.508	8.00642	0.0296822	0.761343	0.300178	0.142438	617281	716083	1.08512e+06	279350	407529	991736	535368	378440	650828	794192	295120	465351	568474	599031	598434
1716NEG		Cer(d23:1_21:0+O)+HCOO	Cer(d44:1+O)+HCOO	Cer	(d23:1_21:0+O)	(d23:1)	(21:0+O)			C45 H88 O6 N1	738.662	14.791	0.0232626	1.09875	0.184218	0.110357	1.77232e+06	2.09526e+06	2.38386e+06	2.27297e+06	2.85417e+06	2.58675e+06	2.69553e+06	2.61605e+06	2.66029e+06	2.41801e+06	2.45828e+06	2.49627e+06	2.81054e+06	2.92723e+06	2.92658e+06
1717NEG		PE(18:1_18:2)-H	PE(36:3)-H	PE	(18:1_18:2)	(18:1)	(18:2)			C41 H75 O8 N1 P1	740.524	10.6582	0.0189794	1.0973	0.270605	1.47995	1.9195e+08	2.17196e+08	2.10782e+08	2.14697e+08	209482478	2.08461e+08	3.13753e+08	2.13977e+08	2.04465e+08	2.09675e+08	2.15632e+08	216943006	2.06359e+08	2.06972e+08	213513452
1718NEG		PE(16:0_20:3)-H	PE(36:3)-H	PE	(16:0_20:3)	(16:0)	(20:3)			C41 H75 O8 N1 P1	740.524	11.1404	0.275268	1.50608	0.000213531	0.591469	9.25999e+06	9.63838e+06	1.13292e+07	1.27153e+07	9.6303e+06	1.03375e+07	1.50515e+07	1.68459e+07	1.7187e+07	1.22592e+07	1.69207e+07	1.64842e+07	1.4224e+07	2.25163e+07	1.45228e+07
1719NEG		Cer(t43:1+O)+HCOO	Cer(t43:1+O)+HCOO	Cer	(t43:1+O)	(t43:1+O)				C44 H86 O7 N1	740.641	13.69	0.0119884	1.1887	0.180788	0.0102871	2.2609e+06	1.9373e+06	2.4703e+06	1.16764e+06	2.62937e+06	1.76799e+06	2.95005e+06	2.05379e+06	2.79141e+06	2.34558e+06	2.02189e+06	2.37925e+06	2.6098e+06	2.61619e+06	2.66735e+06
171POS		LPC(22:6)+Na	LPC(22:6)+Na	LPC	(22:6)	(22:6)				C30 H50 O7 N1 P1 Na1	590.322	1.97134	0.177495	1.24227	0.340788	0.0450397	805540	1.35486e+06	2.2251e+06	1.28145e+06	2.10411e+06	1.81472e+06	1.09224e+06	2.83635e+06	2.276e+06	2.8605e+06	1.44086e+06	1.4022e+06	2.08168e+06	1.49895e+06	2.07539e+06
1720NEG		Cer(d44:0+O)+HCOO	Cer(d44:0+O)+HCOO	Cer	(d44:0+O)	(d44:0+O)				C45 H90 O6 N1	740.677	16.0605	0.0234798	1.11506	0.236619	0.0825944	1.39192e+06	1.77363e+06	1.68476e+06	1.59791e+06	2.49404e+06	2.08232e+06	2.05229e+06	1.99108e+06	2.01927e+06	2.02384e+06	1.92888e+06	2.27773e+06	2.27195e+06	2.36787e+06	2.36593e+06
1721NEG		PS(34:3e)-H	PS(34:3e)-H	PS	(34:3e)	(34:3e)				C40 H73 O9 N1 P1	742.503	11.7498	0.0252209	1.16781	0.813035	0.264388	2.11959e+06	2.01436e+06	2.28639e+06	2.1778e+06	1.2417e+07	1.49912e+07	1.75481e+06	1.43499e+07	2.02301e+07	1.76949e+06	2.07203e+06	1.87208e+06	2.10664e+06	2.10352e+06	2.19836e+06
1722NEG		PE(18:1_18:1)-H	PE(36:2)-H	PE	(18:1_18:1)	(18:1)	(18:1)			C41 H77 O8 N1 P1	742.539	11.4081	0.0385485	1.19638	0.20201	2.84593	8.01713e+08	1072379955	853175480	8.72312e+08	873209579	8.48883e+08	1450541023	8.59897e+08	8.4885e+08	1439787578	8.81766e+08	8.85909e+08	8.39132e+08	8.41384e+08	8.97603e+08
1723NEG		PE(36:2)-H	PE(36:2)-H	PE	(36:2)	(36:2)				C41 H77 O8 N1 P1	742.539	10.284	0.0249993	1.45772	0.0162477	0.390983	5.45586e+06	5.44799e+06	5.76551e+06	6.29695e+06	1.01264e+07	5.40948e+06	1.19956e+07	8.06285e+06	7.3859e+06	1.05123e+07	9.17116e+06	8.99766e+06	7.12425e+06	7.44152e+06	7.44227e+06
1724NEG		PE(18:1e_19:1)-H	PE(37:2e)-H	PE	(18:1e_19:1)	(18:1e)	(19:1)			C42 H81 O7 N1 P1	742.576	13.1853	0.0308124	1.4399	0.00120786	0.28744	2.24951e+06	2.61767e+06	2.53721e+06	2.83578e+06	3.31836e+06	3.25438e+06	4.89628e+06	3.65186e+06	3.67204e+06	4.48103e+06	3.8719e+06	3.63573e+06	3.79764e+06	4.01979e+06	3.99315e+06
1725NEG		PG(16:1_18:2)-H	PG(34:3)-H	PG	(16:1_18:2)	(16:1)	(18:2)			C40 H72 O10 N0 P1	743.487	8.43293	0.0286894	1.28655	0.0239251	0.14188	2.31623e+06	2.98843e+06	3.61112e+06	3.14955e+06	3.84104e+06	3.65873e+06	4.27123e+06	4.5166e+06	3.71246e+06	5.29912e+06	3.5682e+06	3.80384e+06	3.78689e+06	3.82884e+06	3.99675e+06
1726NEG		PE(16:2e_22:6)-H	PE(38:8e)-H	PE	(16:2e_22:6)	(16:2e)	(22:6)			C43 H71 O7 N1 P1	744.497	9.63678	0.0165508	1.30023	0.0228599	0.145819	2.8947e+06	3.48126e+06	3.93793e+06	5.06029e+06	4.16023e+06	3.37326e+06	5.11675e+06	5.15225e+06	3.81952e+06	5.78181e+06	5.49963e+06	4.41523e+06	4.3901e+06	4.51808e+06	4.51871e+06
1727NEG		PC(8:1e_22:2)+CH3COO	PC(30:3e)+CH3COO	PC	(8:1e_22:2)	(8:1e)	(22:2)			C40 H75 O9 N1 P1	744.518	10.1792	0.0489593	1.04195	0.77859	0.225817	3.65489e+06	5.69479e+06	5.65858e+06	6.07339e+06	5.80908e+06	5.55715e+06	5.82725e+06	4.25642e+06	5.66028e+06	8.78467e+06	5.28059e+06	3.99976e+06	6.53967e+06	6.7324e+06	7.18982e+06
1728NEG		PE(18:0_18:1)-H	PE(36:1)-H	PE	(18:0_18:1)	(18:0)	(18:1)			C41 H79 O8 N1 P1	744.555	12.2511	0.0160983	1.03015	0.232604	5.04651	1033431506	1151514994	1202725812	1180772963	1198141760	1139541177	1214439165	1201098693	1199607654	1178711956	1156440301	1164020348	1150016993	1153631508	1184089009
1729NEG		PE(18:0_18:1)-H	PE(36:1)-H	PE	(18:0_18:1)	(18:0)	(18:1)			C41 H79 O8 N1 P1	744.555	11.0477	0.0383148	1.29416	0.000100513	0.477	2.27861e+07	2.31023e+07	2.44928e+07	2.54058e+07	2.54297e+07	2.33451e+07	3.43438e+07	2.83696e+07	2.81608e+07	3.34241e+07	3.15377e+07	3.12493e+07	2.64575e+07	2.64819e+07	2.82659e+07
172POS		DG(16:0_16:0)+Na	DG(32:0)+Na	DG	(16:0_16:0)	(16:0)	(16:0)			C35 H68 O5 Na1	591.496	13.003	0.01194	1.01062	0.84088	0.524891	3.04178e+07	3.13744e+07	3.62262e+07	3.4515e+07	2.72585e+07	2.88831e+07	2.96662e+07	3.30961e+07	3.50683e+07	3.2133e+07	3.00317e+07	3.06839e+07	3.482e+07	3.48213e+07	3.41055e+07
1731NEG		PG(16:0_18:2)-H	PG(34:2)-H	PG	(16:0_18:2)	(16:0)	(18:2)			C40 H74 O10 N0 P1	745.503	9.627	0.109742	0.771916	0.028376	0.515306	3.63559e+06	6.54958e+06	6.34939e+06	5.87343e+06	5.43114e+06	6.02671e+06	3.88417e+06	3.77396e+06	5.43815e+06	3.94607e+06	4.63849e+06	4.46075e+06	3.77196e+06	4.56088e+06	4.62125e+06
1732NEG		SM(d34:2)+HCOO	SM(d34:2)+HCOO	SM	(d34:2)	(d34:2)				C40 H78 O8 N2 P1	745.55	8.90063	0.0206593	1.26496	0.00872495	0.641974	6.09253e+07	6.66863e+07	7.70492e+07	7.6482e+07	7.72298e+07	7.0225e+07	104184635	8.42962e+07	7.79618e+07	1.08303e+08	8.41983e+07	8.32139e+07	8.13202e+07	8.43288e+07	8.42727e+07
1733NEG		SM(d34:2)+HCOO	SM(d34:2)+HCOO	SM	(d34:2)	(d34:2)				C40 H78 O8 N2 P1	745.55	9.168	0.0116715	1.20073	0.124427	0.0375924	3.09127e+06	3.72799e+06	3.6586e+06	3.04075e+06	3.57609e+06	1.64056e+06	4.41864e+06	3.51599e+06	3.36343e+06	4.2933e+06	3.48547e+06	3.41911e+06	3.65488e+06	3.73141e+06	3.65927e+06
1734NEG		PC(6:0_24:2)+HCOO	PC(30:2)+HCOO	PC	(6:0_24:2)	(6:0)	(24:2)			C39 H73 O10 N1 P1	746.498	8.58313	0.012392	1.53669	0.00673184	0.264928	1.62391e+06	2.17268e+06	4.01796e+06	2.14554e+06	2.57122e+06	2.2471e+06	4.48174e+06	3.77222e+06	3.1135e+06	4.05565e+06	3.8783e+06	3.40844e+06	3.1054e+06	3.17275e+06	3.17329e+06
1735NEG		PC(16:1_14:1)+HCOO	PC(30:2)+HCOO	PC	(16:1_14:1)	(16:1)	(14:1)			C39 H73 O10 N1 P1	746.498	8.25954	0.0501063	1.26939	0.244744	0.101118	2.08343e+06	1.91301e+06	1.95534e+06	1.23729e+06	995312	1.95769e+06	2.80602e+06	1.18144e+06	2.13024e+06	3.16087e+06	2.24503e+06	1.35067e+06	1.99645e+06	2.18178e+06	2.17889e+06
1737NEG		PE(18:2e_20:5)-H	PE(38:7e)-H	PE	(18:2e_20:5)	(18:2e)	(20:5)			C43 H73 O7 N1 P1	746.513	10.2147	0.0332086	1.25493	0.00289225	0.842145	1.16442e+08	1.3701e+08	1.53208e+08	1.61227e+08	1.72257e+08	1.46204e+08	1.92667e+08	1.78672e+08	1.68639e+08	2.07044e+08	1.81223e+08	1.8406e+08	1.70448e+08	1.71042e+08	1.80745e+08
1738NEG		PE(16:1e_22:6)-H	PE(38:7e)-H	PE	(16:1e_22:6)	(16:1e)	(22:6)			C43 H73 O7 N1 P1	746.513	11.0132	0.0340782	1.53153	0.000553313	0.990275	2.92001e+07	2.34087e+07	2.75023e+07	4.08056e+07	3.41938e+07	26445142	4.65426e+07	3.97822e+07	4.24387e+07	5.04053e+07	5.27559e+07	4.61336e+07	4.08793e+07	4.10172e+07	4.34108e+07
1739NEG		PE(36:0)-H	PE(36:0)-H	PE	(36:0)	(36:0)				C41 H81 O8 N1 P1	746.571	11.869	0.016458	1.13305	0.180599	0.0867537	1.27549e+06	1.4898e+06	1.30113e+06	1.48887e+06	1.62273e+06	1.54121e+06	1.98715e+06	1.4352e+06	1.34132e+06	2.05183e+06	1.57129e+06	1.4925e+06	1.53282e+06	1.48898e+06	1.53165e+06
173POS		LPC(22:5)+Na	LPC(22:5)+Na	LPC	(22:5)	(22:5)				C30 H52 O7 N1 P1 Na1	592.337	2.14043	0.00926008	1.26146	0.366739	0.0453792	813933	1.78992e+06	2.89921e+06	1.38745e+06	2.55022e+06	1.90839e+06	1.26348e+06	3.46298e+06	2.75851e+06	3.62667e+06	1.53791e+06	1.66689e+06	2.50432e+06	2.50689e+06	2.54595e+06
1741NEG		SM(d34:1)+HCOO	SM(d34:1)+HCOO	SM	(d34:1)	(d34:1)				C40 H80 O8 N2 P1	747.566	9.91398	0.0142369	1.03508	0.241024	4.60075	9.02967e+08	1029608591	1000631703	1039050339	1055979941	1020320322	1035969696	1023968872	1039250941	1127541374	1028154705	1005830156	1013890271	1016972740	1040535907
1745NEG		PE(18:2e_20:4)-H	PE(38:6e)-H	PE	(18:2e_20:4)	(18:2e)	(20:4)			C43 H75 O7 N1 P1	748.529	11.1902	0.0191486	1.13819	0.114352	0.598099	1.28197e+08	1.73898e+08	143050546	211905189	1.54042e+08	1.40589e+08	1.79483e+08	1.85148e+08	1.90385e+08	1.70983e+08	1.81021e+08	1.76172e+08	1.72829e+08	1.79421e+08	1.77432e+08
1746NEG		SM(d34:0)+HCOO	SM(d34:0)+HCOO	SM	(d34:0)	(d34:0)				C40 H82 O8 N2 P1	749.581	10.3275	0.0122101	0.996509	0.866154	2.24882	1.74983e+08	1.92644e+08	1.91483e+08	1.89399e+08	1.87904e+08	192966647	1.8375e+08	1.9747e+08	179360270	1.91049e+08	1.89227e+08	1.8458e+08	187701601	188054796	1.91868e+08
1747NEG		SM(d34:0)+HCOO	SM(d34:0)+HCOO	SM	(d34:0)	(d34:0)				C40 H82 O8 N2 P1	749.581	10.525	0.00981062	0.92442	0.270823	0.53348	8.54304e+06	8.93286e+06	7.76885e+06	8.38872e+06	8.48937e+06	7.65726e+06	5.51291e+06	8.75343e+06	7.04638e+06	8.54302e+06	7.79103e+06	8.37097e+06	7.96707e+06	8.10463e+06	8.10336e+06
1748NEG		PC(16:0_14:0)+HCOO	PC(30:0)+HCOO	PC	(16:0_14:0)	(16:0)	(14:0)			C39 H77 O10 N1 P1	750.529	9.94461	0.013985	1.02501	0.370867	3.21753	4.0542e+08	467509910	459295356	485373946	4.75839e+08	4.6017e+08	4.60569e+08	4.69742e+08	4.68316e+08	4.91368e+08	4.65242e+08	4.67235e+08	4.60665e+08	4.6376e+08	4.73174e+08
1749NEG		PC(30:0)+HCOO	PC(30:0)+HCOO	PC	(30:0)	(30:0)				C39 H77 O10 N1 P1	750.529	8.495	0.0251598	2.3389	2.16891e-05	0.240391	275932	433032	409519	393341	469219	346285	1.14942e+06	858201	700586	943886	804144	987152	702191	735047	705986
174POS		TG(4:0_10:4_19:1)+Li	TG(33:5)+Li	TG	(4:0_10:4_19:1)	(4:0)	(10:4)	(19:1)		C36 H58 O6 Li1	593.439	6.12634	0.00110712	0.923944	0.725925	0.112474	1.79823e+06	2.74043e+06	1.58409e+06	1.48803e+06	1.41026e+06	913899	824342	1.58226e+06	1.43772e+06	1.76624e+06	1.03451e+06	2.53425e+06	3.85885e+06	3.86625e+06	3.85885e+06
1750NEG		PE(18:1e_20:4)-H	PE(38:5e)-H	PE	(18:1e_20:4)	(18:1e)	(20:4)			C43 H77 O7 N1 P1	750.544	11.8129	0.140136	1.01899	0.603011	3.30491	4.43273e+08	5.44363e+08	4.94375e+08	481731465	5.1986e+08	5.00534e+08	5.41496e+08	5.05677e+08	5.04867e+08	5.31084e+08	4.76106e+08	4.81578e+08	4.84344e+08	616316987	4.90995e+08
1751NEG		PE(16:1e_22:4)-H	PE(38:5e)-H	PE	(16:1e_22:4)	(16:1e)	(22:4)			C43 H77 O7 N1 P1	750.544	11.5548	0.0198414	0.999204	0.970788	2.35385	1.95903e+08	208253184	2.09066e+08	2.10048e+08	2.14562e+08	2.08577e+08	2.1704e+08	2.11804e+08	2.02023e+08	2.17142e+08	1.9829e+08	199118892	2.06596e+08	2.13903e+08	213820059
1752NEG		Cer(d24:0_22:1)+HCOO	Cer(d46:1)+HCOO	Cer	(d24:0_22:1)	(d24:0)	(22:1)			C47 H92 O5 N1	750.698	18.037	0.0312642	0.952473	0.124266	0.215901	1.39914e+06	1.43175e+06	1.43872e+06	1.46387e+06	1.6312e+06	1.54692e+06	1.449e+06	1.34168e+06	1.42251e+06	1.40055e+06	1.3767e+06	1.49762e+06	1.5054e+06	1.59033e+06	1.58961e+06
1753NEG		PE(17:0_20:4)-H	PE(37:4)-H	PE	(17:0_20:4)	(17:0)	(20:4)			C42 H75 O8 N1 P1	752.524	10.8995	0.0143172	1.16224	0.130194	0.184021	3.84464e+07	4.28295e+07	4.2389e+07	4.14334e+07	4.35954e+07	3.9268e+07	6.11981e+07	4.15256e+07	4.02471e+07	4.2431e+07	4.28882e+07	5.99014e+07	4.04886e+07	4.15088e+07	4.15102e+07
1755NEG		PC(32:5e)+HCOO	PC(32:5e)+HCOO	PC	(32:5e)	(32:5e)				C41 H73 O9 N1 P1	754.503	7.512	0.0337551	0.973489	0.895962	0.107304	1.02627e+06	1.13215e+06	2.06439e+06	853156	937763	1.17592e+06	1.31232e+06	1.14499e+06	1.14408e+06	1.80352e+06	725464	868673	1.14237e+06	1.21184e+06	1.2119e+06
1756NEG		PE(17:0_20:3)-H	PE(37:3)-H	PE	(17:0_20:3)	(17:0)	(20:3)			C42 H77 O8 N1 P1	754.539	11.2939	0.0120887	1.13254	0.316493	0.119562	8.11517e+06	8.9511e+06	8.60689e+06	1.00588e+07	9.76438e+06	8.84981e+06	1.24547e+07	1.18668e+07	8.96601e+06	1.18255e+07	5.35667e+06	1.10793e+07	1.00463e+07	10257968	1.02612e+07
1757NEG		PE(18:2e_20:1)-H	PE(38:3e)-H	PE	(18:2e_20:1)	(18:2e)	(20:1)			C43 H81 O7 N1 P1	754.576	12.7276	0.0483926	1.60392	0.0109468	0.530919	5.05291e+06	5.97424e+06	6.49009e+06	7.22011e+06	1.43155e+07	6.71368e+06	1.35744e+07	1.0558e+07	1.05803e+07	1.34645e+07	1.27413e+07	1.24873e+07	9.15681e+06	9.9786e+06	9.96058e+06
1758NEG		Cer(t44:1+O)+HCOO	Cer(t44:1+O)+HCOO	Cer	(t44:1+O)	(t44:1+O)				C45 H88 O7 N1	754.657	14.241	0.0172772	0.973245	0.765097	0.221607	2.34789e+06	2.08743e+06	2.27966e+06	2.21488e+06	2.89469e+06	2.22091e+06	2.16185e+06	2.72684e+06	2.80363e+06	1.73612e+06	2.05461e+06	2.18661e+06	2.72309e+06	2.80635e+06	2.80613e+06
1759NEG		PC(12:0e_20:4)+HCOO	PC(32:4e)+HCOO	PC	(12:0e_20:4)	(12:0e)	(20:4)			C41 H75 O9 N1 P1	756.518	8.496	0.046776	1.24406	0.0674031	0.0448158	975022	1.19253e+06	1.74899e+06	1.12338e+06	1.28333e+06	1.39447e+06	1.85988e+06	1.36192e+06	1.36698e+06	1.97962e+06	1.45217e+06	1.58074e+06	1.38406e+06	1.505e+06	1.50002e+06
175POS		Cer(d18:1_20:0)+H	Cer(d38:1)+H	Cer	(d18:1_20:0)	(d18:1)	(20:0)			C38 H76 O3 N1	594.582	13.2908	0.00575684	1.648	1.94131e-06	0.330631	1.04697e+07	1.30539e+07	1.59645e+07	1.47003e+07	1.50289e+07	1.35161e+07	2.42074e+07	2.19141e+07	2.25131e+07	2.37633e+07	2.27412e+07	2.12052e+07	2.0611e+07	2.08186e+07	2.08172e+07
1760NEG		PE(19:1_18:1)-H	PE(37:2)-H	PE	(19:1_18:1)	(19:1)	(18:1)			C42 H79 O8 N1 P1	756.555	11.8046	0.036404	1.04546	0.291939	0.951333	4.42845e+07	5.11855e+07	5.1612e+07	5.24547e+07	5.79674e+07	5.03887e+07	5.52574e+07	5.20436e+07	5.48512e+07	5.76277e+07	5.09412e+07	5.11671e+07	5.036e+07	5.05745e+07	5.37123e+07
1761NEG		PE(16:1e_22:1)-H	PE(38:2e)-H	PE	(16:1e_22:1)	(16:1e)	(22:1)			C43 H83 O7 N1 P1	756.591	13.7578	0.0195275	1.75713	0.000170253	0.973836	9.93236e+06	1.25956e+07	1.36763e+07	1.31123e+07	1.52698e+07	1.24153e+07	2.77207e+07	1.89654e+07	1.86628e+07	2.61225e+07	2.15797e+07	2.22503e+07	1.79137e+07	1.8539e+07	1.8528e+07
1762NEG		PG(17:1_18:2)-H	PG(35:3)-H	PG	(17:1_18:2)	(17:1)	(18:2)			C41 H74 O10 N0 P1	757.503	8.981	0.0896838	1.09544	0.189127	0.0835646	1.15345e+06	1.26741e+06	1.06025e+06	969432	1.12719e+06	1.15502e+06	1.18954e+06	1.05396e+06	1.30531e+06	1.50073e+06	1.19704e+06	1.12872e+06	811001	952602	950436
1763NEG		PS(16:1_18:1)-H	PS(34:2)-H	PS	(16:1_18:1)	(16:1)	(18:1)			C40 H73 O10 N1 P1	758.498	9.32266	0.220051	1.91497	1.1043e-05	0.560776	4.05289e+06	3.45385e+06	3.58471e+06	3.98021e+06	3.57762e+06	2.92613e+06	8.21406e+06	5.61532e+06	7.54471e+06	7.00476e+06	6.45881e+06	6.47868e+06	5.83851e+06	5.85857e+06	8.40199e+06
1764NEG		PS(34:2)-H	PS(34:2)-H	PS	(34:2)	(34:2)				C40 H73 O10 N1 P1	758.498	11.2578	0.0123978	1.00113	0.986977	0.22432	2.43167e+06	2.14916e+06	2.45992e+06	2.45032e+06	3.1109e+06	3.01947e+06	2.29148e+06	2.86847e+06	2.46007e+06	2.76564e+06	2.62119e+06	2.63226e+06	2.59101e+06	2.53561e+06	2.59069e+06
1765NEG		PE(19:1_18:0)-H	PE(37:1)-H	PE	(19:1_18:0)	(19:1)	(18:0)			C42 H81 O8 N1 P1	758.571	12.7135	0.0187745	1.12993	0.0749982	0.285414	2.11471e+07	2.58903e+07	3.03575e+07	2.71536e+07	2.68885e+07	2.68399e+07	3.38219e+07	3.23961e+07	2.70338e+07	3.07431e+07	2.84223e+07	2.64241e+07	2.66267e+07	2.75135e+07	2.75101e+07
1766NEG		PE(37:1)-H	PE(37:1)-H	PE	(37:1)	(37:1)				C42 H81 O8 N1 P1	758.571	11.5013	0.0284717	1.25593	0.0775717	0.126998	1.14422e+06	962291	1.70804e+06	1.24382e+06	1.4946e+06	1.48252e+06	1.20971e+06	1.67875e+06	1.41934e+06	2.05099e+06	2.01646e+06	1.71675e+06	1.9754e+06	1.97891e+06	2.07624e+06
1767NEG		PE(16:0e_22:1)-H	PE(38:1e)-H	PE	(16:0e_22:1)	(16:0e)	(22:1)			C43 H85 O7 N1 P1	758.607	13.8825	0.0278492	3.4452	4.25702e-07	0.752795	1.94415e+06	2.14858e+06	2.47338e+06	1.39022e+06	1.82188e+06	1.51848e+06	8.05888e+06	5.59867e+06	5.66566e+06	6.6988e+06	6.45003e+06	6.44727e+06	4.01558e+06	4.21814e+06	4.2132e+06
1768NEG		PE(38:1e)-H	PE(38:1e)-H	PE	(38:1e)	(38:1e)				C43 H85 O7 N1 P1	758.607	14.785	0.0363363	0.970339	0.647845	0.169852	1.12118e+06	1.11969e+06	1.04817e+06	1.30483e+06	1.29064e+06	1.14022e+06	1.25963e+06	1.08104e+06	920537	1.27389e+06	1.25469e+06	1.02657e+06	1.15808e+06	1.2344e+06	1.23391e+06
1769NEG		PE(16:1_22:6)-H	PE(38:7)-H	PE	(16:1_22:6)	(16:1)	(22:6)			C43 H71 O8 N1 P1	760.492	9.13954	0.0274685	1.10974	0.0656745	0.329992	1.19803e+07	1.41174e+07	1.26134e+07	1.28814e+07	1.22983e+07	1.28787e+07	1.68212e+07	1.33786e+07	1.36738e+07	1.50502e+07	1.35414e+07	1.27288e+07	1.26926e+07	1.33918e+07	1.29163e+07
176POS		Cer(m21:0_18:0)+H	Cer(m39:0)+H	Cer	(m21:0_18:0)	(m21:0)	(18:0)			C39 H80 O2 N1	594.618	13.8372	0.00190886	1.09899	0.180217	0.241901	1.03909e+07	1.30052e+07	9.96985e+06	1.19564e+07	1.13273e+07	8.90816e+06	1.3443e+07	1.14588e+07	1.12469e+07	1.14066e+07	1.109e+07	1.34019e+07	1.23823e+07	1.23353e+07	1.23548e+07
1770NEG		PE(20:5_18:2)-H	PE(38:7)-H	PE	(20:5_18:2)	(20:5)	(18:2)			C43 H71 O8 N1 P1	760.492	8.91036	0.0553003	1.09611	0.261345	0.15814	3.08091e+06	2.58728e+06	3.3793e+06	3.30754e+06	3.4342e+06	3.02191e+06	4.3337e+06	2.84678e+06	2.95517e+06	3.60498e+06	3.3544e+06	3.52402e+06	3.20182e+06	3.22323e+06	3.52982e+06
1773NEG		PC(16:2e_16:0)+HCOO	PC(32:2e)+HCOO	PC	(16:2e_16:0)	(16:2e)	(16:0)			C41 H79 O9 N1 P1	760.55	10.5478	0.0231059	1.16794	0.105021	0.0913971	1.35169e+07	1.48946e+07	8.84129e+06	1.44843e+07	1.35635e+07	1.55495e+07	1.65041e+07	1.33196e+07	1.42036e+07	1.61719e+07	1.89545e+07	1.5274e+07	1.42843e+07	1.4931e+07	1.44476e+07
1774NEG		SM(t34:2)+HCOO	SM(t34:2)+HCOO	SM	(t34:2)	(t34:2)				C40 H78 O9 N2 P1	761.545	8.51702	0.0211956	1.83564	1.9635e-05	0.333961	1.26725e+06	1.34617e+06	1.33868e+06	1.29083e+06	1.50775e+06	1.24428e+06	2.81705e+06	2.21178e+06	2.15797e+06	2.89624e+06	2.089e+06	2.50383e+06	1.93852e+06	2.01293e+06	2.00992e+06
1775NEG		SM(d35:1)+HCOO	SM(d35:1)+HCOO	SM	(d35:1)	(d35:1)				C41 H82 O8 N2 P1	761.581	10.4715	0.00943959	1.1537	0.00294868	0.289635	1.96361e+07	2.25443e+07	2.36759e+07	2.17937e+07	2.32167e+07	2.21413e+07	2.70374e+07	2.48349e+07	2.35607e+07	2.78404e+07	2.55651e+07	2.4613e+07	2.43101e+07	2.47122e+07	2.47117e+07
1777NEG		PE(16:0_22:6)-H	PE(38:6)-H	PE	(16:0_22:6)	(16:0)	(22:6)			C43 H73 O8 N1 P1	762.508	10.1511	0.0318953	1.05524	0.262336	2.80445	4.27327e+08	5.42009e+08	5.62611e+08	5.76964e+08	562806426	5.13089e+08	5.38064e+08	5.54432e+08	5.35006e+08	5.64422e+08	6.02023e+08	5.668e+08	5.36676e+08	5.38018e+08	567566483
1778NEG		PE(18:1_20:5)-H	PE(38:6)-H	PE	(18:1_20:5)	(18:1)	(20:5)			C43 H73 O8 N1 P1	762.508	9.78681	0.0446478	1.25074	0.0055073	0.556985	7.05794e+07	9.20249e+07	9.5536e+07	1.07627e+08	1.06505e+08	8.47862e+07	1.25107e+08	1.0654e+08	1.10588e+08	1.27115e+08	1.13481e+08	1.13905e+08	1.05404e+08	1.06148e+08	114146878
1779NEG		PE(38:6)-H	PE(38:6)-H	PE	(38:6)	(38:6)				C43 H73 O8 N1 P1	762.508	8.606	0.0332562	1.10611	0.375547	0.050985	860734	874808	1.07833e+06	606764	917098	1.19333e+06	1.1807e+06	728018	1.09993e+06	1.06945e+06	947859	1.09203e+06	1.10644e+06	1.12091e+06	1.17785e+06
177POS		Cer(d18:0_20:0)+H	Cer(d38:0)+H	Cer	(d18:0_20:0)	(d18:0)	(20:0)			C38 H78 O3 N1	596.598	13.6728	0.0169167	1.5052	3.59323e-06	0.116551	2.87234e+06	3.42609e+06	4.03442e+06	3.88014e+06	3.77816e+06	3.68999e+06	5.37167e+06	5.69386e+06	5.41879e+06	5.78344e+06	5.25851e+06	5.10819e+06	5.1686e+06	5.32428e+06	5.32182e+06
1783NEG		SM(t34:1)+HCOO	SM(t34:1)+HCOO	SM	(t34:1)	(t34:1)				C40 H80 O9 N2 P1	763.561	8.2567	0.0387411	1.0616	0.515501	0.0973828	946117	1.29907e+06	1.23193e+06	1.20773e+06	1.27553e+06	1.26243e+06	1.37224e+06	1.29214e+06	1.20699e+06	1.58368e+06	870158	1.3425e+06	1.17192e+06	1.25464e+06	1.17637e+06
1784NEG		SM(d35:0)+HCOO	SM(d35:0)+HCOO	SM	(d35:0)	(d35:0)				C41 H84 O8 N2 P1	763.597	10.8505	0.11698	0.850761	0.00983231	0.483496	4.91431e+06	5.26372e+06	5.34645e+06	5.09119e+06	5.49684e+06	5.63191e+06	5.02207e+06	3.7658e+06	4.01927e+06	4.3657e+06	5.138e+06	4.69606e+06	4.69238e+06	5.7342e+06	4.72976e+06
1787NEG		PC(16:0e_16:0)+HCOO	PC(32:0e)+HCOO	PC	(16:0e_16:0)	(16:0e)	(16:0)			C41 H83 O9 N1 P1	764.581	11.5553	0.0245015	1.14048	0.496561	0.424753	4.81932e+07	5.93234e+07	6.45986e+07	6.58602e+07	6.53278e+07	5.82606e+07	8.90973e+07	7.96268e+07	7.22975e+07	1.15521e+07	7.61822e+07	8.36013e+07	7.07442e+07	7.38207e+07	7.3847e+07
1788NEG		PG(14:0_22:6)-H	PG(36:6)-H	PG	(14:0_22:6)	(14:0)	(22:6)			C42 H70 O10 N0 P1	765.471	7.00328	0.0166142	1.78559	0.000509054	0.203639	413344	535475	636529	610934	672056	572700	1.1706e+06	964161	738416	1.30592e+06	918088	1.04711e+06	883877	889935	912130
1789NEG		PE(18:1_20:3)-H	PE(38:4)-H	PE	(18:1_20:3)	(18:1)	(20:3)			C43 H77 O8 N1 P1	766.539	10.8927	0.05994	0.984394	0.836252	1.06563	5.10392e+07	5.70302e+07	6.72069e+07	5.41092e+07	6.76968e+07	7.45544e+07	6.31674e+07	6.23869e+07	6.8682e+07	6.29949e+07	5.87319e+07	4.98738e+07	6.20957e+07	6.9201e+07	6.29427e+07
178POS		Cer(d20:0_18:0)+H	Cer(d38:0)+H	Cer	(d20:0_18:0)	(d20:0)	(18:0)			C38 H78 O3 N1	596.598	13.0832	0.0144967	1.43494	0.000129302	0.0775218	5.94327e+06	7.49646e+06	7.04836e+06	6.65719e+06	6.90905e+06	8.78532e+06	1.08694e+07	9.39463e+06	1.0174e+07	1.15413e+07	1.00083e+07	9.48479e+06	9.5855e+06	9.58671e+06	9.34741e+06
1790NEG		PE(18:0_20:4)-H	PE(38:4)-H	PE	(18:0_20:4)	(18:0)	(20:4)			C43 H77 O8 N1 P1	766.539	11.3666	0.020424	1.00817	0.764578	5.39553	1018448854	1188025910	1207631838	1199592251	1203328348	1174591983	1199258726	1162153271	1197555233	1178248420	1147521359	1164026672	1157134149	1160795632	1200330110
1791NEG		PE(18:0_20:4)-H	PE(38:4)-H	PE	(18:0_20:4)	(18:0)	(20:4)			C43 H77 O8 N1 P1	766.539	10.18	0.0676231	0.705637	0.0262158	0.723127	7.70338e+06	9.79174e+06	1.37447e+07	7.99351e+06	1.01138e+07	1.13056e+07	5.50529e+06	5.93387e+06	9.41744e+06	9.03237e+06	6.09062e+06	6.8192e+06	7.79614e+06	8.74924e+06	7.80127e+06
1792NEG		PE(18:0_20:4)-H	PE(38:4)-H	PE	(18:0_20:4)	(18:0)	(20:4)			C43 H77 O8 N1 P1	766.539	7.82014	0.0176867	1.49383	0.000945998	0.179537	783562	1.15204e+06	903224	1.0353e+06	1.17493e+06	869302	1.81792e+06	1.285e+06	1.26007e+06	1.54271e+06	1.44185e+06	1.49348e+06	1.38659e+06	1.43194e+06	1.39177e+06
1793NEG		PG(16:1_20:4)-H	PG(36:5)-H	PG	(16:1_20:4)	(16:1)	(20:4)			C42 H72 O10 N0 P1	767.487	8.2508	0.048388	1.85217	0.000530905	0.219125	418450	443632	813039	532359	713866	723909	1.24591e+06	1.12121e+06	848180	1.40022e+06	1.14474e+06	991372	826121	899683	899227
1794NEG		PS(16:1e_20:3)-H	PS(36:4e)-H	PS	(16:1e_20:3)	(16:1e)	(20:3)			C42 H75 O9 N1 P1	768.518	11.798	0.0079019	1.06806	0.176522	0.36548	8.62861e+06	9.34773e+06	8.97533e+06	8.59151e+06	1.09001e+07	9.88219e+06	9.44606e+06	10865005	1.04712e+07	9.51907e+06	1.03543e+07	9.5033e+06	1.00622e+07	1.02005e+07	10062115
1795NEG		PE(18:0_20:3)-H	PE(38:3)-H	PE	(18:0_20:3)	(18:0)	(20:3)			C43 H79 O8 N1 P1	768.555	11.7461	0.0194681	1.14516	0.0422007	0.702653	1.59514e+08	1.89313e+08	2.07317e+08	2.182e+08	225497435	1.93302e+08	2.58183e+08	221274334	2.21313e+08	2.42602e+08	207695249	2.15277e+08	2.12914e+08	2.13908e+08	2.20637e+08
1796NEG		PE(18:0_20:3)-H	PE(38:3)-H	PE	(18:0_20:3)	(18:0)	(20:3)			C43 H79 O8 N1 P1	768.555	12.0318	0.0213021	1.24873	0.000510976	0.498331	5.54908e+07	7.02909e+07	6.5517e+07	7.39297e+07	6.79761e+07	6.90183e+07	9.05668e+07	8.48458e+07	8.58077e+07	8.07822e+07	7.54572e+07	8.4809e+07	8.01119e+07	8.31452e+07	8.31394e+07
1797NEG		Cer(d46:0+O)+HCOO	Cer(d46:0+O)+HCOO	Cer	(d46:0+O)	(d46:0+O)				C47 H94 O6 N1	768.709	17.283	0.0366216	1.05539	0.496689	0.104026	954400	1.359e+06	1.01218e+06	1.21789e+06	1.46006e+06	1.10358e+06	1.37766e+06	1.21982e+06	1.39192e+06	1.11807e+06	1.1621e+06	1.23118e+06	1.57071e+06	1.67421e+06	1.67526e+06
1798NEG		PG(16:0_20:4)-H	PG(36:4)-H	PG	(16:0_20:4)	(16:0)	(20:4)			C42 H74 O10 N0 P1	769.503	9.22726	0.0355476	1.49579	0.00637776	0.486528	4.2931e+06	5.34149e+06	6.77101e+06	6.78604e+06	7.75015e+06	6.44857e+06	1.24654e+07	8.25424e+06	8.70968e+06	1.05875e+07	8.07581e+06	7.83552e+06	7.73265e+06	8.22982e+06	8.22844e+06
1799NEG		PG(18:2_18:2)-H	PG(36:4)-H	PG	(18:2_18:2)	(18:2)	(18:2)			C42 H74 O10 N0 P1	769.503	8.67988	0.0291894	1.05132	0.43841	0.248969	4.33024e+06	5.37839e+06	5.59483e+06	4.59099e+06	5.36118e+06	5.7106e+06	5.58183e+06	5.30739e+06	5.24056e+06	6.49436e+06	4.98585e+06	4.94549e+06	5.21452e+06	5.48865e+06	5.48602e+06
179POS		DG(36:7e)+H	DG(36:7e)+H	DG	(36:7e)	(36:7e)				C39 H65 O4	597.488	8.23697	0.0324822	1.76612	0.0385826	0.103776	1.0246e+06	1.22194e+06	2.13164e+06	1.11162e+06	1.60708e+06	1.39047e+06	3.51379e+06	2.4637e+06	3.09823e+06	2.79031e+06	2.5995e+06	524163	2.18725e+06	2.3156e+06	2.31459e+06
17POS		DG(22:2e)+NH4	DG(22:2e)+NH4	DG	(22:2e)	(22:2e)				C25 H50 O4 N1	428.373	3.61547	0.00128971	1.47333	0.000146615	0.265912	4.91133e+07	3.71377e+07	4.50269e+07	4.43531e+07	3.61337e+07	3.95513e+07	5.66684e+07	7.33895e+07	5.82813e+07	6.5063e+07	5.78614e+07	5.9007e+07	6.22409e+07	6.21136e+07	6.20929e+07
1800NEG		PE(18:3e_22:6)-H	PE(40:9e)-H	PE	(18:3e_22:6)	(18:3e)	(22:6)			C45 H73 O7 N1 P1	770.513	9.8822	0.0278107	0.958304	0.120326	0.338434	3.52899e+06	3.70013e+06	3.6108e+06	3.62005e+06	3.94356e+06	3.67522e+06	3.51811e+06	3.79055e+06	3.41913e+06	3.5058e+06	3.62635e+06	3.29821e+06	3.39742e+06	3.56311e+06	3.5697e+06
1801NEG		PE(38:2)-H	PE(38:2)-H	PE	(38:2)	(38:2)				C43 H81 O8 N1 P1	770.571	11.2574	0.0145174	0.98347	0.647978	0.442311	6.36041e+06	6.99729e+06	7.78785e+06	7.67223e+06	7.34128e+06	7.14981e+06	7.52747e+06	7.2271e+06	7.2515e+06	6.55975e+06	7.19279e+06	6.83436e+06	7.21792e+06	7.27009e+06	7.422e+06
1802NEG		PE(20:1_18:1)-H	PE(38:2)-H	PE	(20:1_18:1)	(20:1)	(18:1)			C43 H81 O8 N1 P1	770.571	12.2383	0.0250801	1.22119	0.0075391	0.62347	9.77374e+07	1.14726e+08	118004251	1.32371e+08	1.2711e+08	1.10806e+08	1.66109e+08	1.33061e+08	1.39808e+08	1.54094e+08	1.33323e+08	1.29358e+08	129529983	1.29894e+08	1.35421e+08
1803NEG		PE(20:1_18:1)-H	PE(38:2)-H	PE	(20:1_18:1)	(20:1)	(18:1)			C43 H81 O8 N1 P1	770.571	11.1191	0.0328881	1.50574	0.0380998	0.431533	5.26092e+06	2.4697e+06	7.64473e+06	7.01471e+06	8.4278e+06	7.66459e+06	1.4105e+07	7.81284e+06	7.75653e+06	1.01868e+07	1.02953e+07	7.78817e+06	7.67916e+06	7.68281e+06	8.12698e+06
1804NEG		PG(18:1_18:2)-H	PG(36:3)-H	PG	(18:1_18:2)	(18:1)	(18:2)			C42 H76 O10 N0 P1	771.518	9.45881	0.0313796	1.13768	0.157375	0.158987	2.01713e+07	2.58773e+07	3.04342e+07	2.58451e+07	3.3424e+07	2.95125e+07	3.29615e+07	3.04125e+07	2.84165e+07	3.85869e+07	2.82858e+07	2.93543e+07	2.84508e+07	2.87686e+07	3.01688e+07
1805NEG		PC(14:0_18:3)+HCOO	PC(32:3)+HCOO	PC	(14:0_18:3)	(14:0)	(18:3)			C41 H75 O10 N1 P1	772.513	8.73932	0.122174	1.22927	0.0156429	0.0577054	6.10728e+06	5.13531e+06	5.35098e+06	3.92775e+06	5.16075e+06	5.48022e+06	7.18529e+06	6.26443e+06	6.00247e+06	7.31936e+06	5.61277e+06	5.92245e+06	5.65082e+06	6.99991e+06	5.75864e+06
1806NEG		PC(14:0_18:3)+HCOO	PC(32:3)+HCOO	PC	(14:0_18:3)	(14:0)	(18:3)			C41 H75 O10 N1 P1	772.513	8.36088	0.0710629	1.25142	0.0214939	0.0886614	3.05785e+06	3.98312e+06	3.68034e+06	3.92847e+06	3.89903e+06	3.78026e+06	5.58616e+06	4.83469e+06	3.55787e+06	4.86855e+06	5.17463e+06	3.92126e+06	3.84596e+06	3.86991e+06	4.35265e+06
1807NEG		PE(18:2e_22:6)-H	PE(40:8e)-H	PE	(18:2e_22:6)	(18:2e)	(22:6)			C45 H75 O7 N1 P1	772.529	10.6426	0.0155535	1.13466	0.0332076	0.801255	1.53432e+08	1.76654e+08	1.7089e+08	2.04548e+08	1.96626e+08	1.64861e+08	222235294	1.85049e+08	190380689	2.10646e+08	1.96926e+08	2.05461e+08	1.89832e+08	1.9042e+08	1.95269e+08
1808NEG		PE(18:3e_22:5)-H	PE(40:8e)-H	PE	(18:3e_22:5)	(18:3e)	(22:5)			C45 H75 O7 N1 P1	772.529	10.1953	0.011988	0.736374	0.0277418	0.853808	1.07973e+07	1.19841e+07	1.32216e+07	1.51384e+07	1.60613e+07	1.40864e+07	5.63549e+06	1.16021e+07	7.9805e+06	9.82668e+06	1.31936e+07	1.16208e+07	1.1605e+07	1.18601e+07	1.18369e+07
1809NEG		PE(18:0_20:1)-H	PE(38:1)-H	PE	(18:0_20:1)	(18:0)	(20:1)			C43 H83 O8 N1 P1	772.586	13.2019	0.0493207	1.02915	0.480395	1.02798	4.45713e+07	5.10459e+07	5.20548e+07	5.35053e+07	5.3226e+07	5.5319e+07	5.49924e+07	5.10273e+07	5.0593e+07	5.91384e+07	5.20607e+07	5.09376e+07	5.31106e+07	5.32793e+07	5.787e+07
180POS		PC(22:2e)+Na	PC(22:2e)+Na	PC	(22:2e)	(22:2e)				C30 H58 O7 N1 P1 Na1	598.384	2.78	0.00701985	0.347776	3.55262e-06	0.225496	1.54573e+06	1.97901e+06	2.20353e+06	1.6913e+06	1.67099e+06	1.8968e+06	712238	479046	838176	901447	492933	397298	1.56292e+06	1.54408e+06	1.5631e+06
1810NEG		PE(38:1)-H	PE(38:1)-H	PE	(38:1)	(38:1)				C43 H83 O8 N1 P1	772.586	11.9612	0.00550593	1.50729	0.000156022	0.461818	5.43557e+06	5.54576e+06	6.32679e+06	6.41206e+06	5.61665e+06	5.98237e+06	1.06344e+07	7.5842e+06	7.67092e+06	9.36996e+06	9.43243e+06	8.5444e+06	7.78041e+06	7.86559e+06	7.81211e+06
1813NEG		PC(20:0_12:2)+HCOO	PC(32:2)+HCOO	PC	(20:0_12:2)	(20:0)	(12:2)			C41 H77 O10 N1 P1	774.529	9.75293	0.0157971	1.74234	0.0608512	1.29829	1.95694e+07	2.37801e+07	2.56027e+07	2.83061e+07	2.67502e+07	2.47565e+07	6.87208e+07	3.01195e+07	2.97397e+07	7.21707e+07	2.93461e+07	2.9102e+07	2.86646e+07	2.87509e+07	2.94969e+07
1815NEG		PE(18:2e_22:5)-H	PE(40:7e)-H	PE	(18:2e_22:5)	(18:2e)	(22:5)			C45 H77 O7 N1 P1	774.544	10.971	0.027081	1.04636	0.227585	2.19968	2.22635e+08	2.66809e+08	2.70251e+08	2.80306e+08	2.79699e+08	2.80249e+08	2.74347e+08	2.85942e+08	2.7774e+08	2.67146e+08	2.8219e+08	2.86758e+08	2.63208e+08	2.64333e+08	276301049
1816NEG		PE(18:1e_22:6)-H	PE(40:7e)-H	PE	(18:1e_22:6)	(18:1e)	(22:6)			C45 H77 O7 N1 P1	774.544	11.5276	0.0191004	1.04861	0.0519854	2.21966	2.33623e+08	2.56977e+08	2.53229e+08	2.55244e+08	2.60011e+08	2.56413e+08	2.7936e+08	2.67296e+08	2.57524e+08	2.63571e+08	2.51546e+08	269874313	2.57157e+08	265902245	2.65809e+08
1817NEG		SM(d36:1)+HCOO	SM(d36:1)+HCOO	SM	(d36:1)	(d36:1)				C42 H84 O8 N2 P1	775.597	10.9837	0.019644	1.15312	0.528107	0.182297	2.95105e+07	3.1305e+07	3.34793e+07	33706655	3.21209e+07	3.47567e+07	4.77514e+07	4.42064e+07	3.86909e+07	5.07973e+07	573946	4.26984e+07	3.9037e+07	4.04099e+07	4.03818e+07
181POS		DG(36:6e)+H	DG(36:6e)+H	DG	(36:6e)	(36:6e)				C39 H67 O4	599.503	8.97915	0.00526526	1.7447	0.000343239	0.522595	3.30353e+07	3.20586e+07	3.07195e+07	3.19857e+07	3.33624e+07	3.63314e+07	7.24438e+07	5.30597e+07	6.79135e+07	5.91511e+07	4.48629e+07	4.71351e+07	5.10549e+07	5.10605e+07	5.05935e+07
1820NEG		PE(18:1e_22:5)-H	PE(40:6e)-H	PE	(18:1e_22:5)	(18:1e)	(22:5)			C45 H79 O7 N1 P1	776.56	11.8222	0.0060079	1.08822	0.290539	1.58718	3.62213e+08	3.75462e+08	4.03155e+08	5.62329e+08	4.48624e+08	3.89771e+08	474614958	4.11187e+08	5.13943e+08	4.71285e+08	4.56792e+08	4.37962e+08	4.81182e+08	4.8121e+08	4.86221e+08
1821NEG		PC(16:0_16:0)+HCOO	PC(32:0)+HCOO	PC	(16:0_16:0)	(16:0)	(16:0)			C41 H81 O10 N1 P1	778.56	10.9626	0.0123592	1.0457	0.106713	3.90396	6.81091e+08	7.57342e+08	8.05113e+08	7.90451e+08	7.9885e+08	7.78996e+08	830322702	7.95034e+08	7.89783e+08	8.05663e+08	8.10055e+08	7.91756e+08	786178179	7.88638e+08	8.0425e+08
1822NEG		PE(18:1e_22:4)-H	PE(40:5e)-H	PE	(18:1e_22:4)	(18:1e)	(22:4)			C45 H81 O7 N1 P1	778.576	12.4628	0.0241083	1.00423	0.762086	1.64941	1.04845e+08	1.10006e+08	1.04069e+08	1.11693e+08	1.10001e+08	1.04412e+08	1.07969e+08	1.07657e+08	1.06131e+08	1.08947e+08	1.09109e+08	107943578	1.04792e+08	1.09295e+08	109290269
1823NEG		PE(20:1e_20:4)-H	PE(40:5e)-H	PE	(20:1e_20:4)	(20:1e)	(20:4)			C45 H81 O7 N1 P1	778.576	12.7413	0.0263249	1.15188	0.0663593	0.405532	3.85815e+07	4.64075e+07	4.99632e+07	5.58816e+07	5.66676e+07	5.13774e+07	6.73193e+07	5.0664e+07	5.53242e+07	6.15786e+07	5.51187e+07	5.42689e+07	5.31366e+07	5.34114e+07	5.57288e+07
1824NEG		PC(34:6e)+HCOO	PC(34:6e)+HCOO	PC	(34:6e)	(34:6e)				C43 H75 O9 N1 P1	780.518	7.57864	0.0429137	0.82325	0.485933	0.202499	1.87619e+06	1.77473e+06	3.26621e+06	872529	1.10624e+06	2.7002e+06	1.84267e+06	1.15909e+06	1.62363e+06	2.81422e+06	770947	1.33593e+06	1.95967e+06	2.1275e+06	2.00303e+06
1825NEG		PE(19:0_20:4)-H	PE(39:4)-H	PE	(19:0_20:4)	(19:0)	(20:4)			C44 H79 O8 N1 P1	780.555	11.6477	0.0123713	1.26	0.0462592	0.161745	1.06614e+07	1.20156e+07	7.95016e+06	1.28157e+07	12392306	1.14827e+07	1.54162e+07	1.60973e+07	9.11851e+06	1.58904e+07	1.41974e+07	1.41009e+07	1.15615e+07	1.13167e+07	1.13179e+07
1826NEG		PE(17:0_22:4)-H	PE(39:4)-H	PE	(17:0_22:4)	(17:0)	(22:4)			C44 H79 O8 N1 P1	780.555	11.3986	0.0476104	0.973412	0.831976	0.324715	3.64582e+06	9.4155e+06	9.34325e+06	9.00997e+06	9.73433e+06	1.00702e+07	9.76856e+06	8.12334e+06	8.6578e+06	7.7176e+06	7.97533e+06	7.61467e+06	7.31787e+06	7.95293e+06	7.95988e+06
1827NEG		PE(18:1e_22:3)-H	PE(40:4e)-H	PE	(18:1e_22:3)	(18:1e)	(22:3)			C45 H83 O7 N1 P1	780.591	13.2153	0.015197	1.20711	0.332506	0.14462	1.49656e+07	7.1321e+06	1.35299e+07	8.17397e+06	7.46702e+06	7.7087e+06	1.20426e+07	1.01662e+07	9.15688e+06	1.11424e+07	1.86241e+07	1.00598e+07	9.39465e+06	9.64729e+06	9.6454e+06
1828NEG		PS(18:2_18:2)-H	PS(36:4)-H	PS	(18:2_18:2)	(18:2)	(18:2)			C42 H73 O10 N1 P1	782.498	10.5408	0.0494966	0.805403	0.172023	0.470251	5.29218e+06	5.30912e+06	5.77591e+06	9.39617e+06	9.13384e+06	4.83851e+06	4.92691e+06	5.72802e+06	4.78176e+06	5.13998e+06	5.13254e+06	6.30212e+06	6.28289e+06	6.82682e+06	6.26396e+06
1829NEG		PS(16:0_20:4)-H	PS(36:4)-H	PS	(16:0_20:4)	(16:0)	(20:4)			C42 H73 O10 N1 P1	782.498	9.16546	0.0313767	3.11881	9.38672e-05	0.647637	1.90823e+06	1.64848e+06	1.64491e+06	1.31334e+06	1.54304e+06	2.07381e+06	7.42446e+06	4.43129e+06	5.88059e+06	5.89332e+06	4.10528e+06	3.86429e+06	3.55543e+06	3.75781e+06	3.75397e+06
182POS		DG(36:6e)+H	DG(36:6e)+H	DG	(36:6e)	(36:6e)				C39 H67 O4	599.503	9.127	0.0106339	1.89078	8.3021e-05	0.21153	3.79598e+06	3.724e+06	3.57644e+06	3.92254e+06	3.82315e+06	4.83317e+06	9.35893e+06	7.14629e+06	8.44611e+06	5.98715e+06	7.51457e+06	6.31178e+06	6.54463e+06	6.42476e+06	6.5445e+06
1830NEG		PC(34:5e)+HCOO	PC(34:5e)+HCOO	PC	(34:5e)	(34:5e)				C43 H77 O9 N1 P1	782.534	8.71379	0.0423087	0.864298	0.437046	0.24168	2.84374e+06	2.38772e+06	3.48671e+06	1.34234e+06	1.57228e+06	2.62245e+06	2.50242e+06	1.49056e+06	2.58912e+06	2.57058e+06	1.49103e+06	1.67705e+06	2.17909e+06	2.34899e+06	2.34488e+06
1831NEG		PE(19:0_20:3)-H	PE(39:3)-H	PE	(19:0_20:3)	(19:0)	(20:3)			C44 H81 O8 N1 P1	782.571	12.2456	0.0218566	1.19144	0.0957187	0.19351	9.92647e+06	1.04653e+07	1.21124e+07	1.65496e+07	1.17689e+07	1.0418e+07	1.7027e+07	1.19665e+07	1.28731e+07	1.5217e+07	1.40624e+07	1.3733e+07	1.2186e+07	1.26579e+07	1.26607e+07
1832NEG		PE(19:0_20:3)-H	PE(39:3)-H	PE	(19:0_20:3)	(19:0)	(20:3)			C44 H81 O8 N1 P1	782.571	11.9892	0.0172834	1.04244	0.698414	0.145233	2.2453e+06	2.32044e+06	2.71409e+06	2.53822e+06	2.51534e+06	3.86123e+06	3.29303e+06	2.44754e+06	2.38945e+06	2.97076e+06	3.15002e+06	2.63107e+06	2.51286e+06	2.59269e+06	2.52095e+06
1833NEG		Cer(t46:1+O)+HCOO	Cer(t46:1+O)+HCOO	Cer	(t46:1+O)	(t46:1+O)				C47 H92 O7 N1	782.688	15.345	0.0221567	0.95774	0.698935	0.13544	812629	1.07804e+06	1.0426e+06	945358	1.39462e+06	836307	1.13421e+06	957079	1.10337e+06	715971	884531	1.0562e+06	1.28117e+06	1.29428e+06	1.33647e+06
1834NEG		PS(36:3)-H	PS(36:3)-H	PS	(36:3)	(36:3)				C42 H75 O10 N1 P1	784.513	11.3164	0.00387422	1.05294	0.0238276	0.690563	2.45156e+07	2.59352e+07	2.6524e+07	2.70302e+07	2.42895e+07	2.58143e+07	2.65328e+07	2.81885e+07	2.6632e+07	2.72998e+07	2.68287e+07	2.67849e+07	2.70245e+07	2.69194e+07	2.68159e+07
1835NEG		PE(18:1_21:1)-H	PE(39:2)-H	PE	(18:1_21:1)	(18:1)	(21:1)			C44 H83 O8 N1 P1	784.586	12.6829	0.15767	1.02447	0.430404	0.386748	6.22874e+06	7.21611e+06	7.29477e+06	6.69906e+06	7.1659e+06	7.33392e+06	7.48019e+06	7.07272e+06	7.50631e+06	6.9333e+06	6.97087e+06	7.00134e+06	7.57127e+06	9.89769e+06	7.65262e+06
1836NEG		PE(18:1e_22:1)-H	PE(40:2e)-H	PE	(18:1e_22:1)	(18:1e)	(22:1)			C45 H87 O7 N1 P1	784.623	14.8134	0.0934882	1.5834	0.0269657	0.313533	1.61734e+06	2.19602e+06	1.99433e+06	1.86989e+06	1.87094e+06	2.08402e+06	4.95047e+06	2.0767e+06	2.61541e+06	3.60718e+06	2.70845e+06	2.46077e+06	1.98501e+06	2.3009e+06	1.94714e+06
1837NEG		PE(18:2_22:6)-H	PE(40:8)-H	PE	(18:2_22:6)	(18:2)	(22:6)			C45 H73 O8 N1 P1	786.508	9.38678	0.0222431	1.04857	0.435713	0.455016	1.29738e+07	1.51451e+07	1.47746e+07	1.5659e+07	1.47738e+07	1.39356e+07	1.52374e+07	1.45771e+07	1.46346e+07	1.90266e+07	1.40352e+07	1.39894e+07	1.48385e+07	1.54303e+07	1.54201e+07
1838NEG		PE(18:2_22:6)-H	PE(40:8)-H	PE	(18:2_22:6)	(18:2)	(22:6)			C45 H73 O8 N1 P1	786.508	9.674	0.055688	0.770157	0.512875	0.160953	812180	991239	3.68621e+06	1.06398e+06	1.05859e+06	727010	1.10424e+06	887335	1.43957e+06	928242	898089	1.16502e+06	808668	900135	834156
1839NEG		PS(16:0_20:2)-H	PS(36:2)-H	PS	(16:0_20:2)	(16:0)	(20:2)			C42 H77 O10 N1 P1	786.529	12.1689	0.0144505	1.05469	0.187267	0.318081	5.50403e+06	5.84348e+06	5.55259e+06	6.06158e+06	5.78402e+06	6.2647e+06	6.86769e+06	5.82937e+06	6.06057e+06	6.59822e+06	5.74716e+06	5.82207e+06	5.73915e+06	5.88753e+06	5.74628e+06
183POS		DG(34:3e)+Na	DG(34:3e)+Na	DG	(34:3e)	(34:3e)				C37 H68 O4 Na1	599.501	17.2089	0.00379916	1.38267	0.0438805	0.120831	4.42172e+06	4.69565e+06	5.29673e+06	4.99385e+06	4.57424e+06	4.78578e+06	9.56304e+06	4.77932e+06	8.49375e+06	5.75622e+06	5.81625e+06	5.36807e+06	6.68141e+06	6.63753e+06	6.6814e+06
1840NEG		PS(18:1_18:1)-H	PS(36:2)-H	PS	(18:1_18:1)	(18:1)	(18:1)			C42 H77 O10 N1 P1	786.529	10.3855	0.0118721	1.25828	0.0275929	0.390956	7.83901e+07	8.54169e+07	6.28005e+07	6.90891e+07	6.23683e+07	8.40595e+07	1.18965e+08	8.43835e+07	9.74705e+07	9.47867e+07	7.79835e+07	8.2727e+07	8.6482e+07	8.82873e+07	8.82829e+07
1841NEG		PS(18:0_18:2)-H	PS(36:2)-H	PS	(18:0_18:2)	(18:0)	(18:2)			C42 H77 O10 N1 P1	786.529	10.889	0.0206809	1.568	0.256891	0.97173	1.6507e+07	1.63693e+07	1.20433e+07	1.65344e+07	1.26925e+07	1.70675e+07	5.91991e+07	1.54999e+07	1.5357e+07	1.91392e+07	1.94304e+07	1.43979e+07	1.71699e+07	1.73633e+07	1.78695e+07
1842NEG		PS(18:1_18:1)-H	PS(36:2)-H	PS	(18:1_18:1)	(18:1)	(18:1)			C42 H77 O10 N1 P1	786.529	10.2138	0.047292	1.48443	0.0652783	1.46764	5.44996e+07	4.74099e+07	4.62721e+07	5.33294e+07	5.92533e+07	6.10699e+07	1.37347e+08	5.32115e+07	8.04006e+07	7.94654e+07	6.5417e+07	6.18978e+07	6.31506e+07	6.86154e+07	6.86291e+07
1843NEG		PC(16:1e_18:2)+HCOO	PC(34:3e)+HCOO	PC	(16:1e_18:2)	(16:1e)	(18:2)			C43 H81 O9 N1 P1	786.565	10.7425	0.0208979	1.33979	0.00370918	0.278657	6.71701e+06	7.79613e+06	7.74689e+06	6.90083e+06	8.10241e+06	8.11725e+06	1.14767e+07	8.72587e+06	7.69713e+06	1.09892e+07	1.05355e+07	1.13759e+07	8.30247e+06	8.61099e+06	8.60984e+06
1844NEG		PE(18:1_21:0)-H	PE(39:1)-H	PE	(18:1_21:0)	(18:1)	(21:0)			C44 H85 O8 N1 P1	786.602	13.7184	0.0544173	0.917819	0.148423	0.354269	3.25587e+06	3.35186e+06	3.48455e+06	3.53617e+06	3.70766e+06	3.3503e+06	3.7895e+06	2.6921e+06	2.7424e+06	3.38371e+06	3.12354e+06	3.25513e+06	3.69354e+06	3.69779e+06	4.05527e+06
1845NEG		PA(22:6_21:1)-H	PA(43:7)-H	PA	(22:6_21:1)	(22:6)	(21:1)			C46 H76 O8 N0 P1	787.528	10.199	0.0392962	1.10929	0.335599	0.50575	4.10889e+07	3.98771e+07	5.29786e+07	3.9132e+07	31691138	3.76784e+07	6.05518e+07	3.82886e+07	4.35226e+07	4.52715e+07	4.14371e+07	3.98717e+07	4.00636e+07	4.29713e+07	4.02974e+07
1846NEG		PE(18:1_22:6)-H	PE(40:7)-H	PE	(18:1_22:6)	(18:1)	(22:6)			C45 H75 O8 N1 P1	788.524	10.1809	0.0138718	0.983785	0.57447	5.9682	1145788319	1277255524	1326035132	1327572314	1315935156	1269756892	1236907583	1234157419	1172192669	1271141071	1319134892	1304562096	1281223522	1312597839	1312417792
1847NEG		PS(18:0_18:1)-H	PS(36:1)-H	PS	(18:0_18:1)	(18:0)	(18:1)			C42 H79 O10 N1 P1	788.545	11.112	0.0266309	1.13067	0.175564	0.854681	2.53791e+08	2.64109e+08	2.52446e+08	2.56704e+08	2.42099e+08	2.41165e+08	3.28632e+08	2.74872e+08	3.72246e+08	254930095	2.34149e+08	2.42837e+08	2.30133e+08	2.41039e+08	2.41131e+08
1848NEG		PS(18:0_18:1)-H	PS(36:1)-H	PS	(18:0_18:1)	(18:0)	(18:1)			C42 H79 O10 N1 P1	788.545	12.395	0.0821377	1.57521	0.106706	0.911442	1.44763e+07	1.27311e+07	2.14451e+07	2.23813e+07	1.33781e+07	2.18729e+07	4.35752e+07	1.23747e+07	3.8186e+07	3.66401e+07	2.23117e+07	1.43339e+07	2.09271e+07	1.8217e+07	1.81985e+07
1849NEG		PC(15:0_18:2)+HCOO	PC(33:2)+HCOO	PC	(15:0_18:2)	(15:0)	(18:2)			C42 H79 O10 N1 P1	788.545	9.75973	0.0181644	1.30848	0.00294868	0.503161	2.0122e+07	2.49343e+07	2.29778e+07	2.27696e+07	2.99566e+07	2.52253e+07	3.65668e+07	2.9218e+07	2.9047e+07	3.56175e+07	3.04462e+07	3.01243e+07	2.88543e+07	2.89834e+07	2.98314e+07
184POS		PI(8:0e_10:0)+H	PI(18:0e)+H	PI	(8:0e_10:0)	(8:0e)	(10:0)			C27 H54 O12 N0 P1	601.335	2.85447	0.0194944	0.746694	0.0983247	0.367018	1.14514e+07	1.03988e+07	1.40404e+07	7.36358e+06	7.17828e+06	1.0619e+07	7.46697e+06	7.79911e+06	1.08266e+07	9.34312e+06	5.18988e+06	4.96097e+06	9.71096e+06	9.71506e+06	9.38872e+06
1851NEG		PE(18:0_22:6)-H	PE(40:6)-H	PE	(18:0_22:6)	(18:0)	(22:6)			C45 H77 O8 N1 P1	790.539	11.0857	0.0230653	0.987502	0.55737	3.87315	4.88085e+08	5.25186e+08	5.44637e+08	5.56396e+08	5.47855e+08	5.25353e+08	5.30391e+08	5.35425e+08	5.34725e+08	5.17783e+08	508734804	5.20616e+08	5.10362e+08	512087801	5.3187e+08
1852NEG		PE(18:1_22:5)-H	PE(40:6)-H	PE	(18:1_22:5)	(18:1)	(22:5)			C45 H77 O8 N1 P1	790.539	10.758	0.0170173	1.33317	0.699242	0.327357	1.06135e+08	8.77212e+06	7.54422e+06	1.83609e+07	9.22443e+06	1.43303e+07	3.79733e+07	1.39226e+07	1.53631e+07	1.17567e+08	1.79865e+07	1.63165e+07	1.62343e+07	1.67124e+07	1.67317e+07
1855NEG		PG(16:1_22:6)-H	PG(38:7)-H	PG	(16:1_22:6)	(16:1)	(22:6)			C44 H72 O10 N0 P1	791.487	7.20063	0.0225956	1.49502	0.00163989	0.258046	2.30339e+06	2.4551e+06	2.72107e+06	2.62786e+06	1.78542e+06	2.74291e+06	3.81551e+06	3.86647e+06	2.45007e+06	3.84762e+06	4.03173e+06	3.86933e+06	3.33512e+06	3.46828e+06	3.46998e+06
1856NEG		PE(18:0_22:5)-H	PE(40:5)-H	PE	(18:0_22:5)	(18:0)	(22:5)			C45 H79 O8 N1 P1	792.555	11.3812	0.0263998	1.03186	0.131463	3.23934	4.41565e+08	4.90383e+08	4.85691e+08	4.84554e+08	4.93379e+08	4.64675e+08	513655759	489114514	4.87903e+08	4.85787e+08	486031227	4.88893e+08	4.6826e+08	4.69385e+08	4.90569e+08
1857NEG		PC(18:0e_16:0)+HCOO	PC(34:0e)+HCOO	PC	(18:0e_16:0)	(18:0e)	(16:0)			C43 H87 O9 N1 P1	792.612	12.4849	0.0185706	1.16461	0.0151774	0.116933	1.4052e+07	1.72943e+07	1.83088e+07	1.80204e+07	1.93635e+07	1.68491e+07	2.15865e+07	1.96294e+07	1.93334e+07	2.25871e+07	1.88641e+07	1.89883e+07	1.83828e+07	1.89298e+07	1.90312e+07
1858NEG		PG(16:0_22:6)-H	PG(38:6)-H	PG	(16:0_22:6)	(16:0)	(22:6)			C44 H74 O10 N0 P1	793.503	8.16609	0.028812	2.38954	1.53873e-07	0.956417	4.91625e+06	5.41557e+06	5.57606e+06	6.03886e+06	6.22587e+06	5.26873e+06	1.43709e+07	1.16592e+07	1.39922e+07	1.51923e+07	1.23962e+07	1.22984e+07	9.17564e+06	9.64766e+06	9.65092e+06
1859NEG		PG(16:1_22:5)-H	PG(38:6)-H	PG	(16:1_22:5)	(16:1)	(22:5)			C44 H74 O10 N0 P1	793.503	7.54986	0.0361954	1.31233	0.0165167	0.125501	1.1913e+06	1.59772e+06	1.941e+06	2.12316e+06	2.4155e+06	1.95423e+06	2.52577e+06	2.29015e+06	2.28487e+06	2.92081e+06	2.22867e+06	2.47786e+06	2.34306e+06	2.50008e+06	2.49233e+06
185POS		DG(34:2e)+Na	DG(34:2e)+Na	DG	(34:2e)	(34:2e)				C37 H70 O4 Na1	601.517	9.44749	0.00501138	1.72201	1.43293e-06	0.398204	1.50744e+07	1.78233e+07	1.75397e+07	1.63761e+07	1.89897e+07	1.64105e+07	3.28072e+07	2.75233e+07	3.20157e+07	2.98347e+07	2.74305e+07	2.64016e+07	2.55271e+07	2.53068e+07	2.55284e+07
1860NEG		PS(16:1e_22:4)-H	PS(38:5e)-H	PS	(16:1e_22:4)	(16:1e)	(22:4)			C44 H77 O9 N1 P1	794.534	11.872	0.0204546	1.27647	4.38111e-06	0.181426	2.94179e+06	2.77586e+06	3.35535e+06	3.01579e+06	3.14681e+06	2.96564e+06	3.73198e+06	3.8488e+06	4.05075e+06	3.82824e+06	3.80534e+06	3.96817e+06	3.72944e+06	3.8669e+06	3.86251e+06
1861NEG		PE(18:0_22:4)-H	PE(40:4)-H	PE	(18:0_22:4)	(18:0)	(22:4)			C45 H81 O8 N1 P1	794.571	11.9925	0.0171378	1.00389	0.855845	1.88735	1.28566e+08	1.38577e+08	1.4147e+08	1.40566e+08	1.44544e+08	1.38146e+08	1.39081e+08	1.39055e+08	130926207	1.39957e+08	1.41652e+08	1.4443e+08	1.3532e+08	1.3582e+08	1.39611e+08
1862NEG		PE(20:0_20:4)-H	PE(40:4)-H	PE	(20:0_20:4)	(20:0)	(20:4)			C45 H81 O8 N1 P1	794.571	12.2673	0.0514839	1.0182	0.416479	0.827153	2.7546e+07	2.91289e+07	3.08805e+07	2.87802e+07	3.05764e+07	3.00561e+07	3.06673e+07	2.83968e+07	2.96162e+07	3.0821e+07	3.00976e+07	3.05905e+07	2.92673e+07	2.93975e+07	3.20257e+07
1863NEG		PE(18:1_22:3)-H	PE(40:4)-H	PE	(18:1_22:3)	(18:1)	(22:3)			C45 H81 O8 N1 P1	794.571	11.8399	0.0216165	1.00087	0.972051	0.851189	2.56543e+07	2.89043e+07	2.80866e+07	2.87507e+07	2.73991e+07	2.86062e+07	2.87802e+07	2.66463e+07	2.87628e+07	2.91253e+07	2.74311e+07	2.68006e+07	2.67357e+07	2.78684e+07	2.7027e+07
1864NEG		PE(20:0_20:4)-H	PE(40:4)-H	PE	(20:0_20:4)	(20:0)	(20:4)			C45 H81 O8 N1 P1	794.571	8.80181	0.129405	1.70801	0.00275442	0.457997	2.35045e+06	2.79135e+06	3.06351e+06	4.2276e+06	3.81304e+06	3.15366e+06	7.19483e+06	4.74708e+06	4.35301e+06	6.98318e+06	5.21474e+06	4.64198e+06	4.13209e+06	4.16467e+06	5.15283e+06
1866NEG		PG(16:0_22:5)-H	PG(38:5)-H	PG	(16:0_22:5)	(16:0)	(22:5)			C44 H76 O10 N0 P1	795.518	8.51399	0.0225327	1.88327	0.000119916	0.519439	3.27892e+06	3.45399e+06	3.05496e+06	3.76178e+06	2.87727e+06	3.15854e+06	7.0143e+06	6.50557e+06	4.98889e+06	7.73991e+06	5.05374e+06	5.58221e+06	4.72602e+06	4.79457e+06	4.93879e+06
1867NEG		PC(14:0_20:5)+HCOO	PC(34:5)+HCOO	PC	(14:0_20:5)	(14:0)	(20:5)			C43 H75 O10 N1 P1	796.513	8.21844	0.0196139	1.29416	0.0117097	0.195447	3.4071e+06	4.11843e+06	5.00306e+06	4.62031e+06	4.90212e+06	5.19445e+06	6.94385e+06	5.3755e+06	5.19135e+06	6.88244e+06	5.70708e+06	5.15986e+06	4.96262e+06	5.1612e+06	5.06403e+06
1868NEG		PS(16:1e_22:3)-H	PS(38:4e)-H	PS	(16:1e_22:3)	(16:1e)	(22:3)			C44 H79 O9 N1 P1	796.55	12.7514	0.0146869	1.59304	1.40184e-05	0.681116	7.47383e+06	8.51756e+06	8.80888e+06	9.3735e+06	9.81053e+06	8.49936e+06	1.54098e+07	1.19224e+07	1.28815e+07	1.55065e+07	1.41176e+07	1.37708e+07	1.11923e+07	1.14849e+07	1.14789e+07
1869NEG		PE(18:0_22:3)-H	PE(40:3)-H	PE	(18:0_22:3)	(18:0)	(22:3)			C45 H83 O8 N1 P1	796.586	12.7006	0.0205221	1.59616	0.0668375	0.632301	1.1652e+07	1.44369e+07	1.48638e+07	1.64929e+07	1.6943e+07	1.45084e+07	2.01994e+07	1.52435e+07	1.68959e+07	3.90717e+07	3.43252e+07	1.61575e+07	1.64246e+07	1.64761e+07	1.70404e+07
186POS		DG(34:2e)+Na	DG(34:2e)+Na	DG	(34:2e)	(34:2e)				C37 H70 O4 Na1	601.517	18.0262	0.00722064	1.0238	0.844214	0.614213	3.86515e+07	4.89591e+07	4.48076e+07	4.35355e+07	4.92418e+07	3.8165e+07	6.37483e+07	3.67634e+07	3.9431e+07	5.53479e+07	3.93298e+07	3.50081e+07	5.41018e+07	5.41037e+07	5.47822e+07
1870NEG		PE(18:1_22:2)-H	PE(40:3)-H	PE	(18:1_22:2)	(18:1)	(22:2)			C45 H83 O8 N1 P1	796.586	12.4143	0.0130189	0.832922	0.0975839	0.693164	1.16762e+07	1.20574e+07	9.74972e+06	1.52704e+07	1.38874e+07	8.94188e+06	1.07232e+07	8.61593e+06	1.12051e+07	1.0361e+07	1.03889e+07	8.3289e+06	1.16671e+07	1.19197e+07	1.19467e+07
1871NEG		Cer(d48:0+O)+HCOO	Cer(d48:0+O)+HCOO	Cer	(d48:0+O)	(d48:0+O)				C49 H98 O6 N1	796.74	18.491	0.0263778	1.14788	0.142883	0.0368496	594936	640017	619101	671107	838383	614107	770878	642138	920713	596705	800892	834547	927517	971299	971150
1872NEG		PG(18:0_20:4)-H	PG(38:4)-H	PG	(18:0_20:4)	(18:0)	(20:4)			C44 H78 O10 N0 P1	797.534	10.2143	0.0506469	1.31212	0.0927217	0.593146	1.46472e+07	2.18453e+07	2.66756e+07	2.3487e+07	3.35936e+07	3.17502e+07	4.54104e+07	2.60657e+07	3.07893e+07	4.02791e+07	2.9121e+07	2.77756e+07	2.69777e+07	2.79419e+07	2.97919e+07
1873NEG		PS(17:0_20:3)-H	PS(37:3)-H	PS	(17:0_20:3)	(17:0)	(20:3)			C43 H77 O10 N1 P1	798.529	11.7843	0.00756304	0.891971	0.0470917	0.625783	1.02112e+07	9.22056e+06	1.08272e+07	1.09751e+07	1.27533e+07	1.03053e+07	9.05424e+06	9.53932e+06	1.02809e+07	9.80573e+06	9.42788e+06	9.23913e+06	9.6528e+06	9.78038e+06	9.78035e+06
1874NEG		PC(14:0_20:4)+HCOO	PC(34:4)+HCOO	PC	(14:0_20:4)	(14:0)	(20:4)			C43 H77 O10 N1 P1	798.529	9.01173	0.0203657	1.03518	0.296621	0.750402	2.3493e+07	2.87006e+07	2.82854e+07	2.85287e+07	2.85926e+07	2.86393e+07	2.89529e+07	2.95219e+07	2.86541e+07	2.89558e+07	2.84036e+07	2.76002e+07	2.7919e+07	2.83229e+07	2.9061e+07
1875NEG		PE(18:1_22:1)-H	PE(40:2)-H	PE	(18:1_22:1)	(18:1)	(22:1)			C45 H85 O8 N1 P1	798.602	13.1568	0.0232459	0.96712	0.252764	0.989778	3.42599e+07	3.39745e+07	3.30169e+07	3.39913e+07	3.44755e+07	3.33107e+07	3.35628e+07	3.301e+07	2.83622e+07	3.40151e+07	3.40519e+07	3.3351e+07	3.42579e+07	3.43952e+07	3.57223e+07
1876NEG		PG(18:1_20:2)-H	PG(38:3)-H	PG	(18:1_20:2)	(18:1)	(20:2)			C44 H80 O10 N0 P1	799.549	9.69126	0.0271757	2.86196	6.114e-05	0.858951	3.01996e+06	2.93998e+06	2.86849e+06	3.06713e+06	5.10685e+06	2.8313e+06	1.34333e+07	8.58492e+06	9.24569e+06	9.79615e+06	8.24427e+06	7.45888e+06	6.26283e+06	6.57103e+06	6.56314e+06
1877NEG		PC(16:1_18:2)+HCOO	PC(34:3)+HCOO	PC	(16:1_18:2)	(16:1)	(18:2)			C43 H79 O10 N1 P1	800.545	9.33093	0.10357	1.21299	0.106043	0.643238	3.7801e+07	4.77094e+07	6.08777e+07	6.07825e+07	5.89783e+07	4.64777e+07	82201565	5.36273e+07	5.78618e+07	7.41613e+07	5.48714e+07	5.64892e+07	5.10087e+07	5.15862e+07	6.10713e+07
1878NEG		PC(16:0_18:3)+HCOO	PC(34:3)+HCOO	PC	(16:0_18:3)	(16:0)	(18:3)			C43 H79 O10 N1 P1	800.545	9.84036	0.0275007	1.06848	0.0663896	0.679613	2.60289e+07	3.11249e+07	2.98384e+07	3.01098e+07	3.05271e+07	3.11718e+07	3.18675e+07	3.2228e+07	2.91958e+07	3.3664e+07	3.24963e+07	3.15943e+07	3.0785e+07	3.23111e+07	3.22876e+07
1879NEG		PE(20:2e_22:6)-H	PE(42:8e)-H	PE	(20:2e_22:6)	(20:2e)	(22:6)			C47 H79 O7 N1 P1	800.56	11.5315	0.0311558	1.12587	0.0304033	0.161822	4.41671e+06	4.91747e+06	5.34076e+06	5.7579e+06	5.78084e+06	4.50701e+06	5.96761e+06	5.9269e+06	5.64299e+06	5.49083e+06	5.75645e+06	5.8027e+06	5.7211e+06	6.04704e+06	5.74423e+06
187POS		DG(36:5e)+H	DG(36:5e)+H	DG	(36:5e)	(36:5e)				C39 H69 O4	601.519	9.755	0.00280189	1.95581	2.08945e-05	0.250539	4.64878e+06	3.58363e+06	4.7788e+06	3.60266e+06	4.84552e+06	4.83488e+06	1.01953e+07	8.73683e+06	9.20194e+06	8.99167e+06	6.82209e+06	7.4789e+06	7.6235e+06	7.62354e+06	7.66057e+06
1880NEG		PE(18:1_22:0)-H	PE(40:1)-H	PE	(18:1_22:0)	(18:1)	(22:0)			C45 H87 O8 N1 P1	800.617	14.2363	0.0283959	0.962235	0.312477	1.02261	3.54617e+07	3.63427e+07	3.41705e+07	3.68615e+07	3.74836e+07	3.64272e+07	3.56133e+07	3.26453e+07	2.99874e+07	3.75439e+07	3.55068e+07	3.72651e+07	3.49029e+07	3.50806e+07	3.67345e+07
1881NEG		phSM(d36:3)+CH3COO	phSM(d36:3)+CH3COO	phSM	(d36:3)	(d36:3)				C43 H82 O9 N2 P1	801.576	11.7409	0.0104342	1.55129	7.10124e-07	0.794651	1.10624e+07	1.22058e+07	1.34465e+07	1.24612e+07	14585864	1.26721e+07	2.00463e+07	2.00623e+07	1.86127e+07	2.14039e+07	1.869e+07	1.97555e+07	1.63475e+07	1.64363e+07	1.66798e+07
1882NEG		PC(16:1_18:1)+HCOO	PC(34:2)+HCOO	PC	(16:1_18:1)	(16:1)	(18:1)			C43 H81 O10 N1 P1	802.56	10.1643	0.0569663	0.959409	0.732786	0.267213	2.77461e+06	3.37845e+06	3.54639e+06	3.30072e+06	3.60628e+06	3.50859e+06	3.77223e+06	2.41976e+06	3.58608e+06	3.83861e+06	3.91173e+06	1.77015e+06	3.39563e+06	3.41622e+06	3.75294e+06
1884NEG		PE(20:2e_22:5)-H	PE(42:7e)-H	PE	(20:2e_22:5)	(20:2e)	(22:5)			C47 H81 O7 N1 P1	802.576	11.7785	0.0154344	1.11482	0.141921	0.214914	9.30505e+06	1.16967e+07	1.37812e+07	1.25761e+07	1.3485e+07	1.22815e+07	1.49111e+07	1.23775e+07	1.21798e+07	1.54457e+07	1.41296e+07	1.24781e+07	1.19464e+07	1.21727e+07	1.23185e+07
1885NEG		PE(20:1e_22:6)-H	PE(42:7e)-H	PE	(20:1e_22:6)	(20:1e)	(22:6)			C47 H81 O7 N1 P1	802.576	12.4345	0.0221465	1.19159	0.0186942	0.186236	1.57537e+07	1.79325e+07	2.01559e+07	2.13371e+07	2.11703e+07	1.87315e+07	2.66319e+07	2.13026e+07	2.15289e+07	2.51024e+07	2.14578e+07	2.11061e+07	2.07938e+07	2.14977e+07	2.16913e+07
1886NEG		SM(d38:1)+HCOO	SM(d38:1)+HCOO	SM	(d38:1)	(d38:1)				C44 H88 O8 N2 P1	803.628	11.9349	0.0152945	1.24183	0.00405352	0.322993	2.29892e+07	2.65826e+07	2.82019e+07	2.77019e+07	2.95221e+07	2.63976e+07	3.75976e+07	2.96166e+07	3.0725e+07	3.82242e+07	3.31017e+07	3.11612e+07	3.02451e+07	3.0897e+07	3.11589e+07
1887NEG		PS(38:7)-H	PS(38:7)-H	PS	(38:7)	(38:7)				C44 H71 O10 N1 P1	804.482	9.69487	0.0171931	1.42599	7.70206e-06	0.351194	3.74831e+06	4.30439e+06	4.1673e+06	4.88195e+06	4.78017e+06	3.86924e+06	5.73458e+06	6.11728e+06	5.90904e+06	6.19367e+06	6.45189e+06	6.31474e+06	6.112e+06	6.30509e+06	6.28927e+06
1889NEG		PC(16:0_18:1)+HCOO	PC(34:1)+HCOO	PC	(16:0_18:1)	(16:0)	(18:1)			C43 H83 O10 N1 P1	804.576	11.6021	0.0802027	1.88873	0.260299	1.02358	2.00818e+07	2.88246e+07	2.79852e+07	3.03751e+07	2.98486e+07	2.61922e+07	3.34914e+07	3.19975e+07	3.18629e+07	1.52412e+08	2.94662e+07	2.92136e+07	2.88993e+07	2.90832e+07	3.32109e+07
188POS		DG(34:2e)+Na	DG(34:2e)+Na	DG	(34:2e)	(34:2e)				C37 H70 O4 Na1	601.517	18.8976	0.00513332	1.21801	0.16084	0.213889	9.59097e+06	1.3345e+07	1.35131e+07	1.19806e+07	1.82326e+07	1.44656e+07	2.33455e+07	1.35092e+07	1.66605e+07	1.77432e+07	1.32715e+07	1.42844e+07	1.8515e+07	1.86802e+07	1.85152e+07
1890NEG		PE(20:1e_22:5)-H	PE(42:6e)-H	PE	(20:1e_22:5)	(20:1e)	(22:5)			C47 H83 O7 N1 P1	804.591	12.73	0.075373	0.885754	0.293717	0.76777	1.45334e+07	1.61315e+07	2.3173e+07	1.79586e+07	2.12439e+07	2.18174e+07	1.59885e+07	2.22276e+07	1.87819e+07	1.20545e+07	1.58564e+07	1.68268e+07	1.99486e+07	23018227	2.07027e+07
1891NEG		PI(16:1_16:1)-H	PI(32:2)-H	PI	(16:1_16:1)	(16:1)	(16:1)			C41 H74 O13 N0 P1	805.487	7.89701	0.0151399	1.06815	0.693673	0.0699642	825030	866350	769129	830519	873980	946904	1.34387e+06	876342	1.04388e+06	297743	871365	1.02707e+06	1.02811e+06	1.04767e+06	1.05943e+06
1892NEG		PS(18:2_20:4)-H	PS(38:6)-H	PS	(18:2_20:4)	(18:2)	(20:4)			C44 H73 O10 N1 P1	806.498	10.4025	0.00324614	0.99656	0.84738	0.546459	1.07384e+07	1.12412e+07	1.1336e+07	1.11428e+07	1.18337e+07	1.09604e+07	1.11282e+07	1.16722e+07	1.09248e+07	1.13733e+07	1.10156e+07	1.09072e+07	1.10913e+07	1.10277e+07	1.10884e+07
1893NEG		PS(16:0_22:6)-H	PS(38:6)-H	PS	(16:0_22:6)	(16:0)	(22:6)			C44 H73 O10 N1 P1	806.498	8.878	0.0217567	3.05204	1.70297e-05	0.97936	4.50729e+06	3.6879e+06	3.95691e+06	4.29995e+06	3.33519e+06	3.83054e+06	1.66765e+07	1.10323e+07	1.2247e+07	1.24083e+07	1.01719e+07	9.54644e+06	7.48422e+06	7.76347e+06	7.78259e+06
1894NEG		PC(18:0_16:0)+HCOO	PC(34:0)+HCOO	PC	(18:0_16:0)	(18:0)	(16:0)			C43 H85 O10 N1 P1	806.592	11.7387	0.123004	0.407167	0.0585342	1.17672	2.87125e+07	2.57295e+07	1.07636e+07	3.12207e+07	9.37202e+06	5.23834e+06	4.24438e+06	1.43628e+07	3.85478e+06	4.06676e+06	1.50538e+07	3.62795e+06	2.91572e+07	2.32494e+07	2.88761e+07
1895NEG		PC(18:0_16:0)+HCOO	PC(34:0)+HCOO	PC	(18:0_16:0)	(18:0)	(16:0)			C43 H85 O10 N1 P1	806.592	11.8823	0.0232116	1.01347	0.609715	2.01005	1.48418e+08	1.67479e+08	171984595	1.74234e+08	1.71463e+08	1.64825e+08	1.64813e+08	168140651	1.65336e+08	1.76619e+08	1.70507e+08	1.66441e+08	1.6445e+08	1.64842e+08	1.71346e+08
1897NEG		PS(20:3_18:2)-H	PS(38:5)-H	PS	(20:3_18:2)	(20:3)	(18:2)			C44 H75 O10 N1 P1	808.513	10.6681	0.0166472	0.741268	0.000885069	0.975194	1.53784e+07	2.06854e+07	1.51031e+07	1.53609e+07	1.57815e+07	1.55006e+07	1.15076e+07	1.25008e+07	1.21545e+07	1.14499e+07	1.23295e+07	1.25611e+07	1.4004e+07	1.36039e+07	1.40037e+07
1899NEG		PC(16:1e_20:5)+HCOO	PC(36:6e)+HCOO	PC	(16:1e_20:5)	(16:1e)	(20:5)			C45 H79 O9 N1 P1	808.55	9.84885	0.0274412	1.85836	0.00113213	0.569166	1.48982e+06	5.05051e+06	4.82754e+06	5.57331e+06	4.71381e+06	4.83205e+06	8.06898e+06	1.05011e+07	7.36469e+06	9.37315e+06	6.92686e+06	6.98764e+06	6.53985e+06	6.86561e+06	6.85588e+06
189POS		DG(34:2e)+Na	DG(34:2e)+Na	DG	(34:2e)	(34:2e)				C37 H70 O4 Na1	601.517	17.1644	0.10683	0.821967	0.404471	0.243234	3.99617e+06	9.76387e+06	5.14108e+06	1.09937e+07	3.92963e+06	4.49392e+06	6.20508e+06	4.66314e+06	5.52788e+06	4.6745e+06	5.25021e+06	5.17565e+06	7.53927e+06	7.44343e+06	8.96615e+06
18POS		TG(20:4)+Na	TG(20:4)+Na	TG	(20:4)	(20:4)				C23 H34 O6 Na1	429.225	3.48456	0.0527744	0.96106	0.718257	0.377772	1.26773e+07	1.87339e+07	1.30246e+07	1.54464e+07	1.50794e+07	1.49801e+07	2.07601e+07	1.36691e+07	1.18329e+07	1.31599e+07	1.33511e+07	1.36661e+07	1.43638e+07	1.31438e+07	1.31093e+07
1900NEG		PI(16:0_16:0)-H	PI(32:0)-H	PI	(16:0_16:0)	(16:0)	(16:0)			C41 H78 O13 N0 P1	809.519	9.81958	0.0259948	2.33783	6.38977e-05	0.811815	4.59907e+06	5.97696e+06	4.76092e+06	4.65952e+06	4.15141e+06	4.16578e+06	1.3992e+07	1.27452e+07	1.05955e+07	1.18789e+07	8.61315e+06	8.36792e+06	7.47148e+06	7.82481e+06	7.81136e+06
1901NEG		PE(20:4_22:6)-H	PE(42:10)-H	PE	(20:4_22:6)	(20:4)	(22:6)			C47 H73 O8 N1 P1	810.508	9.12019	0.0350095	1.24465	0.274247	0.21266	4.24509e+06	4.91044e+06	5.79748e+06	6.02164e+06	6.62256e+06	4.7149e+06	8.37621e+06	1.37777e+06	7.32648e+06	8.0043e+06	7.33654e+06	7.79593e+06	6.40362e+06	6.6922e+06	6.86464e+06
1902NEG		PS(18:0_20:4)-H	PS(38:4)-H	PS	(18:0_20:4)	(18:0)	(20:4)			C44 H77 O10 N1 P1	810.529	11.4351	0.0251672	0.96994	0.176705	1.17855	4.68634e+07	4.57867e+07	5.01049e+07	4.63917e+07	4.74618e+07	4.89871e+07	4.60247e+07	4.63395e+07	4.78091e+07	4.43816e+07	4.84207e+07	4.4035e+07	4.80053e+07	4.59394e+07	4.79985e+07
1904NEG		PC(16:1e_20:4)+HCOO	PC(36:5e)+HCOO	PC	(16:1e_20:4)	(16:1e)	(20:4)			C45 H81 O9 N1 P1	810.565	10.5482	0.0269916	1.16321	0.0417246	0.108401	2.63639e+07	3.15722e+07	3.35285e+07	2.98211e+07	3.88573e+07	3.49112e+07	4.10899e+07	3.60233e+07	3.54986e+07	4.30662e+07	3.72385e+07	3.3972e+07	3.6577e+07	3.66906e+07	3.83707e+07
1905NEG		PS(18:0_20:3)-H	PS(38:3)-H	PS	(18:0_20:3)	(18:0)	(20:3)			C44 H79 O10 N1 P1	812.545	12.2512	0.00603377	1.01083	0.239242	1.65285	1.06774e+08	1.12093e+08	111005078	1.10084e+08	1.09949e+08	1.1173e+08	1.10646e+08	1.12992e+08	112452386	1.0944e+08	1.12272e+08	1.10996e+08	1.09634e+08	1.09681e+08	1.10806e+08
1907NEG		PC(15:0_20:4)+HCOO	PC(35:4)+HCOO	PC	(15:0_20:4)	(15:0)	(20:4)			C44 H79 O10 N1 P1	812.545	9.57819	0.01868	0.992629	0.80308	0.472529	7.39614e+06	8.75028e+06	8.34362e+06	8.7386e+06	8.51873e+06	8.7435e+06	8.30428e+06	8.49197e+06	8.67112e+06	8.33716e+06	7.85585e+06	8.45832e+06	8.25559e+06	8.53036e+06	8.26504e+06
1908NEG		PC(16:1e_20:3)+HCOO	PC(36:4e)+HCOO	PC	(16:1e_20:3)	(16:1e)	(20:3)			C45 H83 O9 N1 P1	812.581	10.9573	0.0205565	1.47086	0.000143081	0.437568	4.05825e+06	5.11273e+06	5.79926e+06	5.18693e+06	6.34503e+06	5.97709e+06	7.27222e+06	7.9703e+06	7.99829e+06	9.17702e+06	7.89509e+06	7.45947e+06	7.47884e+06	7.74978e+06	7.75339e+06
1909NEG		PC(16:0e_20:4)+HCOO	PC(36:4e)+HCOO	PC	(16:0e_20:4)	(16:0e)	(20:4)			C45 H83 O9 N1 P1	812.581	10.7197	0.0140243	1.38508	0.00113575	0.816851	27909777	3.08426e+07	3.14254e+07	3.66542e+07	3.67479e+07	3.31559e+07	5.24523e+07	4.36697e+07	3.71579e+07	5.1723e+07	4.15736e+07	4.59182e+07	4.04769e+07	4.05772e+07	4.15157e+07
190POS		DG(34:2e)+Na	DG(34:2e)+Na	DG	(34:2e)	(34:2e)				C37 H70 O4 Na1	601.517	9.23342	0.00392071	1.97366	0.000221745	0.429099	1.21741e+07	1.16059e+07	1.31645e+07	1.38108e+07	1.31763e+07	1.30924e+07	3.23809e+07	2.34985e+07	3.16443e+07	2.3709e+07	2.10805e+07	1.97063e+07	2.024e+07	2.02405e+07	2.0378e+07
1910NEG		PE(18:1_23:1)-H	PE(41:2)-H	PE	(18:1_23:1)	(18:1)	(23:1)			C46 H87 O8 N1 P1	812.617	13.6489	0.0258826	0.970145	0.3554	0.314169	2.97987e+06	3.35575e+06	3.35235e+06	3.55818e+06	3.27123e+06	3.44599e+06	3.30704e+06	3.33266e+06	2.92572e+06	3.26897e+06	3.19801e+06	3.33496e+06	3.22761e+06	3.24785e+06	3.38402e+06
1911NEG		PS(18:3e_22:6)-H	PS(40:9e)-H	PS	(18:3e_22:6)	(18:3e)	(22:6)			C46 H73 O9 N1 P1	814.503	10.5797	0.00380486	0.905726	0.000410214	0.899469	2.19033e+07	2.08962e+07	2.06338e+07	2.12681e+07	2.11376e+07	2.04925e+07	1.82943e+07	1.98922e+07	1.86653e+07	1.82421e+07	2.00341e+07	1.92937e+07	1.988e+07	1.97497e+07	1.97495e+07
1912NEG		PE(22:4_20:4)-H	PE(42:8)-H	PE	(22:4_20:4)	(22:4)	(20:4)			C47 H77 O8 N1 P1	814.539	10.1935	0.0139346	0.719957	0.00137092	0.807927	1.29788e+07	9.90218e+06	1.07948e+07	1.11235e+07	1.19594e+07	9.6784e+06	8.2241e+06	7.34103e+06	7.23112e+06	6.56293e+06	9.94658e+06	8.52605e+06	9.38147e+06	9.62989e+06	9.58723e+06
1913NEG		PC(17:1_18:2)+HCOO	PC(35:3)+HCOO	PC	(17:1_18:2)	(17:1)	(18:2)			C44 H81 O10 N1 P1	814.56	9.86276	0.0611998	0.992721	0.797338	0.608016	1.24521e+07	1.42896e+07	1.39748e+07	1.38628e+07	1.39545e+07	1.45686e+07	1.35008e+07	1.41413e+07	1.26752e+07	1.39471e+07	1.42047e+07	1.40283e+07	1.35944e+07	1.51109e+07	1.36362e+07
1914NEG		PS(20:1_18:1)-H	PS(38:2)-H	PS	(20:1_18:1)	(20:1)	(18:1)			C44 H81 O10 N1 P1	814.56	11.2909	0.0698046	0.996245	0.984781	0.589523	1.32433e+07	2.9734e+07	1.93261e+07	3.03262e+07	1.54014e+07	2.64737e+07	3.21897e+07	1.4911e+07	2.39036e+07	2.47861e+07	1.20804e+07	2.61287e+07	2.15666e+07	2.44872e+07	2.43092e+07
1915NEG		PC(18:2e_18:1)+HCOO	PC(36:3e)+HCOO	PC	(18:2e_18:1)	(18:2e)	(18:1)			C45 H85 O9 N1 P1	814.597	11.5336	0.0257409	1.62423	3.56822e-05	0.660731	6.21188e+06	7.8573e+06	7.38087e+06	8.37161e+06	9.057e+06	8.23757e+06	1.44141e+07	1.12336e+07	1.11493e+07	1.39686e+07	1.2316e+07	1.34458e+07	1.08886e+07	1.1399e+07	1.09241e+07
1916NEG		PE(18:1_23:0)-H	PE(41:1)-H	PE	(18:1_23:0)	(18:1)	(23:0)			C46 H89 O8 N1 P1	814.633	14.7987	0.029472	1.00151	0.969748	0.293	4.28479e+06	3.99765e+06	3.93738e+06	3.90819e+06	4.07464e+06	3.96231e+06	4.16242e+06	3.47921e+06	3.70964e+06	4.3973e+06	4.27704e+06	4.1759e+06	3.8704e+06	4.07574e+06	4.07412e+06
1917NEG		PG(18:3_22:6)-H	PG(40:9)-H	PG	(18:3_22:6)	(18:3)	(22:6)			C46 H72 O10 N0 P1	815.487	6.66589	0.0423093	1.2164	0.170909	0.0655721	1.34038e+06	865648	1.09303e+06	960639	828823	1.06995e+06	1.71889e+06	1.00423e+06	1.04542e+06	1.59002e+06	1.0476e+06	1.085e+06	1.04073e+06	1.06403e+06	1.12874e+06
1919NEG		PE(20:1_22:6)-H	PE(42:7)-H	PE	(20:1_22:6)	(20:1)	(22:6)			C47 H79 O8 N1 P1	816.555	11.1057	0.0165337	1.07214	0.0354687	0.529194	1.82116e+07	2.08361e+07	1.96412e+07	2.09097e+07	1.91076e+07	1.90719e+07	2.20432e+07	2.12756e+07	2.21308e+07	1.9749e+07	2.034e+07	2.07356e+07	1.92963e+07	1.98625e+07	1.98568e+07
191POS		Cer(m19:0_21:3)+H	Cer(m40:3)+H	Cer	(m19:0_21:3)	(m19:0)	(21:3)			C40 H76 O2 N1	602.587	13.2465	0.0069433	1.88371	0.00429537	0.250184	4.14887e+06	5.07483e+06	6.50855e+06	5.73752e+06	6.72686e+06	5.98151e+06	1.05529e+07	9.50229e+06	9.74188e+06	1.71436e+07	8.85718e+06	8.5839e+06	8.24729e+06	8.34877e+06	8.34572e+06
1920NEG		PC(17:1_18:1)+HCOO	PC(35:2)+HCOO	PC	(17:1_18:1)	(17:1)	(18:1)			C44 H83 O10 N1 P1	816.576	10.6613	0.017322	1.09686	0.190422	1.3266	1.35713e+08	1.52382e+08	1.52216e+08	149668231	1.4894e+08	1.52466e+08	2.07822e+08	1.52616e+08	1.47662e+08	1.74063e+08	1.47148e+08	1.48409e+08	149668025	1.54257e+08	1.54243e+08
1921NEG		PS(20:0_18:1)-H	PS(38:1)-H	PS	(20:0_18:1)	(20:0)	(18:1)			C44 H83 O10 N1 P1	816.576	12.0418	0.0345567	1.04955	0.645553	0.358641	1.92148e+07	1.40944e+07	1.34233e+07	1.11957e+07	1.38529e+07	1.3013e+07	1.45123e+07	1.42601e+07	1.87523e+07	1.61714e+07	1.16461e+07	1.36534e+07	1.33643e+07	1.42245e+07	1.34543e+07
1923NEG		PC(18:1e_18:1)+HCOO	PC(36:2e)+HCOO	PC	(18:1e_18:1)	(18:1e)	(18:1)			C45 H87 O9 N1 P1	816.612	12.4077	0.022018	1.58096	5.41462e-05	0.643563	6.83572e+06	7.33018e+06	8.89214e+06	7.89462e+06	9.02604e+06	8.36924e+06	1.44815e+07	1.16604e+07	1.14431e+07	1.47406e+07	1.18581e+07	1.22524e+07	1.07207e+07	1.0764e+07	1.11555e+07
1924NEG		PG(18:2_22:6)-H	PG(40:8)-H	PG	(18:2_22:6)	(18:2)	(22:6)			C46 H74 O10 N0 P1	817.503	7.50091	0.0346663	1.16096	0.0466228	0.106464	1.56271e+07	1.92682e+07	2.02259e+07	2.05594e+07	2.17482e+07	2.09898e+07	2.49779e+07	2.26861e+07	2.12384e+07	2.70131e+07	1.97477e+07	2.18166e+07	2.07532e+07	2.19765e+07	2.21145e+07
1925NEG		SM(d39:1)+HCOO	SM(d39:1)+HCOO	SM	(d39:1)	(d39:1)				C45 H90 O8 N2 P1	817.644	12.4178	0.0171491	1.58378	7.53884e-05	0.547747	5.03136e+06	5.99383e+06	6.25395e+06	7.10164e+06	6.28917e+06	5.7177e+06	1.10546e+07	8.7117e+06	8.13814e+06	1.08612e+07	9.27121e+06	9.59313e+06	8.03337e+06	8.11462e+06	8.30567e+06
1926NEG		PS(20:3e_20:4)-H	PS(40:7e)-H	PS	(20:3e_20:4)	(20:3e)	(20:4)			C46 H77 O9 N1 P1	818.534	11.8079	0.0540975	0.880849	0.168419	1.0256	2.83771e+07	4.036e+07	2.91057e+07	2.77707e+07	2.80956e+07	4.04704e+07	2.853e+07	2.81377e+07	2.87194e+07	2.90048e+07	3.01091e+07	2.65417e+07	2.98621e+07	3.27688e+07	2.9896e+07
1927NEG		PS(40:7e)-H	PS(40:7e)-H	PS	(40:7e)	(40:7e)				C46 H77 O9 N1 P1	818.534	11.5624	0.00920853	0.837308	9.20535e-05	0.810182	1.33467e+07	1.32458e+07	1.40595e+07	1.31432e+07	1.50928e+07	1.35536e+07	1.13451e+07	1.08657e+07	1.11843e+07	1.17151e+07	1.17454e+07	1.21732e+07	1.25849e+07	1.2789e+07	1.27866e+07
1928NEG		PE(20:0_22:6)-H	PE(42:6)-H	PE	(20:0_22:6)	(20:0)	(22:6)			C47 H81 O8 N1 P1	818.571	8.51797	0.032113	1.12448	0.0503799	0.0802713	1.09086e+06	1.26472e+06	1.38127e+06	1.4434e+06	1.45896e+06	1.43411e+06	1.64443e+06	1.37427e+06	1.50611e+06	1.6587e+06	1.46782e+06	1.42693e+06	1.44128e+06	1.50951e+06	1.53389e+06
1929NEG		PC(17:0_18:1)+HCOO	PC(35:1)+HCOO	PC	(17:0_18:1)	(17:0)	(18:1)			C44 H85 O10 N1 P1	818.592	11.3343	0.195883	0.798944	0.455746	1.30299	8.85997e+07	2.80148e+07	8.41443e+07	6.92131e+07	6.54636e+07	4.11093e+07	3.7646e+07	7.54634e+07	3.44701e+07	2.77219e+07	1.02885e+08	2.26519e+07	4.4207e+07	6.24016e+07	4.62055e+07
192POS		TG(4:0_11:1_17:0)+Na	TG(32:1)+Na	TG	(4:0_11:1_17:0)	(4:0)	(11:1)	(17:0)		C35 H64 O6 Na1	603.46	12.9307	0.00576436	1.14747	0.0742207	0.44258	3.94333e+07	58112435	5.61711e+07	5.89917e+07	6.57891e+07	5.56547e+07	6.65451e+07	6.13955e+07	5.60413e+07	6.207e+07	6.96408e+07	6.77369e+07	7.57824e+07	7.57855e+07	7.50298e+07
1930NEG		PC(18:0e_18:1)+HCOO	PC(36:1e)+HCOO	PC	(18:0e_18:1)	(18:0e)	(18:1)			C45 H89 O9 N1 P1	818.628	12.5619	0.0146044	1.83182	3.10584e-05	0.93328	7.82266e+06	9.87853e+06	1.05299e+07	1.11844e+07	1.12122e+07	1.0147e+07	2.2056e+07	1.68293e+07	1.53544e+07	2.12754e+07	1.81432e+07	1.767e+07	1.43226e+07	1.45142e+07	1.47463e+07
1931NEG		PC(20:1e_16:0)+HCOO	PC(36:1e)+HCOO	PC	(20:1e_16:0)	(20:1e)	(16:0)			C45 H89 O9 N1 P1	818.628	13.2666	0.007382	0.958777	0.0913194	0.742502	1.73786e+07	1.71189e+07	1.90463e+07	1.79114e+07	1.70899e+07	1.82176e+07	1.75026e+07	1.68685e+07	1.63159e+07	1.64681e+07	1.76862e+07	1.75204e+07	1.78859e+07	1.79702e+07	18146351
1933NEG		PG(22:5_18:2)-H	PG(40:7)-H	PG	(22:5_18:2)	(22:5)	(18:2)			C46 H76 O10 N0 P1	819.518	7.82857	0.0464363	1.10385	0.468222	0.0416664	708947	311965	913600	1.0517e+06	883812	919332	866923	926681	869527	932700	771352	919525	913383	904085	983392
1934NEG		PG(18:1_22:6)-H	PG(40:7)-H	PG	(18:1_22:6)	(18:1)	(22:6)			C46 H76 O10 N0 P1	819.518	9.03598	0.116482	1.8727	9.16467e-05	0.529694	1.83253e+06	2.69139e+06	3.18781e+06	3.61651e+06	4.05745e+06	4.09618e+06	7.27195e+06	5.8316e+06	6.28132e+06	6.1443e+06	5.35363e+06	5.60095e+06	5.17328e+06	5.31083e+06	6.36918e+06
1935NEG		PE(20:1_22:4)-H	PE(42:5)-H	PE	(20:1_22:4)	(20:1)	(22:4)			C47 H83 O8 N1 P1	820.586	12.071	0.147797	0.898142	0.268403	0.644173	1.09143e+07	1.56235e+07	1.18407e+07	1.6838e+07	1.60746e+07	1.42422e+07	1.15717e+07	1.21208e+07	1.15396e+07	1.19224e+07	1.63524e+07	1.33142e+07	1.20352e+07	1.54888e+07	1.21719e+07
1936NEG		PG(18:1_22:5)-H	PG(40:6)-H	PG	(18:1_22:5)	(18:1)	(22:5)			C46 H78 O10 N0 P1	821.534	8.65977	0.0340904	1.67162	0.000344108	0.821458	8.63887e+06	1.0639e+07	1.01454e+07	1.26482e+07	1.22187e+07	1.29066e+07	2.06387e+07	1.69504e+07	1.71845e+07	2.41116e+07	1.67218e+07	1.67204e+07	1.53763e+07	1.63351e+07	1.63071e+07
1937NEG		PG(18:0_22:6)-H	PG(40:6)-H	PG	(18:0_22:6)	(18:0)	(22:6)			C46 H78 O10 N0 P1	821.534	9.23469	0.076501	2.20115	0.00189937	0.736528	2.05499e+06	4.57386e+06	3.45366e+06	4.6788e+06	4.47996e+06	6.82502e+06	1.36077e+07	8.43318e+06	8.03848e+06	1.21324e+07	7.75191e+06	7.41198e+06	7.25168e+06	7.49263e+06	8.37158e+06
1938NEG		PC(14:0_22:6)+HCOO	PC(36:6)+HCOO	PC	(14:0_22:6)	(14:0)	(22:6)			C45 H77 O10 N1 P1	822.529	8.69205	0.0253682	1.30188	0.0117677	0.465547	1.56632e+07	1.91217e+07	1.99433e+07	2.09946e+07	2.32873e+07	2.23957e+07	3.15887e+07	2.44735e+07	2.30831e+07	3.14698e+07	2.38327e+07	2.36087e+07	2.31053e+07	2.4154e+07	2.41482e+07
1939NEG		PE(20:3_22:1)-H	PE(42:4)-H	PE	(20:3_22:1)	(20:3)	(22:1)			C47 H85 O8 N1 P1	822.602	12.6865	0.0230106	1.01306	0.734318	0.424785	7.40964e+06	8.38233e+06	8.00587e+06	7.5961e+06	7.88232e+06	8.24737e+06	7.47752e+06	7.78946e+06	7.39993e+06	7.8933e+06	8.80073e+06	8.78333e+06	7.70034e+06	8.05955e+06	7.84078e+06
193POS		DG(17:1_16:0)+Na	DG(33:1)+Na	DG	(17:1_16:0)	(17:1)	(16:0)			C36 H68 O5 Na1	603.496	12.5622	0.00394627	1.39244	9.93294e-05	0.102206	1.26268e+07	1.22087e+07	1.61275e+07	1.48157e+07	1.30643e+07	1.23194e+07	1.68452e+07	19406284	1.88344e+07	2.01086e+07	2.01972e+07	1.76219e+07	1.79316e+07	1.80545e+07	1.79318e+07
1940NEG		PE(22:0_20:4)-H	PE(42:4)-H	PE	(22:0_20:4)	(22:0)	(20:4)			C47 H85 O8 N1 P1	822.602	13.214	0.0130476	0.97814	0.415821	0.565681	1.04319e+07	1.13995e+07	1.09502e+07	1.12352e+07	1.1375e+07	1.07561e+07	1.1551e+07	1.06823e+07	9.85098e+06	1.1011e+07	1.10863e+07	1.05203e+07	1.08966e+07	1.11575e+07	1.09237e+07
1941NEG		PG(18:1_22:4)-H	PG(40:5)-H	PG	(18:1_22:4)	(18:1)	(22:4)			C46 H80 O10 N0 P1	823.549	9.343	0.027155	2.1557	1.61576e-05	0.691494	2.97622e+06	3.87418e+06	3.66934e+06	4.36474e+06	4.21768e+06	3.48956e+06	7.88741e+06	6.99664e+06	7.06854e+06	1.05355e+07	8.15165e+06	8.06117e+06	6.04355e+06	6.37928e+06	6.18706e+06
1943NEG		PC(16:1_20:4)+HCOO	PC(36:5)+HCOO	PC	(16:1_20:4)	(16:1)	(20:4)			C45 H79 O10 N1 P1	824.545	9.14482	0.0190351	1.04383	0.335603	0.978865	4.55702e+07	5.6615e+07	5.65834e+07	5.84804e+07	5.54038e+07	5.80637e+07	5.73706e+07	6.05167e+07	5.40096e+07	6.17452e+07	5.35171e+07	5.80516e+07	5.61074e+07	58013658	5.79837e+07
1944NEG		PC(18:3_18:2)+HCOO	PC(36:5)+HCOO	PC	(18:3_18:2)	(18:3)	(18:2)			C45 H79 O10 N1 P1	824.545	8.77839	0.0232867	1.13663	0.248119	0.130232	5.88003e+06	6.46664e+06	1.0029e+07	6.66468e+06	6.96253e+06	7.26338e+06	9.22027e+06	9.17903e+06	6.51864e+06	8.8921e+06	6.4813e+06	8.8864e+06	7.12302e+06	7.41609e+06	7.42037e+06
1945NEG		PS(40:4e)-H	PS(40:4e)-H	PS	(40:4e)	(40:4e)				C46 H83 O9 N1 P1	824.581	13.7435	0.0385638	1.85604	5.34045e-05	0.435678	1.84573e+06	2.23143e+06	2.16782e+06	2.55386e+06	2.65117e+06	1.99633e+06	5.02223e+06	3.55835e+06	3.32897e+06	4.50943e+06	4.15196e+06	4.38597e+06	3.05051e+06	3.0627e+06	3.26515e+06
1946NEG		PE(22:0_20:3)-H	PE(42:3)-H	PE	(22:0_20:3)	(22:0)	(20:3)			C47 H87 O8 N1 P1	824.617	13.6556	0.0255877	0.993111	0.818519	0.270912	2.47805e+06	2.86207e+06	2.80125e+06	2.67982e+06	2.84879e+06	2.93941e+06	2.69188e+06	2.92061e+06	2.77311e+06	2.64163e+06	2.65146e+06	2.81629e+06	2.78136e+06	2.91687e+06	2.80434e+06
1947NEG		PE(24:1_18:2)-H	PE(42:3)-H	PE	(24:1_18:2)	(24:1)	(18:2)			C47 H87 O8 N1 P1	824.617	13.3209	0.0555495	0.769695	0.163007	0.522087	4.72108e+06	5.04459e+06	9.26628e+06	6.94214e+06	8.95844e+06	7.43445e+06	7.86248e+06	3.862e+06	3.87694e+06	5.28419e+06	7.54204e+06	4.18203e+06	7.465e+06	7.94784e+06	7.11714e+06
1948NEG		PC(18:2_18:2)+HCOO	PC(36:4)+HCOO	PC	(18:2_18:2)	(18:2)	(18:2)			C45 H81 O10 N1 P1	826.56	9.62171	0.209382	1.12001	0.207662	0.535264	4.77316e+07	5.52651e+07	5.84884e+07	5.80667e+07	6.04733e+07	7.24209e+07	8.50143e+07	5.92192e+07	5.81203e+07	6.7505e+07	6.1854e+07	6.30321e+07	5.81875e+07	5.86926e+07	8.25437e+07
1949NEG		PC(36:4)+HCOO	PC(36:4)+HCOO	PC	(36:4)	(36:4)				C45 H81 O10 N1 P1	826.56	12.7056	0.0175466	1.00333	0.948581	0.319938	4.30996e+06	4.78757e+06	5.18759e+06	4.94816e+06	5.14746e+06	4.7203e+06	5.15707e+06	4.41674e+06	4.57514e+06	4.67901e+06	4.61107e+06	5.75902e+06	4.65775e+06	4.67566e+06	4.80913e+06
194POS		DG(36:4e)+H	DG(36:4e)+H	DG	(36:4e)	(36:4e)				C39 H71 O4	603.535	10.1557	0.0106951	1.48392	0.00643654	0.152789	3.70878e+07	2.97266e+07	1.89648e+07	2.77194e+07	3.0996e+07	2.77037e+07	5.19931e+07	3.76765e+07	5.3011e+07	3.83723e+07	3.39094e+07	4.05663e+07	2.90433e+07	2.9587e+07	2.95892e+07
1950NEG		PC(16:0_20:4)+HCOO	PC(36:4)+HCOO	PC	(16:0_20:4)	(16:0)	(20:4)			C45 H81 O10 N1 P1	826.56	10.1089	0.0123685	1.0292	0.33952	2.54546	2.59496e+08	2.98944e+08	3.07501e+08	3.07989e+08	3.12711e+08	3.11938e+08	3.14419e+08	310984247	3.10261e+08	3.10242e+08	3.09772e+08	2.95426e+08	3.09747e+08	3.11529e+08	3.17159e+08
1951NEG		PE(24:0_18:2)-H	PE(42:2)-H	PE	(24:0_18:2)	(24:0)	(18:2)			C47 H89 O8 N1 P1	826.633	14.4678	0.0447768	0.920956	0.174325	0.539114	8.45743e+06	8.89839e+06	8.38846e+06	8.67025e+06	8.66463e+06	9.03405e+06	9.0189e+06	7.24811e+06	6.22534e+06	9.20772e+06	7.99056e+06	8.30335e+06	8.37393e+06	8.3929e+06	9.05064e+06
1952NEG		PE(18:1_24:1)-H	PE(42:2)-H	PE	(18:1_24:1)	(18:1)	(24:1)			C47 H89 O8 N1 P1	826.633	14.1686	0.0242389	0.975321	0.437024	0.848536	2.59801e+07	2.60818e+07	2.50895e+07	2.7357e+07	2.745e+07	2.44324e+07	2.6204e+07	2.43124e+07	2.29766e+07	2.68243e+07	2.53996e+07	2.68142e+07	2.61885e+07	2.73198e+07	2.73195e+07
1953NEG		PC(18:1_18:2)+HCOO	PC(36:3)+HCOO	PC	(18:1_18:2)	(18:1)	(18:2)			C45 H83 O10 N1 P1	828.576	10.3671	0.272922	0.98961	0.57877	2.84561	2.68432e+08	2.88349e+08	2.91302e+08	2.96085e+08	2.93014e+08	2.95843e+08	2.85815e+08	2.99808e+08	2.77338e+08	2.83258e+08	2.83813e+08	2.84986e+08	2.90565e+08	4.5565e+08	2.93202e+08
1956NEG		phSM(d38:3)+CH3COO	phSM(d38:3)+CH3COO	phSM	(d38:3)	(d38:3)				C45 H86 O9 N2 P1	829.608	12.6108	0.0236707	2.0748	1.29348e-05	0.830815	4.67878e+06	5.63289e+06	6.17371e+06	5.58385e+06	6.84651e+06	5.84855e+06	1.44948e+07	1.04725e+07	9.82305e+06	1.36234e+07	1.19898e+07	1.17254e+07	8.99389e+06	9.3696e+06	9.3763e+06
1957NEG		SM(d40:2)+HCOO	SM(d40:2)+HCOO	SM	(d40:2)	(d40:2)				C46 H90 O8 N2 P1	829.644	11.9005	0.0878169	1.49365	0.00173278	0.797888	1.50455e+07	1.73523e+07	1.9066e+07	2.07124e+07	2.01703e+07	17895319	3.33767e+07	2.18473e+07	22529891	3.23484e+07	2.64513e+07	2.81097e+07	2.09262e+07	2.43361e+07	2.10264e+07
1958NEG		PS(20:3_20:5)-H	PS(40:8)-H	PS	(20:3_20:5)	(20:3)	(20:5)			C46 H73 O10 N1 P1	830.498	9.78136	0.0080571	1.26815	5.63843e-05	0.203876	7.16514e+06	7.7121e+06	7.22983e+06	8.54848e+06	7.26426e+06	6.90541e+06	9.34173e+06	8.84908e+06	9.23773e+06	1.0147e+07	9.7137e+06	9.55588e+06	8.86427e+06	8.98993e+06	8.98832e+06
1959NEG		PC(18:1_18:1)+HCOO	PC(36:2)+HCOO	PC	(18:1_18:1)	(18:1)	(18:1)			C45 H85 O10 N1 P1	830.592	11.1241	0.0148764	1.02326	0.412585	4.70057	8.5945e+08	9.5467e+08	9.91254e+08	9.76548e+08	960974255	9.96167e+08	1036200120	9.37138e+08	9.54505e+08	1018456334	961425813	9.64831e+08	967718580	9.93754e+08	969540407
195POS		DG(34:1e)+Na	DG(34:1e)+Na	DG	(34:1e)	(34:1e)				C37 H72 O4 Na1	603.532	11.5449	0.0836005	0.937043	0.716548	0.510843	3.5459e+07	2.76426e+07	3.14292e+07	2.49279e+07	3.45152e+07	3.38788e+07	3.86575e+07	1.71379e+07	4.44043e+07	3.74256e+07	2.17946e+07	1.66062e+07	1.99625e+07	2.00502e+07	2.30492e+07
1960NEG		PI(16:1_18:2)-H	PI(34:3)-H	PI	(16:1_18:2)	(16:1)	(18:2)			C43 H76 O13 N0 P1	831.503	8.16606	0.0364139	1.02781	0.911072	0.098889	2.66275e+06	849308	1.11711e+06	920483	951565	893429	1.40226e+06	1.20919e+06	1.20097e+06	1.32932e+06	949784	1.50877e+06	1.46352e+06	1.45898e+06	1.55531e+06
1961NEG		SM(d40:1)+HCOO	SM(d40:1)+HCOO	SM	(d40:1)	(d40:1)				C46 H92 O8 N2 P1	831.66	12.8987	0.0192358	1.09311	0.0589104	1.37429	1.45602e+08	1.69798e+08	1.83347e+08	177745380	1.83699e+08	1.8377e+08	2.04135e+08	1.86146e+08	1.80189e+08	2.04543e+08	1.82681e+08	1.83465e+08	1.79125e+08	1.85255e+08	1.85201e+08
1962NEG		PS(20:2_20:5)-H	PS(40:7)-H	PS	(20:2_20:5)	(20:2)	(20:5)			C46 H75 O10 N1 P1	832.513	10.7343	0.00314897	1.25311	2.54341e-06	0.378784	1.58291e+07	1.59704e+07	1.64879e+07	1.64323e+07	1.5844e+07	1.60929e+07	1.99352e+07	2.01985e+07	1.86454e+07	1.97966e+07	2.1557e+07	2.09891e+07	1.78265e+07	1.78269e+07	1.77297e+07
1963NEG		PS(20:3_20:4)-H	PS(40:7)-H	PS	(20:3_20:4)	(20:3)	(20:4)			C46 H75 O10 N1 P1	832.513	10.4762	0.0184676	0.9232	0.0186995	0.915971	2.32096e+07	2.46679e+07	2.35837e+07	2.50147e+07	2.20594e+07	2.21279e+07	2.09256e+07	2.21918e+07	2.18937e+07	2.01332e+07	2.28626e+07	2.18533e+07	2.20148e+07	2.20199e+07	2.13205e+07
1964NEG		PS(18:1_22:6)-H	PS(40:7)-H	PS	(18:1_22:6)	(18:1)	(22:6)			C46 H75 O10 N1 P1	832.513	8.95859	0.0345292	1.70052	0.00248996	0.50491	4.6473e+06	4.43326e+06	6.57589e+06	3.52361e+06	5.97652e+06	7.45516e+06	1.17985e+07	8.4179e+06	9.29666e+06	7.86092e+06	7.18023e+06	1.09027e+07	1.02465e+07	9.8363e+06	1.05378e+07
1966NEG		PI(16:1_18:1)-H	PI(34:2)-H	PI	(16:1_18:1)	(16:1)	(18:1)			C43 H78 O13 N0 P1	833.519	8.98743	0.144277	1.47818	0.00291619	0.735213	3.34279e+07	2.61944e+07	2.64858e+07	2.36723e+07	2.53589e+07	3.08198e+07	4.79587e+07	5.05331e+07	4.22473e+07	3.86312e+07	3.32637e+07	3.26833e+07	3.78079e+07	4.81265e+07	3.78269e+07
1967NEG		PG(19:1_22:6)-H	PG(41:7)-H	PG	(19:1_22:6)	(19:1)	(22:6)			C47 H78 O10 N0 P1	833.534	8.79724	0.0433848	2.67882	0.000419185	0.381888	618105	679797	715715	969292	868772	582711	2.67584e+06	1.5258e+06	1.61178e+06	2.72517e+06	1.81455e+06	1.52582e+06	1.1897e+06	1.29399e+06	1.22058e+06
1968NEG		SM(d40:0)+HCOO	SM(d40:0)+HCOO	SM	(d40:0)	(d40:0)				C46 H94 O8 N2 P1	833.675	13.274	0.0262499	1.01697	0.380043	0.695331	1.90178e+07	2.04972e+07	2.06918e+07	2.04326e+07	2.01766e+07	1.99627e+07	2.03299e+07	2.12285e+07	1.94037e+07	2.00818e+07	2.06674e+07	2.11165e+07	2.01829e+07	2.02661e+07	2.11554e+07
1969NEG		PE(22:6_22:6)-H	PE(44:12)-H	PE	(22:6_22:6)	(22:6)	(22:6)			C49 H73 O8 N1 P1	834.508	8.81911	0.0277159	2.11546	0.00215571	0.260154	494652	671084	723242	1.37247e+06	228738	827198	2.0154e+06	1.29208e+06	1.19982e+06	1.64982e+06	1.51131e+06	1.4648e+06	1.11085e+06	1.12089e+06	1.1696e+06
196POS		DG(34:1e)+Na	DG(34:1e)+Na	DG	(34:1e)	(34:1e)				C37 H72 O4 Na1	603.532	14.048	0.00829478	1.41735	7.6422e-05	0.0371006	2.39186e+06	2.56336e+06	2.98743e+06	3.16764e+06	2.59892e+06	2.52563e+06	3.64112e+06	3.5834e+06	4.07937e+06	4.03066e+06	4.20823e+06	3.4677e+06	3.48423e+06	3.4848e+06	3.53481e+06
1971NEG		PS(18:0_22:6)-H	PS(40:6)-H	PS	(18:0_22:6)	(18:0)	(22:6)			C46 H77 O10 N1 P1	834.529	11.3641	0.00471871	1.00233	0.850198	1.11429	4.82161e+07	5.04254e+07	4.90916e+07	4.8605e+07	4.88189e+07	4.92409e+07	5.03627e+07	4.78619e+07	4.92172e+07	4.78805e+07	5.08212e+07	4.89408e+07	4.77301e+07	4.79665e+07	4.81825e+07
1974NEG		PC(16:1e_22:6)+HCOO	PC(38:7e)+HCOO	PC	(16:1e_22:6)	(16:1e)	(22:6)			C47 H81 O9 N1 P1	834.565	10.2489	0.0123516	1.22836	0.0107902	0.103073	8.07375e+06	9.64449e+06	9.07327e+06	8.0172e+06	1.07258e+07	8.89217e+06	1.23616e+07	1.04957e+07	1.02885e+07	1.28025e+07	1.13597e+07	9.54734e+06	9.91915e+06	1.01353e+07	1.01336e+07
1975NEG		PC(18:0_18:0)+HCOO	PC(36:0)+HCOO	PC	(18:0_18:0)	(18:0)	(18:0)			C45 H89 O10 N1 P1	834.623	12.8074	0.0171952	0.978173	0.272411	0.602132	1.21719e+07	1.31551e+07	1.22381e+07	1.26798e+07	1.23399e+07	1.27628e+07	1.22553e+07	1.2811e+07	1.14949e+07	1.23081e+07	1.23135e+07	1.25202e+07	1.19515e+07	1.23152e+07	1.2314e+07
1978NEG		PS(18:0_22:5)-H	PS(40:5)-H	PS	(18:0_22:5)	(18:0)	(22:5)			C46 H79 O10 N1 P1	836.545	11.7443	0.0459555	1.1841	3.85722e-05	0.39263	2.38136e+07	2.44657e+07	2.60092e+07	2.71846e+07	2.70482e+07	2.45606e+07	2.99601e+07	3.17158e+07	2.96463e+07	2.95322e+07	3.05451e+07	2.98646e+07	3.72049e+07	3.42816e+07	3.71195e+07
1979NEG		PC(16:1e_22:5)+HCOO	PC(38:6e)+HCOO	PC	(16:1e_22:5)	(16:1e)	(22:5)			C47 H83 O9 N1 P1	836.581	10.587	0.0338737	1.16014	0.0860688	0.3186	1.88664e+07	2.22106e+07	2.70422e+07	2.48414e+07	2.95182e+07	2.56165e+07	2.68326e+07	2.72813e+07	2.84831e+07	2.57718e+07	3.54071e+07	2.80359e+07	2.97955e+07	3.0004e+07	3.16797e+07
197POS		DG(34:1e)+Na	DG(34:1e)+Na	DG	(34:1e)	(34:1e)				C37 H72 O4 Na1	603.532	21.4542	0.00683787	4.18342	7.21136e-09	0.455111	1.56538e+06	2.24589e+06	3.09788e+06	2.34671e+06	3.04313e+06	3.12943e+06	1.23768e+07	1.03373e+07	1.10897e+07	1.09468e+07	1.00327e+07	9.76017e+06	8.03869e+06	8.13492e+06	8.13438e+06
1980NEG		PI(18:0_16:0)-H	PI(34:0)-H	PI	(18:0_16:0)	(18:0)	(16:0)			C43 H82 O13 N0 P1	837.55	10.783	0.0226726	1.42385	0.016407	0.750641	2.07144e+07	2.06627e+07	1.92973e+07	2.57477e+07	2.25317e+07	2.00122e+07	4.40156e+07	2.367e+07	3.29889e+07	29791067	2.48202e+07	2.83425e+07	2.48826e+07	2.58109e+07	2.59468e+07
1981NEG		PC(15:0_22:5)+HCOO	PC(37:5)+HCOO	PC	(15:0_22:5)	(15:0)	(22:5)			C46 H81 O10 N1 P1	838.56	9.68576	0.0216524	0.989643	0.761958	0.703333	1.59451e+07	1.94177e+07	1.90469e+07	1.8894e+07	1.89629e+07	1.96999e+07	1.81213e+07	1.90241e+07	1.7258e+07	1.88781e+07	1.88145e+07	1.8711e+07	18271409	1.83349e+07	1.8996e+07
1982NEG		PS(18:0_22:4)-H	PS(40:4)-H	PS	(18:0_22:4)	(18:0)	(22:4)			C46 H81 O10 N1 P1	838.56	12.2453	0.0200606	1.2038	0.000179759	0.155066	1.44872e+07	1.43015e+07	1.30487e+07	1.46944e+07	1.41499e+07	1.30581e+07	1.69712e+07	1.61774e+07	1.64717e+07	1.8517e+07	1.57157e+07	1.69526e+07	1.7377e+07	1.67973e+07	1.6777e+07
1983NEG		PC(17:1_20:4)+HCOO	PC(37:5)+HCOO	PC	(17:1_20:4)	(17:1)	(20:4)			C46 H81 O10 N1 P1	838.56	10.8862	0.141641	1.18089	0.119406	0.349476	3.75266e+07	3.36772e+07	2.98273e+07	3.57382e+07	3.003e+07	3.47959e+07	5.47058e+07	3.79151e+07	4.29995e+07	3.51921e+07	3.40263e+07	3.32223e+07	3.82754e+07	4.87748e+07	3.87187e+07
1984NEG		PC(18:1e_20:4)+HCOO	PC(38:5e)+HCOO	PC	(18:1e_20:4)	(18:1e)	(20:4)			C47 H85 O9 N1 P1	838.597	11.4955	0.0157361	1.14722	0.0356423	0.126943	8.53222e+06	9.04541e+06	1.11337e+07	1.15047e+07	1.11809e+07	1.12937e+07	1.27964e+07	1.13818e+07	1.15617e+07	1.33105e+07	1.15121e+07	1.13575e+07	1.14751e+07	1.15121e+07	1.18081e+07
1985NEG		PC(18:1e_20:4)+HCOO	PC(38:5e)+HCOO	PC	(18:1e_20:4)	(18:1e)	(20:4)			C47 H85 O9 N1 P1	838.597	10.7592	0.0170338	1.33714	0.0015561	0.829791	3.77561e+07	4.60053e+07	4.48882e+07	5.17699e+07	5.47092e+07	4.74098e+07	7.0552e+07	6.00094e+07	5.35473e+07	7.1381e+07	5.99421e+07	6.23618e+07	5.42642e+07	5.60679e+07	5.56395e+07
1986NEG		PG(20:5_22:6)-H	PG(42:11)-H	PG	(20:5_22:6)	(20:5)	(22:6)			C48 H72 O10 N0 P1	839.487	6.52029	0.0624553	0.936899	0.536183	0.264326	4.18246e+06	3.30128e+06	3.17602e+06	2.94657e+06	2.22465e+06	2.64287e+06	2.80226e+06	2.96586e+06	2.7134e+06	3.50276e+06	2.55853e+06	2.76533e+06	2.68805e+06	2.91389e+06	3.04374e+06
1987NEG		PI(36:6e)-H	PI(36:6e)-H	PI	(36:6e)	(36:6e)				C45 H76 O12 N0 P1	839.508	9.474	0.00518075	0.974968	0.701856	0.206863	1.66586e+06	1.75694e+06	2.07786e+06	1.83102e+06	2.34857e+06	1.97984e+06	1.8575e+06	2.05555e+06	1.7993e+06	2.13133e+06	1.86693e+06	1.65761e+06	1.94853e+06	1.9501e+06	1.96681e+06
1988NEG		PS(42:10e)-H	PS(42:10e)-H	PS	(42:10e)	(42:10e)				C48 H75 O9 N1 P1	840.518	10.649	0.00625609	0.870081	0.000774112	0.653204	9.03499e+06	9.53681e+06	9.46499e+06	1.05175e+07	1.03346e+07	9.2473e+06	8.55581e+06	8.40132e+06	8.12941e+06	8.15743e+06	8.72816e+06	8.61106e+06	8.03537e+06	8.12285e+06	8.12329e+06
1989NEG		PC(18:1_18:3)+CH3COO	PC(36:4)+CH3COO	PC	(18:1_18:3)	(18:1)	(18:3)			C46 H83 O10 N1 P1	840.576	13.198	0.0161819	1.0346	0.392988	0.424591	9.42223e+06	1.0308e+07	9.7873e+06	9.31384e+06	9.92575e+06	1.08525e+07	1.0771e+07	9.49355e+06	9.90106e+06	1.15294e+07	1.01659e+07	9.81123e+06	9.5369e+06	9.81125e+06	9.80729e+06
198POS		DG(34:1e)+Na	DG(34:1e)+Na	DG	(34:1e)	(34:1e)				C37 H72 O4 Na1	603.532	19.7787	0.0108852	2.3415	0.000496272	0.494395	8.13217e+06	8.5248e+06	1.4312e+07	9.45066e+06	1.15418e+07	8.61597e+06	2.66597e+07	2.0047e+07	2.79306e+07	3.20968e+07	1.81061e+07	1.70016e+07	1.88778e+07	1.85217e+07	1.88728e+07
1990NEG		PC(17:0_20:4)+HCOO	PC(37:4)+HCOO	PC	(17:0_20:4)	(17:0)	(20:4)			C46 H83 O10 N1 P1	840.576	10.4426	0.0154881	1.0627	0.244635	0.298225	5.40591e+06	7.42665e+06	7.34478e+06	7.46239e+06	7.13756e+06	7.88892e+06	7.63686e+06	7.50967e+06	7.2759e+06	7.59983e+06	7.63349e+06	7.68572e+06	7.91439e+06	7.92895e+06	8.13572e+06
1991NEG		PC(18:0e_20:4)+HCOO	PC(38:4e)+HCOO	PC	(18:0e_20:4)	(18:0e)	(20:4)			C47 H87 O9 N1 P1	840.612	11.6537	0.0172016	1.45205	0.000271933	0.709464	1.31766e+07	1.55103e+07	1.60486e+07	1.68796e+07	1.87083e+07	1.5712e+07	2.61142e+07	2.15034e+07	1.9438e+07	2.6376e+07	2.25869e+07	2.34297e+07	2.0191e+07	2.08056e+07	2.08039e+07
1992NEG		PC(18:1e_20:3)+HCOO	PC(38:4e)+HCOO	PC	(18:1e_20:3)	(18:1e)	(20:3)			C47 H87 O9 N1 P1	840.612	11.1833	0.019451	1.60356	0.00282363	0.412734	2.98801e+06	4.27829e+06	7.42519e+06	3.97657e+06	4.48924e+06	3.96539e+06	8.19223e+06	7.40327e+06	6.4854e+06	7.97959e+06	6.25954e+06	7.17287e+06	5.4114e+06	5.5977e+06	5.5981e+06
1993NEG		PC(16:0e_22:4)+HCOO	PC(38:4e)+HCOO	PC	(16:0e_22:4)	(16:0e)	(22:4)			C47 H87 O9 N1 P1	840.612	11.3906	0.0903599	1.33755	0.00281681	0.2186	3.33361e+06	4.12373e+06	4.94555e+06	3.88871e+06	4.55471e+06	3.59624e+06	6.08212e+06	5.10253e+06	4.77382e+06	6.28322e+06	5.00757e+06	5.4439e+06	4.82387e+06	4.8325e+06	5.62539e+06
1994NEG		PC(18:1e_20:3)+HCOO	PC(38:4e)+HCOO	PC	(18:1e_20:3)	(18:1e)	(20:3)			C47 H87 O9 N1 P1	840.612	11.8925	0.0244317	1.62199	6.9637e-05	0.357035	2.09271e+06	2.37932e+06	2.16644e+06	2.8727e+06	3.06263e+06	2.39478e+06	4.05258e+06	4.52579e+06	3.79458e+06	4.05316e+06	4.4893e+06	3.36356e+06	3.18938e+06	3.31477e+06	3.33858e+06
1995NEG		PE(25:1_18:1)-H	PE(43:2)-H	PE	(25:1_18:1)	(25:1)	(18:1)			C48 H91 O8 N1 P1	840.649	14.6849	0.0342864	0.99076	0.816927	0.216504	1.96522e+06	1.82176e+06	1.85617e+06	1.92933e+06	1.92393e+06	1.88709e+06	2.07248e+06	1.6736e+06	1.70826e+06	2.0743e+06	1.90941e+06	1.84027e+06	1.86324e+06	1.87545e+06	1.9821e+06
1996NEG		PG(20:4_22:6)-H	PG(42:10)-H	PG	(20:4_22:6)	(20:4)	(22:6)			C48 H74 O10 N0 P1	841.503	7.29303	0.0383469	0.902785	0.168641	0.481503	5.48399e+06	7.65022e+06	7.32128e+06	7.92862e+06	6.50445e+06	6.26626e+06	5.50203e+06	6.40674e+06	5.45571e+06	6.3015e+06	6.64355e+06	6.84443e+06	7.65782e+06	8.24389e+06	7.81621e+06
1997NEG		PS(42:9e)-H	PS(42:9e)-H	PS	(42:9e)	(42:9e)				C48 H77 O9 N1 P1	842.534	11.5257	0.00296531	0.924112	0.00126707	0.767661	1.65219e+07	1.65225e+07	1.60671e+07	1.70639e+07	1.63902e+07	1.5434e+07	1.47982e+07	1.4855e+07	1.50499e+07	1.47932e+07	1.51909e+07	1.58753e+07	1.55969e+07	1.5597e+07	1.56772e+07
1998NEG		PC(19:1_18:2)+HCOO	PC(37:3)+HCOO	PC	(19:1_18:2)	(19:1)	(18:2)			C46 H85 O10 N1 P1	842.592	10.8137	0.0135445	1.06031	0.0889361	0.572565	1.72322e+07	1.98628e+07	1.99569e+07	2.0237e+07	1.94011e+07	2.01271e+07	2.04154e+07	2.02945e+07	1.97712e+07	2.26234e+07	2.072e+07	2.00374e+07	19938605	2.03566e+07	2.04553e+07
1999NEG		PC(18:0e_20:3)+HCOO	PC(38:3e)+HCOO	PC	(18:0e_20:3)	(18:0e)	(20:3)			C47 H89 O9 N1 P1	842.628	12.3341	0.0464927	1.04372	0.246431	0.278647	4.90845e+06	4.03242e+06	5.02665e+06	4.59954e+06	4.90066e+06	4.54979e+06	4.79337e+06	4.93864e+06	5.05151e+06	4.60193e+06	4.78769e+06	5.06938e+06	4.87488e+06	4.8857e+06	5.28401e+06
199POS		Cer(m19:0_21:2)+H	Cer(m40:2)+H	Cer	(m19:0_21:2)	(m19:0)	(21:2)			C40 H78 O2 N1	604.603	14.386	0.00663454	1.47127	0.000107205	0.307325	2.89752e+07	3.42104e+07	4.08606e+07	4.15086e+07	4.4198e+07	3.50086e+07	6.23537e+07	5.20328e+07	5.18496e+07	5.53339e+07	5.69471e+07	5.2168e+07	5.24507e+07	5.24631e+07	5.30619e+07
19POS		DG(23:5e)+NH4	DG(23:5e)+NH4	DG	(23:5e)	(23:5e)				C26 H46 O4 N1	436.342	6.297	0.0527398	1.06898	0.277523	0.650677	6.90708e+07	5.26853e+07	8.11579e+07	6.99452e+07	7.64102e+07	6.3883e+07	7.26346e+07	7.40402e+07	7.59019e+07	7.55017e+07	7.24074e+07	7.11673e+07	7.11691e+07	7.59588e+07	7.90621e+07
1POS		MG(18:3e)+H	MG(18:3e)+H	MG	(18:3e)	(18:3e)				C21 H39 O3	339.289	8.33193	0.0110788	2.25755	5.17372e-09	0.413809	5.65274e+06	6.56927e+06	7.38076e+06	6.76181e+06	7.39034e+06	6.52043e+06	1.5857e+07	1.64852e+07	1.42276e+07	1.48189e+07	1.53903e+07	1.41444e+07	1.16989e+07	1.19272e+07	1.19254e+07
2000NEG		PE(25:0_18:1)-H	PE(43:1)-H	PE	(25:0_18:1)	(25:0)	(18:1)			C48 H93 O8 N1 P1	842.664	15.9367	0.0199154	0.840226	0.0103972	0.313651	1.981e+06	1.96503e+06	2.01051e+06	2.1559e+06	2.18768e+06	2.03599e+06	2.04656e+06	1.55052e+06	1.50614e+06	2.00236e+06	1.57252e+06	1.68702e+06	2.07571e+06	2.08311e+06	2.15168e+06
2001NEG		PG(20:3_22:6)-H	PG(42:9)-H	PG	(20:3_22:6)	(20:3)	(22:6)			C48 H76 O10 N0 P1	843.518	7.78438	0.0607645	1.1569	0.0675056	0.0727461	4.13728e+06	5.59235e+06	6.23945e+06	5.94837e+06	5.31155e+06	4.43992e+06	6.00675e+06	5.47242e+06	5.84587e+06	7.075e+06	6.12814e+06	6.10963e+06	5.85728e+06	5.90506e+06	6.52127e+06
2002NEG		PG(22:5_20:4)-H	PG(42:9)-H	PG	(22:5_20:4)	(22:5)	(20:4)			C48 H76 O10 N0 P1	843.518	8.318	0.0235977	1.3303	0.245054	0.0592243	509301	561998	691172	717387	702841	743065	704865	639719	701612	1.72107e+06	726589	728608	641979	668857	669049
2003NEG		PG(22:5_20:4)-H	PG(42:9)-H	PG	(22:5_20:4)	(22:5)	(20:4)			C48 H76 O10 N0 P1	843.518	7.51363	0.0399278	1.13094	0.115912	0.149891	3.92251e+06	5.27503e+06	5.14333e+06	5.26836e+06	4.82029e+06	5.10156e+06	6.61338e+06	4.94097e+06	5.0162e+06	6.36637e+06	4.90317e+06	5.55786e+06	4.98212e+06	5.34391e+06	5.34272e+06
2004NEG		SM(d41:2)+HCOO	SM(d41:2)+HCOO	SM	(d41:2)	(d41:2)				C47 H92 O8 N2 P1	843.66	12.3594	0.0175497	1.29498	0.00408304	0.53742	2.26359e+07	2.69336e+07	2.95792e+07	2.94203e+07	3.14576e+07	2.5822e+07	4.15329e+07	3.17709e+07	3.23895e+07	4.09422e+07	3.50317e+07	3.31028e+07	3.15229e+07	3.25043e+07	3.24975e+07
2006NEG		PS(20:3e_22:5)-H	PS(42:8e)-H	PS	(20:3e_22:5)	(20:3e)	(22:5)			C48 H79 O9 N1 P1	844.55	12.1166	0.0710936	1.0375	0.888586	0.111104	118481	2.892e+06	2.50744e+06	6.0826e+06	3.63284e+06	2.91759e+06	3.51564e+06	2.9825e+06	2.9948e+06	3.01285e+06	3.05686e+06	3.26888e+06	4.10242e+06	3.63971e+06	3.63155e+06
2007NEG		PE(22:1_22:6)-H	PE(44:7)-H	PE	(22:1_22:6)	(22:1)	(22:6)			C49 H83 O8 N1 P1	844.586	11.9596	0.016676	0.990545	0.663934	0.374885	5.9128e+06	5.52398e+06	5.46867e+06	5.63826e+06	5.61776e+06	5.50108e+06	5.64089e+06	5.18755e+06	5.40242e+06	5.59606e+06	5.61869e+06	5.89864e+06	5.79394e+06	5.82984e+06	5.97848e+06
2008NEG		PC(19:1_18:1)+HCOO	PC(37:2)+HCOO	PC	(19:1_18:1)	(19:1)	(18:1)			C46 H87 O10 N1 P1	844.607	11.5314	0.0148351	1.06861	0.17437	0.956354	5.55512e+07	6.65267e+07	7.26478e+07	7.04036e+07	6.9402e+07	6.51232e+07	7.78217e+07	6.74319e+07	6.68857e+07	7.51017e+07	6.72086e+07	7.26235e+07	7.0472e+07	7.1436e+07	7.25905e+07
2009NEG		PS(18:1_22:0)-H	PS(40:1)-H	PS	(18:1_22:0)	(18:1)	(22:0)			C46 H87 O10 N1 P1	844.607	12.9218	0.0355687	0.895325	0.409456	0.741767	1.69848e+07	1.49276e+07	1.49652e+07	1.55161e+07	1.57479e+07	1.56857e+07	1.97625e+07	7.09369e+06	1.83446e+07	1.41682e+07	1.26277e+07	1.20091e+07	1.33853e+07	1.42398e+07	1.42505e+07
200POS		DG(34:0e)+Na	DG(34:0e)+Na	DG	(34:0e)	(34:0e)				C37 H74 O4 Na1	605.548	11.1099	0.0082796	1.30223	0.0109199	0.216512	2.88892e+07	2.87686e+07	2.86466e+07	2.96285e+07	3.35035e+07	3.00757e+07	4.69909e+07	3.45727e+07	4.61191e+07	4.06116e+07	3.59156e+07	2.95561e+07	34055725	3.35717e+07	3.40598e+07
2010NEG		PC(16:2e_22:0)+HCOO	PC(38:2e)+HCOO	PC	(16:2e_22:0)	(16:2e)	(22:0)			C47 H91 O9 N1 P1	844.644	13.1891	0.0144423	1.01909	0.314814	0.794967	2.41713e+07	2.64059e+07	2.67312e+07	2.65544e+07	2.70103e+07	2.69834e+07	2.67156e+07	2.75296e+07	2.64708e+07	2.71748e+07	2.65554e+07	2.6423e+07	2.5898e+07	2.65586e+07	2.6555e+07
[truncated: 945 more rows]
