# Supplementary material for: The lipid flippase SLC47A1 blocks metabolic vulnerability to ferroptosis
Source: Nat Commun. 2022 Dec 27;13:7965. doi: 10.1038/s41467-022-35707-2 (PMC9794750; doi:10.1038/s41467-022-35707-2)
Supplement: Supplementary file 9 — Supplementary Data 7 [file 41467_2022_35707_MOESM9_ESM.xlsx]

## Sheet: Free fatty acid
Supplementary Table 7. Lipidomic profiling of free fatty acids in SW1990 WT and SLC47A1 Knockdown cells
Name	Fatty Acids	KEGG ID	Unit	Mean_Ctrl-sh	Mean_QC	Mean_SLC47A1-sh	RSD%	SLC47A1-sh1	SLC47A1-sh2	Ctrl-sh-3	Ctrl-sh-1	Ctrl-sh-2	SLC47A1-sh3	QC-1	QC-2	QC-3
C4:0	Methyl butyrate	C00246	ug/10^7
C6:0	Methyl hexanoate	C01585	ug/10^7
C8:0	Methyl octanoate	C06423	ug/10^7
C10:0	Methyl decanoate	C01571	ug/10^7
C11:0	Methyl undecanoate	C17715	ug/10^7
C12:0	Methyl dodecanoate	C02679	ug/10^7	0.00110484	0.00103818	0.00129942	8.27175154108707	0.00131235	0.00109989	0.00165038	0.000879802	0.000784327	0.00148601	0.000977806	0.00113649	0.00100025
C13:0	Methyl tridecanoate	C17076	ug/10^7		0.00159061		143.869042154398							0.000276348	0.000262472	0.00423301
C14:0	Methyl myristate	C06424	ug/10^7	0.138382	0.247568	0.405173	1.69477399408934	0.352749	0.419229	0.159158	0.0988165	0.15717	0.443541	0.244614	0.24572	0.252371
C14:1N5	Methyl myristoleate	C08322	ug/10^7	0.0248004		0.0249164		0.0105745	0.0329555	0.0364687	0.0105095	0.0274232	0.0312191
C15:0	Methyl pentadecanoate	C16537	ug/10^7	0.0680806	0.0917811	0.126804	1.68090023272798	0.116735	0.131981	0.0703874	0.0610928	0.0727617	0.131695	0.0912492	0.0905747	0.0935194
C15:1N5	Methyl cis-10-pentadecenoate	NA	ug/10^7	0.0203955	0.0184147	0.0222901	11.7496126153832	0.0167631	0.0201825	0.0226821	0.0150803	0.0234242	0.0299246	0.0184901	0.0162143	0.0205397
C16:0	Methyl palmitate	C00249	ug/10^7	2.67375	3.52961	4.37394	0.649945281761209	4.27344	4.33821	2.66912	2.59319	2.75894	4.51015	3.54888	3.53571	3.50423
C16:1N7	Methyl palmitoleate	C08362	ug/10^7	0.42136	0.445496	0.460015	5.04770209457491	0.452562	0.456705	0.424121	0.400628	0.439333	0.470779	0.461353	0.455374	0.41976
C17:0	Methyl heptadecanoate	NA	ug/10^7	0.0707832	0.0927652	0.121067	2.00794833324306	0.112118	0.123029	0.0734912	0.0653895	0.0734689	0.128053	0.0928817	0.0908471	0.0945669
C17:1N7	Methyl cis-10-heptadecenoate	NA	ug/10^7	0.0812166	0.097988	0.133874	12.0252576863477	0.102533	0.163697	0.0885221	0.073625	0.0815026	0.135392	0.0989871	0.0857369	0.10924
C18:0	Methyl stearate	C01530	ug/10^7	0.920549	1.12191	1.33418	0.325398643464116	1.26812	1.34281	0.893379	0.932125	0.936143	1.39162	1.12581	1.12135	1.11857
C18:1TN9	Methyl elaidate	C01712	ug/10^7	2.75962	3.06448	3.29282	0.771980897560463	3.20555	3.27954	2.81281	2.62096	2.84509	3.39338	3.08865	3.06343	3.04137
C18:1N9	Methyl oleate	C00712	ug/10^7	0.845098	0.924437	1.01461	0.835497678198674	0.941287	1.02909	0.91512	0.76917	0.851003	1.07346	0.922004	0.918223	0.933084
C18:2TTN6	Methyl linolelaidate	NA	ug/10^7	0.0119425	0.0138791	0.0165208	10.0759550746153	0.0149605	0.0192038	0.0150527	0.00936293	0.011412	0.015398	0.0124213	0.0140064	0.0152095
C18:2N6	Methyl linoleate	C01595	ug/10^7	0.449896	0.564937	0.650602	3.32472845985884	0.613333	0.659232	0.46468	0.424576	0.460432	0.679241	0.582249	0.567594	0.544967
C18:3N6	Methyl γ-linolenate	C06426	ug/10^7	0.0243398	0.0256643	0.0251604	8.90516973391493	0.0262164	0.0249526	0.0238851	0.0256876	0.0234468	0.0243123	0.0277264	0.023207	0.0260593
C18:3N3	Methyl linolenate	C06427	ug/10^7	0.00468186	0.016699	0.0277937	13.8952875677981	0.0236883	0.0305065	0.00580813	0.00343892	0.00479855	0.0291864	0.0193174	0.0158821	0.0148976
C20:0	Methyl arachidate	C06425	ug/10^7	0.0462319	0.0420054	0.0402996	2.20818671353372	0.0365614	0.0422741	0.0488615	0.0438206	0.0460135	0.0420632	0.0418609	0.0411586	0.0429968
C20:1N9	cis-11-Eicosenoic acid methyl ester	C16526	ug/10^7	0.103203	0.0923465	0.0770659	1.70239160233107	0.0757892	0.0765604	0.107742	0.0948529	0.107013	0.0788483	0.0936135	0.092839	0.0905872
C20:2N6	cis-11,14-Eicosadienoic acid methyl ester	NA	ug/10^7	0.0607354	0.0621325	0.0697739	1.18666169656441	0.0680358	0.0704849	0.063888	0.0564507	0.0618675	0.0708009	0.0628346	0.0613644	0.0621985
C21:0	Methyl heneicosanoate	NA	ug/10^7	0.00255284	0.00239908	0.00238234	2.56908154759525	0.00216398	0.00254812	0.00295664	0.00210721	0.00259467	0.00243493	0.00242485	0.00244365	0.00232874
C20:3N6	cis-8,11,14-Eicosatrienoic acid methyl ester	C03242	ug/10^7	0.0487153	0.124588	0.202758	3.5294730624804	0.171583	0.216514	0.0467321	0.0384858	0.060928	0.220176	0.125514	0.128449	0.119802
C20:4N6	Methyl arachidonate	C00219	ug/10^7	1.22363	1.45113	1.68497	0.980535955856089	1.58447	1.72041	1.22849	1.14929	1.29313	1.75005	1.46659	1.43859	1.44821
C20:3N3	cis-11,14,17-Eicosatrienoic acid methyl ester	NA	ug/10^7	0.0209854	0.0265452	0.032126	2.13522971288182	0.0295713	0.033939	0.0228296	0.0172888	0.0228378	0.0328676	0.0271376	0.0260081	0.0264899
C22:0	Methyl behenate	C08281	ug/10^7	0.160517	0.325487	0.485913	0.493165627830285	0.471837	0.518934	0.173516	0.141751	0.166284	0.466968	0.324187	0.327281	0.324992
C20:5N3	cis-5,8,11,14,17-Eicosapentaenoic acid methyl ester	C06428	ug/10^7	0.013648	0.0141089	0.0152506	0.565089904853284	0.0141435	0.0159066	0.0142975	0.0124787	0.0141677	0.0157016	0.0140622	0.0140635	0.0142009
C22:1N9	Methyl erucate	C08316	ug/10^7	0.0436832	0.0444898	0.0417228	3.30970364303041	0.0413811	0.0422067	0.0399194	0.043345	0.0477853	0.0415806	0.0461581	0.0439401	0.0433713
C22:2N6	cis-13,16-Docosadienoic acid methyl ester	NA	ug/10^7	0.0101464	0.00917756	0.00764067	7.52105813999263	0.00792117	0.00639382	0.0109031	0.00936259	0.0101734	0.00860701	0.00993274	0.00902068	0.00857925
C23:0	Methyl tricosanoate	NA	ug/10^7	0.000995505	0.00111002	0.000957445	18.8301818033886	0.000942332	0.000972603	0.00099073	0.000969556	0.00102623	0.000957399	0.00126841	0.00118854	0.000873115
C22:4N6	Methyl docosatetraenoate	NA	ug/10^7	0.117966	0.100946	0.0901388	5.13044935826938	0.076394	0.100421	0.123737	0.10362	0.126542	0.0936015	0.106684	0.0995356	0.0966184
C22:5N6	Methyl docosapentaenoate	NA	ug/10^7	0.00705442	0.0102874	0.00974014	7.60147567879316	0.00805751	0.0103535	0.00675114	0.00675976	0.00765236	0.0108094	0.0104754	0.00942852	0.0109582
C24:0	Methyl tetracosanoate	C08320	ug/10^7	0.0221057	0.0214379	0.0202737	2.05743905366497	0.0184469	0.019454	0.0208461	0.021612	0.0238588	0.0229201	0.021732	0.0209308	0.021651
C22:5N3	Methyl docosapentaenoate	NA	ug/10^7	0.733769	1.0047	1.28166	0.995830377936551	1.22172	1.29614	0.74121	0.683319	0.776776	1.32712	1.01537	0.995521	1.00322
C24:1N9	Methyl cis-15-tetracosenoate	C08323	ug/10^7	0.47895	1.066	1.67545	0.617262372650651	1.62666	1.69064	0.486881	0.437977	0.511991	1.70906	1.0736	1.06214	1.06226
C22:6N3	cis-4,7,10,13,16,19-Docosahexaenoic acid methyl ester	NA	ug/10^7	0.00498247	0.00556938	0.00522616	6.24669891335392	0.0051414	0.00751815	0.0061537	0.00406283	0.00473088	0.00301894	0.00527128	0.00548522	0.00595164
Total_SFA	/	-	ug/10^7	4.10505	5.4787	6.91229	/	6.65443	6.94054	4.11435	3.96176	4.23904	7.14189	5.49616	5.4786	5.46133
Total_MUFA	/	-	ug/10^7	4.77833	5.75365	6.74277	/	6.4731	6.79158	4.93427	4.46615	4.93456	6.96364	5.80285	5.73789	5.72021
Total_PUFA	/	-	ug/10^7	2.7325	3.43037	4.11937	/	3.86523	4.21198	2.77442	2.54418	2.87889	4.28088	3.48558	3.40815	3.39737
Total_N3	/	-	ug/10^7	0.778066	1.06762	1.36206	/	1.29427	1.38401	0.790299	0.720589	0.823311	1.40789	1.08115	1.05696	1.06476
Total_N6	/	-	ug/10^7	1.95443	2.36274	2.75731	/	2.57097	2.82797	1.98412	1.82359	2.05558	2.87299	2.40443	2.35119	2.33261

## Sheet: calibration curve
Name	Linear equation	R^2	Linear range (ug/ml)
C4:0	y = 0.676115 * x + 0.010459	0.999579	0.002-50
C6:0	y = 2.145062 * x + 2.400182E-004	0.999673	0.002-50
C8:0	y = 2.808091 * x + 3.552830E-004	0.99969	0.002-50
C10:0	y = 2.974875 * x + 4.407884E-004	0.999709	0.004-100
C11:0	y = 2.938498 * x + 3.125274E-004	0.999767	0.002-50
C12:0	y = 2.924615 * x + 3.922994E-004	0.999829	0.004-100
C13:0	y = 2.774600 * x + 3.058208E-004	0.999713	0.002-50
C14:0	y = 2.578346 * x + 0.015441	0.999618	0.002-50
C14:1N5	y = 1.093605 * x - 6.418088E-004	0.999331	0.002-50
C15:0	y = 2.534515 * x + 1.383307E-004	0.999748	0.002-50
C15:1N5	y = 0.979738 * x + 1.153024E-004	0.999793	0.002-50
C16:0	y = 2.542880 * x + 0.071060	0.999666	0.004-100
C16:1N7	y = 0.765158 * x + 0.005247	0.999702	0.002-50
C17:0	y = 2.399196 * x - 8.808896E-004	0.999698	0.004-100
C17:1N7	y = 0.746499 * x + 1.371566E-004	0.999696	0.002-50
C18:0	y = 2.435727 * x + 0.084298	0.999631	0.004-100
C18:1TN9	y = 0.775054 * x - 0.004505	0.999647	0.002-50
C18:1N9	y = 0.716432 * x + 0.100592	0.999527	0.004-100
C18:2TTN6	y = 0.964511 * x - 0.020342	0.999578	0.002-50
C18:2N6	y = 0.956557 * x - 0.026392	0.999563	0.002-50
C18:3N6	y = 0.781160 * x + 3.118248E-004	0.999855	0.004-100
C18:3N3	y = 1.046795 * x - 0.004403	0.99978	0.002-50
C20:0	y = 1.870038 * x + 1.526439E-004	0.999768	0.004-100
C20:1N9	y = 0.827732 * x - 0.007419	0.999985	0.002-50
C20:2N6	y = 0.914886 * x - 0.023660	0.999542	0.002-50
C21:0	y = 1.552001 * x + 0.001375	0.999867	0.002-50
C20:3N6	y = 0.878719 * x - 0.029676	0.999492	0.002-50
C20:4N6	y = 0.948662 * x - 0.047859	0.999536	0.002-50
C20:3N3	y = 1.123874 * x - 0.064862	0.999479	0.002-50
C22:0	y = 1.602850 * x - 2.476369E-004	0.999544	0.004-100
C20:5N3	y = 1.080144 * x - 0.010530	0.999981	0.002-50
C22:1N9	y = 0.940492 * x - 0.008849	0.999856	0.002-50
C22:2N6	y = 0.548524 * x + 3.968627E-005	0.999441	0.002-50
C23:0	y = 1.880202 * x - 0.008220	0.99989	0.002-50
C22:4N6	y = 1.009597 * x - 0.025842	0.999199	0.002-50
C22:5N6	y = 1.021545 * x - 0.025451	0.999221	0.002-50
C24:0	y = 1.786569 * x - 0.018456	0.999836	0.004-100
C22:5N3	y = 1.026703 * x - 0.038717	0.999941	0.002-50
C24:1N9	y = 1.041510 * x - 0.048647	0.999675	0.002-50
C22:6N3	y = 1.096107 * x - 0.067056	0.999532	0.002-50
