# Supplementary material for: The lipid flippase SLC47A1 blocks metabolic vulnerability to ferroptosis
Source: Nat Commun. 2022 Dec 27;13:7965. doi: 10.1038/s41467-022-35707-2 (PMC9794750; doi:10.1038/s41467-022-35707-2)
Supplement: Supplementary file 11 — Source Data [file 41467_2022_35707_MOESM11_ESM.zip]

Archive with 2 entries (2 files):
- Source Data gels.pdf
- Source Data.xlsx
