# Supplementary material for: The lipid flippase SLC47A1 blocks metabolic vulnerability to ferroptosis
Source: Nat Commun. 2022 Dec 27;13:7965. doi: 10.1038/s41467-022-35707-2 (PMC9794750; doi:10.1038/s41467-022-35707-2)
Supplement: Supplementary file 11 — Source Data [file 41467_2022_35707_MOESM11_ESM.zip › Source Data.xlsx]

## Sheet: Figure 1
Fig 1e Relative expression of SLC47A1 mRNA (FC value)
	Ctrl			RSL3			STS
SW1990	1	0.99445	1.00261	2.05087	2.11273	1.89925	1.15272	1.09132	1.12202
P value (One-way ANOVA with Dunnett's multiple comparisons test)			<0,0001						<0,0001
MIA PaCa2	1.00737	0.987184	1.00545	3.10673	3.02155	2.56429	1.11717	1.23642	1.38768
P value (One-way ANOVA with Dunnett's multiple comparisons test)			<0,0001						<0,0001

## Sheet: Figure 2
Fig.2a Relative protein expression (SLC47A1/GAPDH)
	Ctrl sh			SLC47A1 sh1			SLC47A1 sh2
SW1990	0.986704	1.00248	1.01082	0.381455	0.315316	0.374401	0.265818	0.261206	0.266117
P value (One-way ANOVA with Dunnett's multiple comparisons test)						<0,0001			<0,0001
MIA PaCa2	0.977028	1.04219	0.980781	0.414022	0.320139	0.307163	0.341427	0.281575	0.466056
P value (One-way ANOVA with Dunnett's multiple comparisons test)						<0,0001			<0,0001
NALM-6	0.998563	1.00273	0.998709	0.30134	0.336717	0.339616	0.2404	0.36528	0.244261
P value (One-way ANOVA with Dunnett's multiple comparisons test)						<0,0001			<0,0001
Fig.2b Top (left)											Fig.2b Top (middle)											Fig.2b Top (right)
Log10(μM RSL3)	SLC47A1 sh1			SLC47A1 sh2			Ctrl sh				Log10(μM RSL3)	SLC47A1 sh1			SLC47A1 sh2			Ctrl sh				Log10(μM RSL3)	SLC47A1 sh1			SLC47A1 sh2			Ctrl sh
-0.90309	0.786833	0.800712	0.775089	0.704382	0.61675	0.878536	0.900463	0.884259	0.90162		-0.90309	0.819228	0.87839	0.875103	0.819228	0.87839	0.875103	0.916187	0.88332	0.896467		-0.90309	0.985574	0.948742	1	0.830768	0.828312	0.825038	0.959548	1	1
-0.60206	0.688612	0.737722	0.76548	0.577926	0.537992	0.712146	0.861111	0.930556	0.885417		-0.60206	0.498471	0.345566	0.337411	0.432445	0.307564	0.394624	0.819228	0.87839	0.875103		-0.60206	0.607121	0.604359	0.6062	0.36341	0.369958	0.324941	0.689173	0.687388	0.670434
-0.30103	0.571174	0.62242	0.597865	0.424847	0.396007	0.372712	0.751157	0.649306	0.679398		-0.30103	0.409786	0.472987	0.414883	0.285442	0.276166	0.280447	0.73295	0.735415	0.788825		-0.30103	0.143033	0.158686	0.169736	0.252913	0.24964	0.265191	0.456276	0.432183	0.535693
-0.124939	0.374733	0.411032	0.511388	0.147532	0.144204	0.137549	0.646991	0.752315	0.677083		-0.124939	0.310907	0.464832	0.348624	0.255471	0.256898	0.256898	0.585045	0.658998	0.585045		-0.124939	0.134745	0.139349	0.177103	0.20053	0.207078	0.209533	0.508923	0.618679	0.524985
0	0.348043	0.345907	0.301068	0.145313	0.138658	0.138658	0.532407	0.49537	0.556713		0	0.373089	0.296636	0.32314	0.262607	0.233349	0.240485	0.545604	0.53903	0.534922		0	0.145795	0.142112	0.138428	0.178431	0.18989	0.192345	0.481261	0.491969	0.452707
0.0511525	0.135587	0.214591	0.197509	0.09096	0.112035	0.079867	0.493056	0.483796	0.528935		0.0511525	0.118247	0.077472	0.0937819	0.218363	0.214082	0.178401	0.447001	0.357436	0.357436		0.0511525	0.139349	0.139349	0.137508	0.165335	0.168609	0.174338	0.462522	0.506246	0.439322
0.09691	0.103559	0.113167	0.151601	0.099834	0.095397	0.083195	0.418981	0.489583	0.480324		0.09691	0.0744139	0.077472	0.0621814	0.19981	0.171265	0.160561	0.282662	0.276089	0.280197		0.09691	0.135666	0.143033	0.168815	0.160424	0.164517	0.171883	0.466092	0.437537	0.47323
0.176091	0.108897	0.13879	0.119573	0.079312	0.085413	0.073211	0.381944	0.377315	0.380787		0.176091	0.058104	0.077472	0.058104	0.163416	0.132731	0.13059	0.193919	0.192276	0.189811		0.176091	0.143033	0.142112	0.152241	0.153876	0.175157	0.174338	0.380428	0.410767	0.390244
P value (Two-way ANOVA with Dunnett's multiple comparisons test)			0.0034			<0,0001					P value (Two-way ANOVA with Dunnett's multiple comparisons test)			0.0064			0.0022					0.30103	0.143953	0.143953	0.168815	0.170246	0.165335	0.181705	0.335812	0.340274	0.317073
																						P value (Two-way ANOVA with Dunnett's multiple comparisons test)			0.0012			<0,0001
Fig.2b Bottom (left)											Fig.2b Bottom (middle)											Fig.2b Bottom (right)
Log10(μM Erastin)	Ctrl			SLC47A1sh2			SLC47A1sh1				Log10(μM Erastin)	Ctrl sh			SLC47A1sh2			SLC47A1sh1				Log10(μM Erastin)	Ctrl sh			SLC47A1 sh1			SLC47A1 sh2
0.39794	0.831083	1.09582	1.06421	1.0108	0.807158	0.816415	0.985236	1.01476	1		0.39794	0.88011	0.905874	0.954311	0.88011	0.905874	0.954311	0.909091	0.88173	0.907326		0.39794	0.984146	1	1	1	1	1	0.882508	0.964459	1
0.69897	0.844913	0.7649	0.924926	0.625733	0.697933	0.587782	1.05953	0.894745	0.769011		0.69897	0.786458	0.8125	0.714583	0.452422	0.459636	0.46685	0.610768	0.576346	0.654016		0.69897	0.885496	0.857311	0.924251	0.619941	0.611056	0.63771	0.59436	0.521663	0.819425
0.875061	0.811327	0.722423	0.725387	0.446159	0.429497	0.362851	0.880457	0.706144	0.793301		0.875061	0.673958	0.680208	0.719792	0.413775	0.450361	0.37719	0.563107	0.526037	0.527802		0.875061	0.843218	0.850264	0.874927	0.449654	0.430405	0.428924	0.400059	0.425173	0.594344
1	0.682911	0.678959	0.540665	0.443382	0.338784	0.344338	0.387998	0.337514	0.259406		1	0.694792	0.648958	0.776042	0.309172	0.260735	0.222604	0.308032	0.327449	0.247132		1	0.723429	0.71286	0.763946	0.378578	0.347483	0.363771	0.331326	0.335292	0.500397
1.17609	0.668094	0.677972	0.68785	0.343413	0.379512	0.307313	0.267979	0.351802	0.501349		1.17609	0.595833	0.695833	0.728125	0.188595	0.153555	0.140158	0.303619	0.308032	0.263901		1.17609	0.688197	0.65825	0.695244	0.323791	0.311945	0.319348	0.303569	0.307534	0.42798
1.30103	0.60191	0.68538	0.768851	0.321197	0.283246	0.292502	0.289887	0.29846	0.325131		1.30103	0.596875	0.655208	0.665625	0.050498	0.034009	0.080385	0.259488	0.283319	0.240953		1.30103	0.501468	0.524369	0.52613	0.298618	0.286772	0.300099	0.269203	0.278455	0.394707
1.39794	0.538689	0.554495	0.564373	0.307313	0.26751	0.242518	0.293697	0.326084	0.321321		1.39794	0.573958	0.515625	0.552083	0.040192	0.041223	0.047406	0.218888	0.242718	0.249779		1.39794	0.50323	0.489137	0.538462	0.286772	0.270484	0.273445	0.262594	0.27449	0.379049
1.43933	0.472506	0.483372	0.450774	0.235113	0.258254	0.211972	0.152723	0.273694	0.257501		1.43933	0.279167	0.33125	0.322917	0.022673	0.025764	0.021642	0.074139	0.128861	0.113857		1.43933	0.522607	0.476806	0.556078	0.292695	0.276407	0.28233	0.279777	0.278455	0.386878
1.47712	0.207771	0.32137	0.431017	0.192533	0.152731	0.149954	0.187966	0.199397	0.282267		1.47712	0.292708	0.357292	0.297917	0.012367	0.010306	0.011336	0.056487	0.108561	0.080318		1.47712	0.425719	0.436289	0.423958	0.289733	0.288253	0.28381	0.263915	0.290351	0.382964
P value (Two-way ANOVA with Dunnett's multiple comparisons test)						<0,0001			0.0482		P value (Two-way ANOVA with Dunnett's multiple comparisons test)						<0,0001			0.0004		P value (Two-way ANOVA with Dunnett's multiple comparisons test)						0.0003			0.0002
Fig.2d
	Ctrl cDNA			SLC47A1 OE
SW1990	1.04491	0.97489	0.980202	2.03925	1.8924	2.16138
P values (unpaired two-tailed T-test)						0.0002
MIA PaCa2	0.961787	1.01858	1.01964	3.02531	2.66127	2.65657
P values (unpaired two-tailed T-test)						0.0001
Fig.2e Top (right)								Fig.2e Top (left)
Log10(μM RSL3)	Ctrl cDNA			SLC47A1 OE				Log10(μM RSL3)	SLC47A1 OE			Ctrl cDNA
-0.90309	0.831292	0.839559	0.835885	0.88763	0.81492	0.969783		-0.90309	0.978723	0.920631	0.92852	0.856052	0.888125	0.878961
-0.60206	0.677893	0.693509	0.699939	0.998111	0.843248	0.863078		-0.60206	0.924217	0.927803	0.931389	0.67163	0.644712	0.660748
-0.30103	0.556644	0.526332	0.563074	0.81492	0.842304	0.88763		-0.30103	0.906287	0.912025	0.917045	0.581138	0.587438	0.612638
-0.124939	0.498775	0.522658	0.544703	0.724268	0.68272	0.765817		-0.124939	0.69902	0.689696	0.678221	0.403589	0.413898	0.403016
0	0.461115	0.425291	0.417024	0.675165	0.649669	0.619452		0	0.513268	0.549127	0.477409	0.385834	0.334288	0.37438
0.0511525	0.309553	0.223209	0.205756	0.488196	0.467422	0.485364		0.0511525	0.472747	0.45661	0.488884	0.299924	0.312524	0.287323
0.09691	0.219535	0.150643	0.090937	0.425873	0.425873	0.425873		0.09691	0.385608	0.415013	0.412144	0.245514	0.233486	0.2395
0.176091	0.116656	0.112982	0.06981	0.369216	0.349386	0.349386		0.176091	0.351542	0.338274	0.36481	0.11092	0.124093	0.139557
0.30103	0.091855	0.115738	0.092774	0.298395	0.30406	0.217186		0.30103	0.288071	0.328233	0.288788	0.055365	0.072547	0.077701
P value (Two-way ANOVA)						<0,0001		P value (Two-way ANOVA)			<0,0001
Fig.2e Bottom (right)								Fig.2e Bottom (left)
Log10(μM Erastin)	Ctrl cDNA			SLC47A1 OE				Log10(μM Erastin)	Ctrl cDNA			SLC47A1 OE
0.39794	0.83835	0.887981	0.847319	0.980549	0.878247	1.08285		0.39794	0.938444	0.929384	0.946109	0.976895	0.995738	0.984971
0.69897	0.727128	0.695436	0.725334	0.960975	0.949157	0.972793		0.69897	0.787921	0.758653	0.757259	0.97555	0.982279	0.951323
0.875061	0.545944	0.538768	0.545944	1.04444	1.05995	1.02893		0.875061	0.730778	0.742625	0.659001	0.921714	0.902871	0.903544
1	0.288818	0.294798	0.258322	0.840576	0.785178	0.895974		1	0.546806	0.567015	0.560046	0.925079	0.920368	0.927097
1.17609	0.125573	0.139326	0.134543	0.633017	0.591653	0.674381		1.17609	0.5259	0.560046	0.498722	0.697622	0.706371	0.693585
1.30103	0.120789	0.123181	0.118397	0.590915	0.566539	0.61529		1.30103	0.474332	0.467364	0.466667	0.561687	0.58524	0.55563
1.39794	0.118397	0.117799	0.116006	0.486766	0.459436	0.514096		1.39794	0.338444	0.376074	0.341231	0.415657	0.409601	0.399507
1.43933	0.113614	0.11182	0.116006	0.469039	0.483811	0.454266		1.43933	0.199071	0.225552	0.228339	0.282414	0.287124	0.287124
1.47712	0.116006	0.121387	0.125573	0.428044	0.405515	0.450572		1.47712	0.17259	0.169803	0.146806	0.217811	0.227232	0.215792
P value (Two-way ANOVA)						<0,0001		P value (Two-way ANOVA)						<0,0001

## Sheet: Figure 3
Fig.3a (left)
	Ctrl sh			SLC47A1 sh			Ctrl sh +RSL3			SLC47A1 sh +RSL3			Ctrl sh +Erastin			SLC47A1 sh +Erastin
SLC47A1	1.02247	0.977059	1.00048	0.439325	0.454705	0.378481	1.47748	1.82587	1.62668	0.673665	0.651906	0.622899	2.13874	2.29875	2.11712	1.05397	0.98018	0.967646
P values (unpaired two-tailed T-test)						<0.0001						0.0006						<0.0001
ACSL4	1.04072	0.951641	1.00764	1.42039	1.12234	0.957364	2.0426	2.05328	2.01807	2.06852	2.19937	2.23594	2.46628	2.33005	2.00872	2.22327	1.96391	2.03276
P values (unpaired two-tailed T-test)						0.2935						0.0664						0.28
GPX4	1.02118	0.966485	1.01234	0.81048	0.833075	0.969632	0.454175	0.485014	0.49875	0.520404	0.490154	0.487907	0.383514	0.395073	0.369384	0.574069	0.630455	0.429818
P values (unpaired two-tailed T-test)						0.0701						0.297						0.0545
Fig.3a (right)
	Ctrl sh			SLC47A1 sh			Ctrl sh +RSL3			SLC47A1 sh +RSL3			Ctrl sh +Erastin			SLC47A1 sh +Erastin
SLC47A1	0.973466	1.00205	1.02449	0.469527	0.544068	0.440597	1.37665	1.22997	1.27601	0.671817	0.641208	0.640439	1.083	1.37928	1.08967	0.63908	0.594426	0.686919
P values (unpaired two-tailed T-test)						0.0001						0.0001						0.0058
ACSL4	0.95259	0.981687	1.06572	1.13296	1.07095	1.10304	1.44132	1.30175	1.34571	1.20138	1.11846	1.16624	1.41563	1.83119	1.42967	1.43195	1.34777	1.57217
P values (unpaired two-tailed T-test)						0.0559						0.3052						0.5136
GPX4	0.978707	1.00956	1.01173	1.12052	1.05761	1.12269	0.701422	0.626379	0.628624	0.743478	0.665424	0.652237	0.865517	0.83236	1.0011	0.795614	0.697308	0.759557
P values (unpaired two-tailed T-test)						0.1081						0.4065						0.0654

## Sheet: Figure 4
Fig.4a top (left)
Log10(μM RSL3)	DHA (C22:6)			DPA (C22:5)			Ctrl
-0.90309	0.953596	0.976798	0.887471	1	0.93973	0.831483	0.975744	0.970232	1
-0.60206	0.067285	0.060325	0.12413	0.216495	0.223632	0.236717	0.863286	0.844542	0.937155
-0.30103	0.054524	0.042923	0.056845	0.154639	0.111816	0.161776	0.822492	0.750827	0.787211
-0.124939	0.023202	0.029002	0.040603	0.183188	0.183188	0.174861	0.524807	0.592062	0.601985
0	0.015081	0.015081	0.039443	0.108247	0.12609	0.110626	0.578831	0.615215	0.575524
0.0511525	0.010441	0.018561	0.010441	0.136796	0.129659	0.095163	0.524807	0.558986	0.562293
0.09691	0.00464	0.017401	0.0058	0.080888	0.084457	0.074941	0.615215	0.561191	0.581036
0.176091	0.010441	0.013921	0.010441	0.07613	0.082078	0.080888	0.488423	0.406836	0.443219
0.30103	0.015081	0.022042	0.00464	0.045202	0.067803	0.065424	0.414553	0.413451	0.425579
P value (Two-way ANOVA with Dunnett's multiple comparisons test)			<0,0001			<0,0001
Fig.4a top (right)
Log10(μM RSL3)	DHA (C22:6)			DPA (C22:5)			Ctrl
-0.90309	0.922149	0.95614	0.930921	0.93528	0.885556	0.857143	0.935863	0.975712	0.930171
-0.60206	0.33114	0.345395	0.333333	0.388319	0.369376	0.395422	0.995066	0.958634	1.00418
-0.30103	0.280702	0.264254	0.289474	0.361089	0.421468	0.364641	0.847059	0.893738	0.857306
-0.124939	0.173246	0.183114	0.160088	0.340963	0.37056	0.352802	0.660342	0.639848	0.644402
0	0.118421	0.112939	0.114035	0.204815	0.217837	0.227309	0.62277	0.628463	0.647818
0.0511525	0.078947	0.08114	0.08443	0.158642	0.147987	0.152723	0.355218	0.391651	0.358634
0.09691	0.057018	0.0625	0.063596	0.134964	0.117206	0.119574	0.150285	0.198102	0.204934
0.176091	0.051535	0.050439	0.059211	0.086425	0.084057	0.084057	0.168501	0.188994	0.157116
0.30103	0.051535	0.04386	0.044956	0.076953	0.081689	0.071034	0.124099	0.133207	0.108159
P value (Two-way ANOVA with Dunnett's multiple comparisons test)			<0,0001			<0,0001
Fig.4a bottom (left)
Log10(μM Erastin)	Ctrl			DHA 20μM			DPA 20μM
0.39794	0.831987	0.879241	0.828352	0.735997	0.803954	0.778007	0.839967	0.828773	0.844942
0.69897	0.713247	0.712036	0.690226	0.78542	0.770593	0.748353	0.762852	0.713101	0.741708
0.875061	0.696284	0.689015	0.71567	0.249176	0.280066	0.272652	0.390962	0.410862	0.364842
1	0.672052	0.673263	0.640549	0.260297	0.275124	0.231878	0.362355	0.333748	0.36733
1.17609	0.590872	0.592084	0.590872	0.196046	0.20346	0.199753	0.313847	0.282753	0.221808
1.30103	0.44063	0.359451	0.33643	0.11944	0.116969	0.116969	0.320066	0.295191	0.260365
1.39794	0.382472	0.308562	0.280695	0.170099	0.165157	0.162685	0.208126	0.266584	0.21932
1.43933	0.365509	0.33643	0.319467	0.103377	0.155272	0.152801	0.157131	0.194444	0.225539
1.47712	0.317044	0.271002	0.310985	0.070016	0.079901	0.079901	0.113599	0.149668	0.165837
P value (Two-way ANOVA with Dunnett's multiple comparisons test)						<0,0001			<0,0001
Fig.4a bottom (right)
Log10(μM Erastin)	Ctrl			DHA			DPA
0.39794	0.938854	0.986455	0.996904	0.820282	0.686778	0.677792	1	0.890539	0.889266
0.69897	0.938854	0.985294	0.951625	0.580231	0.666239	0.594352	0.72762	0.839627	1.05346
0.875061	0.835526	0.881966	0.870356	0.183569	0.134788	0.184852	0.353415	0.306322	0.352143
1	0.755418	0.750774	0.793731	0.097561	0.084724	0.101412	0.252864	0.236317	0.251591
1.17609	0.541796	0.522059	0.538313	0.032092	0.086008	0.030809	0.162495	0.222317	0.162495
1.30103	0.462848	0.481424	0.416409	0.028241	0.037227	0.044929	0.159949	0.159949	0.171404
1.39794	0.380418	0.390867	0.373452	0.020539	0.020539	0.019255	0.124311	0.126856	0.107764
1.43933	0.357198	0.344427	0.338622	0.016688	0.01027	0.019255	0.111583	0.107764	0.109037
1.47712	0.243421	0.273607	0.237616	0.011553	0.017972	0.014121	0.109037	0.105218	0.093763
P value (Two-way ANOVA with Dunnett's multiple comparisons test)						<0,0001			<0,0001
Fig.4c top
Log10(μM RSL3)	Ctrl			SLC47A1 OE			SLC47A1 OE +DHA (C22:6)			SLC47A1 OE +DPA (C22:5)			SLC47A1 OE +OA (C18:1)			SLC47A1 OE +SA (C18:0)
-0.90309	0.941408	0.946479	0.988732	0.946197	0.909091	1.02041	0.780294	0.796818	0.820685	0.883982	0.709954	0.711931	0.93809	1.10797	1.04568	0.949393	0.977804	0.969814
-0.60206	0.855211	0.910986	0.929577	0.979592	0.93692	0.988868	0.425949	0.407589	0.427785	0.383652	0.332235	0.320369	0.932427	0.93809	0.914307	0.933412	0.861497	0.923646
-0.30103	0.748732	0.826479	0.682817	0.955473	0.910946	0.816327	0.361689	0.345165	0.378213	0.320369	0.264997	0.259064	0.927897	0.98792	0.939222	0.942291	0.945842	0.947618
-0.124939	0.556056	0.537465	0.649014	0.970315	1.0167	0.890538	0.145043	0.165239	0.040392	0.280817	0.259064	0.261042	0.848622	0.97433	0.885995	0.989346	0.867712	0.755845
0	0.539155	0.665915	0.593239	0.977737	0.87013	0.758813	0.100979	0.089963	0.174419	0.227423	0.201714	0.187871	0.857682	0.796527	0.830502	0.900562	0.826872	0.802012
0.0511525	0.561127	0.608451	0.556056	0.786642	0.821892	0.734694	0.080783	0.040392	0.044064	0.203691	0.193804	0.187871	0.818045	0.82031	0.808985	0.780704	0.619118	0.811779
0.09691	0.316056	0.194366	0.226479	0.755102	0.779221	0.608534	0.102815	0.102815	0.115667	0.191826	0.183916	0.168095	0.579086	0.618724	0.616459	0.678603	0.633323	0.714117
0.176091	0.135211	0.162254	0.092958	0.790353	0.682746	0.764378	0.104651	0.038556	0.130355	0.209624	0.181938	0.17205	0.592676	0.590411	0.645904	0.772714	0.606688	0.620006
0.30103	0.172394	0.160563	0.150423	0.194805	0.200371	0.202226	0.089963	0.104651	0.128519	0.201714	0.174028	0.170073	0.264251	0.251793	0.234806	0.230246	0.141462	0.108612
P value (Two-way ANOVA with Dunnett's multiple comparisons test)			<0,0001						<0,0001			<0,0001			0.4048			0.0514
Fig.4c bottom
Log10(μM RSL3)	Ctrl			SLC47A1 OE			SLC47A1 OE +DHA (C22:6)			SLC47A1 OE +DPA (C22:5)			SLC47A1 OE +OA (C18:1)			SLC47A1 OE +SA (C18:0)
-0.90309	0.88441	0.875056	0.868374	0.954617	0.923318	1.01721	0.733444	0.708739	0.710156	0.81145	0.82563	0.846113	0.871976	0.89807	0.890731	0.872236	1.03019	0.972271
-0.60206	0.829621	0.820267	0.821604	0.982786	0.946792	0.99061	0.474917	0.438073	0.42957	0.508929	0.494748	0.482143	0.857298	0.791248	0.848328	0.866971	0.872236	0.850123
-0.30103	0.751893	0.7	0.73853	0.805947	0.768388	0.688576	0.22957	0.189891	0.18564	0.452206	0.438025	0.308824	0.865453	0.868714	0.870345	0.862759	0.918568	0.873289
-0.124939	0.454343	0.419599	0.427617	0.818466	0.85759	0.751174	0.201228	0.18564	0.187057	0.266282	0.283613	0.176471	0.908671	0.796956	0.69421	0.789049	0.905932	0.823798
0	0.422272	0.517149	0.469042	0.824726	0.733959	0.640063	0.162966	0.144544	0.134624	0.228466	0.219013	0.291492	0.827127	0.759446	0.736613	0.797473	0.740611	0.772201
0.0511525	0.454343	0.334076	0.426281	0.663537	0.693271	0.619718	0.145961	0.138876	0.134624	0.211134	0.176471	0.179622	0.717043	0.568633	0.745583	0.760618	0.762724	0.752194
0.09691	0.370156	0.273942	0.299332	0.636933	0.657277	0.513302	0.137459	0.13179	0.120453	0.230042	0.230042	0.241071	0.623267	0.58168	0.655885	0.538435	0.57529	0.573184
0.176091	0.227171	0.248552	0.193764	0.666667	0.5759	0.644757	0.150213	0.130373	0.123288	0.231618	0.174895	0.253676	0.709704	0.557217	0.569448	0.551071	0.548965	0.600562
0.30103	0.125612	0.100223	0.112249	0.164319	0.169014	0.170579	0.144544	0.124705	0.121871	0.219013	0.231618	0.252101	0.211471	0.129927	0.099755	0.2457	0.234117	0.218322
P value (Two-way ANOVA with Dunnett's multiple comparisons test)			<0,0001						<0,0001			<0,0001			0.9334			0.5381

## Sheet: Figure 5
Fig. 5b (left)											Fig. 5b (middle 1)											Fig. 5b (middle 2)											Fig. 5b (right)
Log10(μM RSL3)	Ctrl			SLC47A1 KO			SLC47A1/ACSL4 DKO				Log10(μM RSL3)	Ctrl			SLC47A1 KO			SLC47A1/ACSL4 DKO				Log10(μM Erastin)	Ctrl			SLC47A1 KO			SLC47A1/ACSL4 DKO				Log10(μM Erastin)	Ctrl			SLC47A1 KO			SLC47A1/ACSL4 DKO
-0.90309	0.974325	0.98815	0.959513	0.958848	0.979424	0.961934	0.988306	0.969068	0.991701		-0.90309	0.967367	0.990352	0.96311	0.83078	0.840629	0.838167	0.850786	0.985079	0.959499		0.39794	0.92823	0.902597	0.916951	0.9718	0.980167	0.91788	0.99615	0.973047	0.975523		0.39794	0.955354	0.985699	0.974189	0.916777	0.925729	0.921751	0.997375	0.99836	0.99147
-0.60206	0.949638	0.947663	0.946675	0.690123	0.683951	0.637654	0.923802	0.922671	0.913618		-0.60206	0.807321	0.736663	0.807321	0.732285	0.742134	0.677155	0.846789	0.837197	0.846789		0.69897	0.888243	0.889269	0.89542	0.814689	0.814689	0.883483	0.908691	0.938394	0.896315		0.69897	0.850715	0.861179	0.829787	0.651194	0.668103	0.675066	0.940289	0.970801	0.967848
-0.30103	0.888413	0.882488	0.867676	0.370165	0.359877	0.372222	0.904564	0.892116	0.888721		-0.30103	0.792849	0.74773	0.763053	0.563201	0.534473	0.575513	0.812417	0.810019	0.794831		0.875061	0.887218	0.894395	0.896446	0.393554	0.370313	0.383328	0.911991	0.930968	0.938394		0.875061	0.826648	0.813045	0.813045	0.619363	0.586538	0.626326	0.903871	0.885171	0.891076
-0.124939	0.693878	0.691903	0.695853	0.136626	0.14177	0.152058	0.824217	0.804979	0.782346		-0.124939	0.667707	0.690692	0.761351	0.230917	0.235841	0.229275	0.775646	0.803624	0.775646		1	0.628845	0.646275	0.643199	0.319182	0.301518	0.325689	0.902915	0.891364	0.881463		1	0.799442	0.775375	0.796303	0.258289	0.284151	0.308024	0.768045	0.768045	0.805446
0	0.554641	0.551679	0.551679	0.023663	0.023663	0.045267	0.742739	0.696341	0.724632		0	0.699205	0.709421	0.698354	0.267715	0.2513	0.250479	0.666134	0.678124	0.686917		1.17609	0.581681	0.604238	0.596036	0.241091	0.287574	0.268051	0.761001	0.721397	0.683443		1.17609	0.59121	0.562958	0.529473	0.217507	0.15683	0.166777	0.751312	0.779856	0.750328
0.0511525	0.478604	0.535879	0.485517	0.029835	0.026749	0.029835	0.682761	0.700868	0.618257		0.0511525	0.518729	0.505108	0.553632	0.309439	0.240629	0.245554	0.638956	0.63336	0.654943		1.30103	0.5581	0.503759	0.533493	0.240161	0.241091	0.231794	0.663641	0.652915	0.624862		1.30103	0.593303	0.570283	0.590164	0.152851	0.15882	0.13992	0.557415	0.55643	0.544619
0.09691	0.204082	0.177419	0.204082	0.014403	0.02572	0.015432	0.614862	0.609204	0.629574		0.09691	0.364642	0.372304	0.396141	0.109986	0.128044	0.139535	0.505462	0.488676	0.480682		1.39794	0.48838	0.545796	0.532468	0.18903	0.174156	0.203905	0.614961	0.511826	0.515127		1.39794	0.413324	0.479247	0.454133	0.055371	0.080239	0.085212	0.455052	0.446194	0.456037
0.176091	0.166557	0.168532	0.170507	0.019547	0.022634	0.019547	0.57186	0.561675	0.585439		0.176091	0.219069	0.365494	0.334847	0.0763338	0.123119	0.0771546	0.454303	0.452705	0.461497		1.43933	0.368421	0.328435	0.318182	0.149055	0.16207	0.145336	0.496975	0.473872	0.527503		1.43933	0.352633	0.328566	0.334845	0.043435	0.039456	0.032493	0.437336	0.455052	0.454068
0.30103	0.05892	0.05892	0.081633	0.023663	0.029835	0.014403	0.541305	0.511882	0.509619		0.30103	0.197787	0.1416	0.222474	0.0221614	0.0336525	0.0640219	0.400746	0.409539	0.38316		1.47712	0.320232	0.272044	0.29255	0.121165	0.110009	0.110939	0.487899	0.471397	0.485424		1.47712	0.27834	0.253226	0.251134	0.016578	0.04244	0.017573	0.415682	0.439304	0.399934
P value (Two-way ANOVA with Dunnett's multiple comparisons test)			0.0034						<0.0001		P value (Two-way ANOVA with Dunnett's multiple comparisons test)			0.0024						<0.0001		P value (Two-way ANOVA with Dunnett's multiple comparisons test)			0.0027						<0.0001		P value (Two-way ANOVA with Dunnett's multiple comparisons test)			0.0005						<0.0001
Fig. 5c Top (left)											Fig. 5c Top (rihgt)
SW1990	Ctrl			SLC47A1 KO			SLC47A1/ACSL4 DKO				MIA PaCa2	Ctrl			SLC47A1 KO			SLC47A1/ACSL4 DKO
Ctrl	2.28	2.55	2.49	2.46	2.7	2.53	5.25	5.85	5.36		Ctrl	4.37	3.08	3.53	7.66	5.47	6.1	5.99	4.64	5.09
P value (One-way ANOVA with Dunnett's multiple comparisons test)			0.6043						0.1879		P value (One-way ANOVA with Dunnett's multiple comparisons test)			0.5452						0.8869
RSL3	18.1	19.7	17.8	95	96.3	97.4	17.9	21	18.7		RSL3	22.8	10.4	14	94.5	86.4	90.1	17.6	10.3	12.2
P value (One-way ANOVA with Dunnett's multiple comparisons test)			<0.0001						<0.0001		P value (One-way ANOVA with Dunnett's multiple comparisons test)			<0.0001						<0.0001
Fig. 5c Bottom (left)											Fig. 5c Bottom (rihgt)
SW1990	Ctrl			SLC47A1 KO			SLC47A1/ACSL4 DKO				MIA PaCa2	Ctrl			SLC47A1 KO			SLC47A1/ACSL4 DKO
Ctrl	2.17	4.26	1.4	2.64	4.75	1.66	1.33	3.63	1.02		Ctrl	2.96	3.42	3.98	4.1	4.94	5.72	3.24	3.89	4.78
P value (One-way ANOVA with Dunnett's multiple comparisons test)			0.9886						0.9312		P value (One-way ANOVA with Dunnett's multiple comparisons test)			0.7741						0.8954
Erastin	35.8	38.9	28.4	80.5	80.3	73.7	35	39.5	26.3		Erastin	25.1	28.5	31.8	72.7	78.6	84.1	20.2	22.6	25.7
P value (One-way ANOVA with Dunnett's multiple comparisons test)			<0.0001						<0.0001		P value (One-way ANOVA with Dunnett's multiple comparisons test)			<0.0001						<0.0001
Fig. 5e (left)											Fig. 5e (middle 1)											Fig. 5e(middle 2)											Fig. 5e (right)
Log10(μM RSL3)	Ctrl			SLC47A1 KO			SLC47A1/SOAT1 DKO				Log10(μM RSL3)	Ctrl			SLC47A1 KO			SLC47A1/SOAT1 DKO				Log10(μM Erastin)	Ctrl			SLC47A1 KO			SLC47A1/SOAT1 DKO				Log10(μM Erastin)	Ctrl			SLC47A1 KO			SLC47A1/SOAT1 DKO
-0.90309	0.862804	0.910756	0.901765	0.848347	0.84932	0.939728	0.867751	0.870414	0.931657		-0.90309	0.962231	0.987902	0.948067	0.886171	0.901693	0.896049	0.982833	0.992949	0.992029		0.39794	0.914495	0.82422	0.844037	0.886245	0.870632	0.848327	0.903117	0.894271	0.884162		0.39794	0.888487	0.949388	0.926863	0.856713	0.865844	0.84048	0.882379	0.892763	0.891819
-0.60206	0.861805	0.903763	0.954712	0.856124	0.859041	0.860985	0.84645	0.842899	0.854438		-0.60206	0.962231	0.971083	0.944526	0.738711	0.741533	0.75	0.854077	0.854077	0.865113		0.69897	0.804404	0.78789	0.797798	0.662454	0.682528	0.699257	0.833614	0.81845	0.833614		0.69897	0.872636	0.859288	0.885984	0.656713	0.666858	0.636422	0.80686	0.925739	0.91158
-0.30103	0.795871	0.821845	0.801865	0.387557	0.433247	0.419637	0.649408	0.646746	0.676923		-0.30103	0.853349	0.841841	0.841841	0.383114	0.382408	0.380292	0.693807	0.705763	0.701165		0.875061	0.74055	0.762569	0.730642	0.348327	0.400743	0.344238	0.666807	0.64027	0.628896		0.875061	0.797553	0.817575	0.865962	0.599594	0.571187	0.574231	0.67747	0.689742	0.744493
-0.124939	0.684982	0.728938	0.664003	0.277706	0.361309	0.358393	0.602367	0.621893	0.633432		-0.124939	0.768368	0.749779	0.764827	0.237065	0.234243	0.239182	0.605518	0.639546	0.693562		1	0.732844	0.726239	0.725138	0.288848	0.288848	0.22342	0.572199	0.562089	0.46588		1	0.778365	0.757508	0.799221	0.209875	0.20886	0.244944	0.681246	0.690686	0.668974
0	0.665002	0.69697	0.666001	0.099806	0.104666	0.103694	0.580178	0.541124	0.605917		0	0.654175	0.630274	0.601947	0.239182	0.224365	0.222954	0.693562	0.682526	0.693562		1.17609	0.604037	0.629358	0.569908	0.237175	0.194796	0.171375	0.472199	0.521483	0.516428		1.17609	0.669077	0.622358	0.632369	0.201319	0.178999	0.298275	0.668974	0.657646	0.668974
0.0511525	0.710956	0.723943	0.742924	0.119248	0.097861	0.114388	0.469231	0.452367	0.444379		0.0511525	0.478902	0.459428	0.476247	0.134055	0.14746	0.136877	0.289393	0.267321	0.236052		1.30103	0.515963	0.481835	0.530275	0.257249	0.205948	0.211524	0.310447	0.323083	0.385004		1.30103	0.454672	0.427141	0.482202	0.29929	0.171897	0.239432	0.365009	0.342354	0.310258
0.09691	0.440226	0.495171	0.460206	0.078419	0.063837	0.058004	0.421302	0.471893	0.444379		0.09691	0.415167	0.470935	0.44969	0.070555	0.087488	0.04445	0.234212	0.256284	0.219497		1.39794	0.39156	0.46422	0.40367	0.28513	0.241636	0.242751	0.333193	0.330666	0.373631		1.39794	0.337041	0.306174	0.367909	0.126818	0.150152	0.132905	0.30837	0.331026	0.293266
0.176091	0.407259	0.395271	0.427239	0.061892	0.045366	0.045366	0.155917	0.182544	0.18787		0.176091	0.452346	0.405429	0.437297	0.072672	0.09031	0.064205	0.143164	0.158798	0.169834		1.43933	0.365138	0.417982	0.317798	0.125651	0.094424	0.108922	0.223252	0.21567	0.209351		1.43933	0.317019	0.333704	0.300334	0.118701	0.105512	0.152181	0.120516	0.136564	0.147892
0.30103	0.149517	0.154512	0.153513	0.04731	0.037589	0.059948	0.163905	0.180769	0.139053		0.30103	0.389495	0.377102	0.385069	0.09031	0.097366	0.054327	0.147762	0.133967	0.202023		1.47712	0.268257	0.30789	0.342018	0.142379	0.131227	0.103346	0.221988	0.249789	0.20556		1.47712	0.270717	0.245273	0.296162	0.162327	0.113629	0.1116	0.125236	0.111076	0.146948
P value (Two-way ANOVA with Dunnett's multiple comparisons test)			0.0003						0.0149		P value (Two-way ANOVA with Dunnett's multiple comparisons test)			<0.0001						0.0278		P value (Two-way ANOVA with Dunnett's multiple comparisons test)			0.0004						0.0383		P value (Two-way ANOVA with Dunnett's multiple comparisons test)			0.0015						0.0457
Fig. 5d Top (left)											Fig. 5d Top (rihgt)
SW1990	Ctrl			SLC47A1 KO			SLC47A1/SOAT1 DKO				MIA PaCa2	Ctrl			SLC47A1 KO			SLC47A1/SOAT1 DKO
Ctrl	2.97	5.41	3.89	2.03	5.02	3.64	2.03	5.02	3.38		Ctrl	7.24	5.29	2.92	7.46	5.87	2.95	4.08	3.36	1.61
P value (One-way ANOVA with Dunnett's multiple comparisons test)			0.9596						0.9989		P value (One-way ANOVA with Dunnett's multiple comparisons test)			0.9954						0.7188
RSL3	9.65	15.3	12.4	89.5	90.6	88.6	30.3	41.1	35.5		RSL3	24.1	22.8	18.2	68.5	80.5	70.6	49	47.1	36.3
P value (One-way ANOVA with Dunnett's multiple comparisons test)			<0.0001						<0.0001		P value (One-way ANOVA with Dunnett's multiple comparisons test)			<0.0001						<0.0001
Fig. 5d Bottom (left)											Fig. 5d Bottom (rihgt)
SW1990	Ctrl			SLC47A1 KO			SLC47A1/SOAT1 DKO				MIA PaCa2	Ctrl			SLC47A1 KO			SLC47A1/SOAT1 DKO
Ctrl	1.36	0.74	1.64	3.51	2.23	3.37	2.2	1.16	2.46		Ctrl	3.96	3.6	3.32	4.5	4.3	3.9	5.02	4.47	4.19
P value (One-way ANOVA with Dunnett's multiple comparisons test)			0.8603						0.9441		P value (One-way ANOVA with Dunnett's multiple comparisons test)			0.9597						0.9881
Erastin	21.3	8.87	23.7	91.7	83.5	92.9	46.9	35	46.6		Erastin	27.5	23.4	25.2	71.7	76.4	62.4	39.9	38.6	36.3
P value (One-way ANOVA with Dunnett's multiple comparisons test)			<0.0001						<0.0001		P value (One-way ANOVA with Dunnett's multiple comparisons test)			<0.0001						<0.0001

## Sheet: Figure 6
Fig. 6b
	Ctrl si			PPAR si
PPARA	0.988841	1.00543	1.00573	0.145868	0.142303	0.138781
P values (unpaired two-tailed T-test)						<0.0001
SLC47A1	1.01479	0.996249	0.98896	0.14531	0.154019	0.182412
P values (unpaired two-tailed T-test)						<0.0001
PPARA	0.986352	1.01215	1.0015	0.191348	0.213318	0.212631
P values (unpaired two-tailed T-test)						<0.0001
SLC47A1	1.006	1.00151	0.992489	0.32504	0.404727	0.580043
P values (unpaired two-tailed T-test)						0.0017
Fig.6c (left)
	Ctrl si			PPARA si			Ctrl si +RSL3			SLC47A1 si +RSL3			Ctrl si +Erastin			SLC47A1 si +Erastin
PPARA	1.05842	0.933093	1.00849	0.228315	0.296468	0.433114	1.81765	1.87963	1.6017	0.906336	0.816643	0.997942	1.87752	1.9362	1.89575	0.724564	0.6398	0.675471
P values (unpaired two-tailed T-test)						0.0006						0.001						<0.0001
SLC47A1	1.04006	1.03906	0.920879	0.411024	0.483275	0.331994	1.49246	1.55963	1.5255	0.612288	0.547994	0.528137	1.55451	1.61802	1.6928	0.559132	0.551852	0.48204
P values (unpaired two-tailed T-test)						0.0006						<0.0001						<0.0001
Fig.6c (right)
	Ctrl si			PPARA si			Ctrl si +RSL3			PPARA si +RSL3			Ctrl si +Erastin			PPARA si +Erastin
PPARA	1.00426	1.00209	0.993645	0.25115	0.287708	0.330074	1.74259	1.74116	1.70574	0.497145	0.54268	0.606017	1.77139	1.70326	1.64843	0.435988	0.566778	0.568648
P values (unpaired two-tailed T-test)						<0.0001						<0.0001						<0.0001
SLC47A1	0.862192	1.06418	1.07363	0.641057	0.482016	0.50434	1.63647	1.87853	1.76443	0.74097	0.776104	0.698265	2.1663	2.44643	2.16125	0.625537	0.798504	0.696062
P values (unpaired two-tailed T-test)						0.0058						0.0002						0.0001
Fig.6d
	Ctrl			PPARA si-1			PPARA si-2
SW1990	0.987892	1.01502	0.997084	0.54893	0.437465	0.434111	0.503039	0.487679	0.507825
P value (One-way ANOVA with Dunnett's multiple comparisons test)						<0,0001			<0,0001
MIA PaCa2	0.973219	1.01739	1.00939	0.27358	0.281888	0.249472	0.398292	0.371379	0.397815
P value (One-way ANOVA with Dunnett's multiple comparisons test)						<0,0001			<0,0001
Fig.6e (right)											Fig.6e (middle 1)											Fig.6e (middle 2)											Fig.6e (left)
Log10(μM RSL3)	PPARα si-1			PPARα si-2			Ctrl si				Log10(μM RSL3)	PPARA si-1			PPARA si-2			Ctrl si				Log10(μM Erastin)	Ctrl si			PPARA si-1			PPARA si-2				Log10(μM Erastin)	Ctrl si			PPARA si-1			PPARA si-2
-0.90309	0.889416	0.832493	0.990809	0.848168	0.807661	0.870488	0.853014	0.929746	0.930742		-0.90309	0.954326	0.89899	0.867369	1.01622	0.939082	0.891614	1	0.996817	0.998181		0.39794	0.935656	0.923975	0.952254	0.762669	0.747973	0.777365	0.953398	0.941708	0.954333		0.39794	0.924648	0.841259	0.905559	0.854994	0.921781	0.907341	0.845622	0.781435	0.741935
-0.60206	0.561221	0.619923	0.511414	0.482778	0.533205	0.516671	0.903837	0.883906	0.856004		-0.60206	0.73957	0.693456	0.748792	0.721915	0.68394	0.731408	0.871305	0.84402	0.880855		0.69897	0.906148	0.900615	0.902459	0.735304	0.699324	0.696791	0.825748	0.834165	0.852868		0.69897	0.80509	0.812123	0.798058	0.853189	0.857702	0.872142	0.682686	0.667874	0.707373
-0.30103	0.480285	0.523866	0.492736	0.458804	0.488564	0.472031	0.799701	0.810164	0.789238		-0.30103	0.552481	0.514273	0.543259	0.567642	0.616297	0.578323	0.86312	0.820828	0.865848		0.875061	0.830533	0.811475	0.825	0.478885	0.444426	0.463682	0.496103	0.528834	0.529769		0.875061	0.750837	0.764903	0.769926	0.691637	0.727738	0.718712	0.571099	0.611587	0.579987
-0.124939	0.199229	0.229469	0.241921	0.442271	0.394324	0.452191	0.671151	0.650722	0.691579		-0.124939	0.292929	0.325867	0.306105	0.373022	0.351661	0.356408	0.677581	0.684402	0.691223		1	0.719877	0.730328	0.756148	0.453547	0.453547	0.470777	0.456827	0.468049	0.454021		1	0.729739	0.746818	0.733758	0.448857	0.445247	0.47864	0.409151	0.490125	0.494075
0	0.156537	0.174326	0.169878	0.317443	0.319096	0.34555	0.630792	0.596911	0.574988		0	0.141414	0.155907	0.166447	0.321994	0.339794	0.260285	0.575261	0.62301	0.647567		1.17609	0.603074	0.620902	0.631967	0.404392	0.422635	0.411486	0.365648	0.370792	0.354426		1.17609	0.49866	0.53282	0.508707	0.247593	0.290012	0.247593	0.267939	0.282752	0.21659
0.0511525	0.094278	0.089831	0.086273	0.147148	0.163681	0.192615	0.487294	0.489287	0.554061		0.0511525	0.090031	0.078173	0.083443	0.173655	0.21163	0.177215	0.509777	0.50432	0.4593		1.30103	0.479508	0.480123	0.478893	0.294426	0.286824	0.288851	0.250156	0.251091	0.334788		1.30103	0.448426	0.462492	0.474548	0.065283	0.065283	0.073406	0.144503	0.176103	0.147465
0.09691	0.063149	0.070264	0.062259	0.124828	0.137228	0.187655	0.417539	0.41156	0.40558		0.09691	0.06368	0.043917	0.046552	0.078718	0.12856	0.13568	0.317417	0.305139	0.29286		1.39794	0.33873	0.299385	0.28709	0.199662	0.207264	0.223986	0.211814	0.219763	0.188435		1.39794	0.408238	0.398192	0.385131	0.040012	0.041817	0.028279	0.164253	0.106978	0.112903
0.176091	0.038245	0.025793	0.033798	0.100854	0.106641	0.090934	0.314898	0.357748	0.336323		0.176091	0.009662	0.007027	0.007027	0.097706	0.119066	0.084652	0.261482	0.280582	0.271032		1.43933	0.326434	0.322746	0.320902	0.071453	0.052703	0.05625	0.054239	0.041615	0.06967		1.43933	0.280643	0.268587	0.263563	0.030987	0.028279	0.029182	0.081303	0.099078	0.070441
0.30103	0.024904	0.042692	0.043581	0.077707	0.098374	0.105814	0.239163	0.23418	0.244145		0.30103	0.012297	0.004392	0.005709	0.059731	0.025316	0.03481	0.1196	0.142792	0.172806		1.47712	0.233607	0.234836	0.229918	0.008108	0.025845	0.018243	0.005611	0.006079	0.008416		1.47712	0.267582	0.267582	0.242465	0.029182	0.026474	0.018351	0.049704	0.021066	0.028966
P value (Two-way ANOVA with Dunnett's multiple comparisons test)			0.0002			0.0005					P value (Two-way ANOVA with Dunnett's multiple comparisons test)			0.0038			0.0234					P value (Two-way ANOVA with Dunnett's multiple comparisons test)						0.005			0.0375		P value (Two-way ANOVA with Dunnett's multiple comparisons test)						0.0391			0.0062
Fig.6f (left)											Fig.6f (right)
	Ctrl			PPARA si-1			PPARA si-2					Ctrl			PPARA si			PPARA si +SLC47A1 cDNA
SW1990	0.936866	0.989519	1.07361	0.389562	0.392782	0.36094	0.453962	0.45216	0.433521		SW1990	1.01116	0.972618	1.01622	0.21145	0.275883	0.204413	0.934976	0.911621	0.936017
P value (One-way ANOVA with Dunnett's multiple comparisons test)						<0,0001			<0,0001		P value (One-way ANOVA with Dunnett's multiple comparisons test)						<0,0001			<0,0001
MIA PaCa2	0.993521	1.00626	1.00022	0.158121	0.153048	0.203573	0.495811	0.504688	0.355083		MIA PaCa2	0.997608	1.01736	0.98503	0.638432	0.471808	0.618153	1.21423	0.986602	1.28581
P value (One-way ANOVA with Dunnett's multiple comparisons test)						<0,0001			<0,0001		P value (One-way ANOVA with Dunnett's multiple comparisons test)						<0,0001			<0,0001
Fig.6g (right)											Fig.6g (middle 1)											Fig.6g (middle 2)											Fig.6g (left)
Log10(μM RSL3)	PPARA si			PPARA si +SLC47A1 cDNA			Ctrl si				Log10(μM RSL3)	PPARA si			PPARA si +SLC47A1 cDNA			Ctrl si				Log10(μM Erastin)	Ctrl si			PPARA si			PPARA si +SLC47A1 cDNA				Log10(μM Erastin)	Ctrl si			PPARA si			PPARA si +SLC47A1 cDNA
-0.90309	0.928317	0.908855	0.900097	0.963527	0.961402	0.949717	0.926048	0.931991	0.927039		-0.90309	0.905238	0.885256	0.922495	0.971989	0.997199	0.998399	0.947119	0.985412	0.937272		0.39794	1	0.977643	0.975369	0.875689	0.856705	0.874464	0.976452	0.977254	0.983677		0.39794	0.885925	0.957529	0.923833	0.927168	0.954607	0.922087	0.94841	0.919788	0.899647
-0.60206	0.739539	0.768732	0.751216	0.883853	0.845609	0.878541	0.912182	0.918125	0.918125		-0.60206	0.456555	0.440206	0.374811	0.766707	0.742697	0.77511	0.850839	0.920861	1.00182		0.69897	0.937855	1	0.915119	0.805879	0.822413	0.821188	0.974043	0.954777	0.952368		0.69897	0.83854	0.815374	0.833275	0.682249	0.753388	0.682249	0.908127	0.95371	0.928269
-0.30103	0.453454	0.464158	0.482647	0.717068	0.753187	0.747875	0.890393	0.892374	0.888412		-0.30103	0.459279	0.42749	0.436573	0.759504	0.722289	0.777511	0.839898	0.802699	0.778629		0.875061	0.907162	0.905457	0.895794	0.819351	0.793631	0.794856	0.900187	0.868879	0.893765		0.875061	0.730081	0.726922	0.773254	0.454607	0.461721	0.480014	0.833922	0.854064	0.828622
-0.124939	0.3542	0.324035	0.384366	0.720255	0.71813	0.72238	0.841862	0.817101	0.818092		-0.124939	0.363003	0.351196	0.356645	0.596238	0.602241	0.632253	0.625456	0.564187	0.60248		1	0.846343	0.877605	0.877037	0.336191	0.288426	0.293938	0.76532	0.766925	0.739631		1	0.765883	0.718498	0.755353	0.366192	0.393631	0.376355	0.744876	0.731095	0.726855
0	0.285112	0.273435	0.291923	0.442989	0.418555	0.461048	0.699241	0.700231	0.699241		0	0.320315	0.281259	0.256736	0.506202	0.548219	0.569828	0.534646	0.589351	0.580598		1.17609	0.66673	0.688329	0.680371	0.271892	0.274954	0.244336	0.695478	0.660155	0.657747		1.17609	0.537382	0.553177	0.56476	0.302168	0.314363	0.301152	0.698233	0.709894	0.642049
0.0511525	0.2783	0.282193	0.285112	0.382436	0.444051	0.389873	0.490261	0.518983	0.518983		0.0511525	0.333939	0.2967	0.305783	0.310524	0.317727	0.272109	0.548869	0.616703	0.55434		1.30103	0.626942	0.628079	0.616142	0.180037	0.196571	0.167177	0.376773	0.37597	0.366337		1.30103	0.50158	0.494208	0.517375	0.184282	0.172087	0.194444	0.440636	0.488339	0.486219
0.09691	0.046708	0.066169	0.054492	0.299575	0.270892	0.299575	0.504127	0.472433	0.477385		0.09691	0.277626	0.272177	0.272177	0.279312	0.268507	0.257703	0.424143	0.452589	0.443837		1.39794	0.53884	0.531451	0.497347	0.151868	0.168402	0.173301	0.301311	0.31255	0.310142		1.39794	0.325728	0.303615	0.293085	0.207656	0.216802	0.194444	0.451237	0.406714	0.452297
0.176091	0.124554	0.118716	0.124554	0.152975	0.176346	0.157224	0.239683	0.239683	0.237702		0.176091	0.235846	0.217681	0.204057	0.208483	0.203681	0.164066	0.321298	0.382567	0.360686		1.43933	0.377984	0.395036	0.410951	0.173913	0.150643	0.140233	0.278833	0.276425	0.292481		1.43933	0.258336	0.275184	0.285714	0.135501	0.107046	0.070461	0.291166	0.255124	0.287986
0.30103	0.098281	0.114823	0.116769	0.143414	0.162535	0.146601	0.218884	0.182238	0.207989		0.30103	0.20769	0.168635	0.16591	0.110044	0.126851	0.118447	0.320204	0.315828	0.349745		1.47712	0.371732	0.377416	0.374005	0.161666	0.136558	0.1782	0.265186	0.280439	0.248328		1.47712	0.187785	0.199368	0.164619	0.069444	0.043022	0.068428	0.242403	0.260424	0.190459
P value (Two-way ANOVA with Dunnett's multiple comparisons test)						0.037			0.0022		P value (Two-way ANOVA with Dunnett's multiple comparisons test)						0.0374			0.0003		P value (Two-way ANOVA with Dunnett's multiple comparisons test)			0.0006						0.0356		P value (Two-way ANOVA with Dunnett's multiple comparisons test)			0.0217						0.0033
Fig.6h
Log10(μM RSL3)	WY-14643			GW6471			Ctrl
-0.90309	1.06994	0.920586	0.980147	0.895035	0.927415	1.02132	0.94906	0.939254	0.968673
-0.60206	1.00214	0.949908	0.931582	0.559903	0.523475	0.61333	0.825661	0.809316	0.803596
-0.30103	0.985667	1.01767	0.971667	0.076632	0.056395	0.052348	0.622991	0.657314	0.636066
-0.124939	0.74099	0.716249	0.750153	0.077442	0.066109	0.067728	0.487333	0.52656	0.44729
0	0.627367	0.622786	0.620037	0.040205	0.049919	0.037777	0.419504	0.376192	0.4383
0.0511525	0.509163	0.506414	0.519243	0.038586	0.033729	0.03211	0.319804	0.315718	0.30346
0.09691	0.42303	0.410202	0.411118	0.040205	0.029682	0.034539	0.238082	0.216017	0.245437
0.176091	0.332315	0.327734	0.327734	0.035348	0.043443	0.031301	0.202942	0.251975	0.263416
0.30103	0.231521	0.235186	0.227856	0.034539	0.039396	0.047491	0.082811	0.087715	0.078725
P value (Two-way ANOVA with Dunnett's multiple comparisons test)			0.0413			0.0045

## Sheet: Figure S1
Fig.S1a (left)														Fig.S1a (right)
	Ctrl			RSL3 0.5 μM			RSL3 1 μM			RSL3 2 μM					Ctrl			RSL3 0.5 μM			RSL3 1 μM			RSL3 2 μM
SW1990	1.09078	0.947112	0.962109	2.93326	2.75166	2.71849	4.14676	5.12572	5.29906	3.91805	3.67124	3.6647		SW1990	0.950516	1.00646	1.04302	0.692993	0.747839	0.706749	0.52482	0.728045	0.713414	0.446224	0.597978	0.592021
P value (One-way ANOVA with Dunnett's multiple comparisons test)						<0.0001			<0.0001			<0.0001		P value (One-way ANOVA with Dunnett's multiple comparisons test)						0.0284			0.0072			0.0005
MIA PaCa2	0.995093	0.998814	1.00609	1.40973	1.47025	1.52343	1.45123	1.4093	1.88439	1.52622	1.50194	1.526		MIA PaCa2	0.938621	1.03616	1.02522	0.681425	0.802224	0.649744	0.568284	0.631516	0.637091	0.492866	0.579052	0.597066
P value (One-way ANOVA with Dunnett's multiple comparisons test)						0.0459			0.0113			0.0251		P value (One-way ANOVA with Dunnett's multiple comparisons test)						0.0256			0.0026			0.0007
NALM-6	1.02369	0.953459	1.02285	1.46302	1.4841	1.53471	1.44995	1.52748	2.04522	1.53852	1.56508	1.58874		NALM-6	1.02355	0.966485	1.00997	0.393413	0.776992	0.412729	0.287258	0.631839	0.312334	0.39032	0.833274	0.371426
P value (One-way ANOVA with Dunnett's multiple comparisons test)						0.0337			0.0033			0.0142		P value (One-way ANOVA with Dunnett's multiple comparisons test)						0.0003			<0.0001			0.0004
Fig.S1b (left)														Fig.S1b (right)
	Ctrl			RSL3 6 h			RSL3 12 h			RSL3 24 h					Ctrl			RSL3 6 h			RSL3 12 h			RSL3 24 h
SW1990	0.996389	1.0122	0.99141	1.5937	1.67941	1.5616	2.13167	1.8905	1.86768	2.17183	2.1398	2.31593		SW1990	1.01999	0.99036	0.989651	0.643607	0.714344	0.660614	0.72987	0.724464	0.737603	0.476959	0.462718	0.473733
P value (One-way ANOVA with Dunnett's multiple comparisons test)						0.0159			0.0002			<0.0001		P value (One-way ANOVA with Dunnett's multiple comparisons test)						0.001			0.0061			<0.0001
MIA PaCa2	1.04646	0.943132	1.0104	1.45313	1.51208	1.64167	1.84388	2.05217	1.53557	2.0909	2.22129	1.97246		MIA PaCa2	0.992962	0.996973	1.01006	0.600335	0.653848	0.622352	0.69337	0.770592	0.705377	0.702936	0.558638	0.701673
P value (One-way ANOVA with Dunnett's multiple comparisons test)						0.0371			0.0015			<0.0001		P value (One-way ANOVA with Dunnett's multiple comparisons test)						0.0002			0.0048			0.0006
NALM-6	1.13144	1.11234	0.75622	2.61184	2.57559	1.33007	1.8858	1.88502	1.62838	1.73809	1.81647	1.62285		NALM-6	1.10562	1.11109	0.783286	0.895935	0.874573	0.45942	0.579194	0.569278	0.477564	0.525416	0.563882	0.500652
P value (One-way ANOVA with Dunnett's multiple comparisons test)						<0.0001			0.0017			0.0042		P value (One-way ANOVA with Dunnett's multiple comparisons test)						0.0089			<0.0001			<0.0001
Fig.S1c (left)														Fig.S1c (right)
	Ctrl			RSL3			RSL3 + Fer-1			RSL3 + Lip-1					Ctrl			RSL3			RSL3 + Fer-1			RSL3 + Lip-1
SW1990	1.01542	1.03198	0.952599	2.11911	1.96777	1.79542	0.864776	1.21861	0.921765	0.643272	0.785322	0.577382		SW1990	1.00349	1.02142	0.975084	0.43379	0.437474	0.422501	0.578766	0.81809	0.618197	0.686661	0.816631	0.618303
P value (One-way ANOVA with Dunnett's multiple comparisons test)						<0.0001			<0.0001			<0.0001		P value (One-way ANOVA with Dunnett's multiple comparisons test)						<0.0001			0.003			0.0008
MIA PaCa2	1.207	0.907573	0.885424	1.87986	2.19668	1.9381	1.16793	0.745398	0.769923	0.73158	1.00794	0.957577		MIA PaCa2	0.996256	1.00116	1.00259	0.431675	0.557726	0.535675	0.63162	0.800143	0.872927	0.631729	0.848468	0.848885
P value (One-way ANOVA with Dunnett's multiple comparisons test)						<0.0001			<0.0001			<0.0001		P value (One-way ANOVA with Dunnett's multiple comparisons test)						<0.0001			0.0014			0.001
NALM-6	1.0144	0.970951	1.01465	1.80162	1.58558	1.82319	1.03752	1.16499	1.00628	1.35662	1.46499	1.4023		NALM-6	1.05743	1.00238	0.940189	0.483108	0.407925	0.495327	0.819887	0.920117	0.874008	0.6426	0.744047	0.762533
P value (One-way ANOVA with Dunnett's multiple comparisons test)						<0.0001			<0.0001			0.0242		P value (One-way ANOVA with Dunnett's multiple comparisons test)						<0.0001			<0.0001			0.0017
Fig.S1d
	Ctrl			RSL3 0.5 μM			RSL3 1 μM			RSL3 2 μM
SW1990	0.994542	1.07232	0.933139	1.4276	1.37142	1.49541	1.8673	1.4971	1.49211	2.27938	2.02255	1.67502
P value (One-way ANOVA with Dunnett's multiple comparisons test)						0.0391			0.00082			<0.0001
MIA PaCa2	1.05393	0.971181	0.974888	1.6464	1.42995	1.31787	1.81034	1.35171	1.21391	1.58004	1.75627	2.08015
P value (One-way ANOVA with Dunnett's multiple comparisons test)						0.0259			0.028			0.0003
Fig.S1e
	Ctrl			RSL3			RSL3 + Fer-1			RSL3 + Lip-1
SW1990	1.01744	0.968936	1.01362	1.71907	2.25704	1.75833	2.42599	2.27691	1.90782	2.29727	2.20173	2.54261
P value (One-way ANOVA with Dunnett's multiple comparisons test)						0.001			0.3605			0.1118
MIA PaCa2	0.938001	1.01636	1.04563	1.92105	1.90195	1.89407	2.79752	1.94706	2.18008	1.86143	2.44486	2.33958
P value (One-way ANOVA with Dunnett's multiple comparisons test)						0.001			0.1499			0.3174

## Sheet: Figure S2
Fig.S2a (right)								Fig.S2a (middle)								Fig.S2a (left)
Log10(μM RSL3)	SLC47A1 sh1			Ctrl sh				Log10(μM RSL3)	SLC47A1 sh1			Ctrl sh				Log10(μM RSL3)	SLC47A1 sh			Ctrl sh
-0.90309	0.937602	0.941501	0.941989	0.871962	0.872891	0.927698		-0.90309	0.880177	0.776437	0.853639	0.960406	1.0837	1.07543		-0.90309	1.04	1.056	1.044	1.124	1.076	1.078
-0.60206	0.90299	0.881199	0.785993	0.869639	0.89054	0.883573		-0.60206	0.353438	0.369522	0.351025	0.969427	0.968676	0.922817		-0.60206	0.209	0.211	0.221	0.396	0.435	0.318
-0.30103	0.601722	0.636822	0.616347	0.837126	0.791144	0.734943		-0.30103	0.231202	0.239244	0.209489	0.79351	0.872447	0.795013		-0.30103	0.103	0.101	0.106	0.378	0.277	0.357
-0.124939	0.59246	0.598798	0.641209	0.727512	0.724725	0.763741		-0.124939	0.164455	0.156413	0.150784	0.516101	0.619095	0.56196		-0.124939	0.057	0.104	0.103	0.329	0.292	0.349
0	0.595873	0.58661	0.617322	0.739588	0.705682	0.681065		0	0.144351	0.141938	0.121834	0.380779	0.429645	0.436411		0	0.033	0.036	0.03	0.267	0.284	0.276
0.0511525	0.400877	0.338967	0.343354	0.708933	0.647159	0.704753		0.0511525	0.155609	0.149176	0.144351	0.39356	0.431901	0.472497		0.0511525	0.033	0.033	0.028	0.278	0.293	0.159
0.09691	0.338723	0.325804	0.361878	0.403313	0.438613	0.45812		0.09691	0.113792	0.119421	0.118617	0.301842	0.328906	0.30109		0.09691	0.033	0.034	0.033	0.263	0.233	0.262
0.176091	0.333117	0.336529	0.320929	0.360118	0.393095	0.360582		0.176091	0.096904	0.098512	0.092883	0.196592	0.223656	0.223656		0.176091	0.031	0.03	0.035	0.29	0.219	0.226
0.243038	0.264381	0.21612	0.255606	0.319709	0.334107	0.394488		0.243038	0.075995	0.084841	0.073583	0.137201	0.136449	0.14547		0.243038	0.036	0.033	0.033	0.226	0.226	0.181
P value (Two-way ANOVA)			<0,0001					P value (Two-way ANOVA)			<0,0001					P value (Two-way ANOVA)			<0,0001
Fig.S2b Top (left)								Fig.S2b Top (right)
	Ctrl sh			SLC47A1 sh					Ctrl sh			SLC47A1 sh
Ctrl	0.01	0.02	0.04	0.08	0.02	0.05		Ctrl	0.01	0.04	0.03	0.01	0.01	0.03
P values (unpaired two-tailed T-test)						0.242		P values (unpaired two-tailed T-test)						0.4169
RSL3	0.345	0.389	0.3	0.637	0.587	0.556		Erastin	0.3	0.311	0.35	0.603	0.623	0.67
P values (unpaired two-tailed T-test)						0.002		P values (unpaired two-tailed T-test)						0.0002
RSL3+Nec-1	0.323	0.39	0.35	0.49	0.55	0.58		Erastin+Nec-1	0.33	0.32	0.35	0.6	0.65	0.69
P values (unpaired two-tailed T-test)						0.0048		P values (unpaired two-tailed T-test)						0.0003
RSL3+ZVAD-FMK	0.4	0.37	0.392	0.55	0.6	0.53		Erastin+ZVAD-FMK	0.32	0.23	0.21	0.67	0.68	0.62
P values (unpaired two-tailed T-test)						0.0016		P values (unpaired two-tailed T-test)						0.0005
RSL3+Fer-1	0.02	0.01	0.05	0.05	0.07	0.08		Erastin+Fer-1	0.018	0.045	0.025	0.02	0.035	0.075
P values (unpaired two-tailed T-test)						0.055		P values (unpaired two-tailed T-test)						0.4869
Fig.S2b Bottom (left)								Fig.S2b Bottom (right)
	Ctrl sh			SLC47A1 sh					Ctrl sh			SLC47A1 sh
Ctrl	0.02	0.05	0.02	0.02	0.01	0.03		Ctrl	0.02	0.05	0.02	0.02	0.01	0.03
P values (unpaired two-tailed T-test)						0.4353		P values (unpaired two-tailed T-test)						0.4353
RSL3	0.429	0.432	0.45	0.88	0.9	0.85		Erastin	0.337	0.311	0.28	0.688	0.723	0.774
P values (unpaired two-tailed T-test)						<0.0001		P values (unpaired two-tailed T-test)						0.0002
RSL3+Nec-1	0.49	0.5	0.48	0.92	0.9	0.88		Erastin+Nec-1	0.31	0.29	0.35	0.64	0.68	0.79
P values (unpaired two-tailed T-test)						<0.0001		P values (unpaired two-tailed T-test)						0.0013
RSL3+ZVAD-FMK	0.52	0.48	0.45	0.9	0.89	0.83		Erastin+ZVAD-FMK	0.38	0.35	0.38	0.67	0.68	0.72
P values (unpaired two-tailed T-test)						0.0002		P values (unpaired two-tailed T-test)						<0.0001
RSL3+Fer-1	0.02	0.05	0.03	0.02	0.04	0.08		Erastin+Fer-1	0.02	0.05	0.03	0.02	0.04	0.08
P values (unpaired two-tailed T-test)						0.536		P values (unpaired two-tailed T-test)						0.536
Fig.S2c Top (right)											Fig.S2c Top (left)
	Ctrl			SLC47A1 sh1			SLC47A1 sh2					Ctrl			SLC47A1 sh1			SLC47A1 sh2
Ctrl	0.89	0.66	1.48	0.44	0.28	0.75	0.28	0.16	0.6		Ctrl	2.86	2.26	3.11	2.07	2.44	3.7	3.16	2.13	3.64
P value (One-way ANOVA with Dunnett's multiple comparisons test)						0.9718			0.9547		P value (One-way ANOVA with Dunnett's multiple comparisons test)						0.9943			>0.9999
RSL3	31	27	42	97.7	96.5	98.4	98.3	97.3	98.8		RSL3	13.9	13.8	22.9	62.8	58.9	64.5	45.7	48.7	55.5
P value (One-way ANOVA with Dunnett's multiple comparisons test)						<0.0001			<0.0001		P value (One-way ANOVA with Dunnett's multiple comparisons test)						<0.0001			<0.0001
Fig.S2c Bottom (right)											Fig.S2c Bottom (left)
	Ctrl			SLC47A1 sh1			SLC47A1 sh2					Ctrl			SLC47A1 sh1			SLC47A1 sh2
Ctrl	0.11	0.28	0.06	0.43	0.96	0.13	0.12	0.62	0.04		Ctrl	4.51	5.33	6.07	4.65	5.75	7.3	5.02	3.74	6.34
P value (One-way ANOVA with Dunnett's multiple comparisons test)						0.998			0.979		P value (One-way ANOVA with Dunnett's multiple comparisons test)						0.9926			0.9997
Erastin	37.9	43.7	31.4	99.5	99.6	98.5	99.6	99.6	97.9		Erastin	15.6	17.6	29.8	54.2	67.1	70.9	43.1	53.4	69.6
P value (One-way ANOVA with Dunnett's multiple comparisons test)						<0.0001			<0.0001		P value (One-way ANOVA with Dunnett's multiple comparisons test)						0.0002			<0.0001
Fig.S2d (left)								Fig.S2d (right)
	Ctrl sh			SLC47A1 sh					Ctrl sh			SLC47A1 sh
Ctrl	1.00469	0.995307	1	0.734127	1.26587	1		Ctrl	1	1.44737	0.552628	1.44737	1	0.552628
P values (unpaired two-tailed T-test)						>0.9999		P values (unpaired two-tailed T-test)						>0.9999
RSL3	2.28584	2.74502	2.51543	3.61608	4.59908	4.10758		RSL3	6.7167	8.03929	8.92103	12.987	10.8393	15.1346
P values (unpaired two-tailed T-test)						0.0071		P values (unpaired two-tailed T-test)						0.0218
Erastin	1.23288	1.2841	1.25849	1.79145	2.18631	1.98888		Erastin	3.41093	3.41093	2.99674	8.80691	8.80691	9.20299
P values (unpaired two-tailed T-test)						0.0031		P values (unpaired two-tailed T-test)						<0.0001
Fig.S2e Top (left)								Fig.S2e Top (right)
	Ctrl-sh			SLC47A1 OE					Ctrl-sh			SLC47A1 OE
Ctrl	0.03	0.05	0.02	0.02	0.01	0.01		Ctrl	0.02	0.01	0.02	0.02	0.01	0.01
P values (unpaired two-tailed T-test)						0.1012		P values (unpaired two-tailed T-test)						0.5185
RSL3	0.331	0.309	0.435	0.075	0.047	0.1		Erastin	0.479	0.455	0.547	0.205	0.186	0.15
P values (unpaired two-tailed T-test)						0.0024		P values (unpaired two-tailed T-test)						0.0006
RSL3+Fer-1	0.02	0.02	0.03	0.04	0.01	0.02		Erastin+Fer-1	0.03	0.02	0.03	0.02	0.01	0.05
P values (unpaired two-tailed T-test)						>0.9999		P values (unpaired two-tailed T-test)						>0.9999
Fig.S2e Bottom (left)								Fig.S2e Bottom (right)
	Ctrl-sh			SLC47A1 OE					Ctrl-sh			SLC47A1 OE
Ctrl	0.03	0.06	0.01	0.01	0.05	0.02		Ctrl	0.015	0.01	0.025	0.03	0.005	0.015
P values (unpaired two-tailed T-test)						0.7415		P values (unpaired two-tailed T-test)						>0.9999
RSL3	0.355	0.37	0.322	0.07	0.09	0.08		Erastin	0.337	0.4	0.312	0.1	0.12	0.15
P values (unpaired two-tailed T-test)						<0.0001		P values (unpaired two-tailed T-test)						0.0016
RSL3+Fer-1	0.06	0.01	0.02	0.04	0.02	0.03		Erastin+Fer-1	0.035	0.025	0.023	0.03	0.025	0.05
P values (unpaired two-tailed T-test)						>0.9999		P values (unpaired two-tailed T-test)						0.4365
Fig.S2f (left)								Fig.S2f (middle 1)								Fig.S2f (middle 2)								Fig.S2f (left)
	Ctrl cDNA			SLC47A1 OE					Ctrl cDNA			SLC47A1 OE					Ctrl cDNA			SLC47A1 OE					Ctrl cDNA			SLC47A1 OE
Ctrl	1.26	5.15	1.47	0.69	4.82	1.99		Ctrl	0.84	1.84	1.34	0.7	1.45	1.55		Ctrl	0.5	1.09	3.46	0.5	1.05	3.26		Ctrl	0.69	0.78	1.24	0.55	0.66	1.08
P values (unpaired two-tailed T-test)						0.946		P values (unpaired two-tailed T-test)						0.8		P values (unpaired two-tailed T-test)						0.9515		P values (unpaired two-tailed T-test)						0.583
RSL3	32.4	40.7	28.6	12	9.81	7.63		RSL3	37.7	46.9	50.3	5.22	15	10.1		Erastin	42.1	51.7	58.8	4.25	9.31	12.4		Erastin	26.1	37.2	43.5	6.39	8.99	12.1
P values (unpaired two-tailed T-test)						0.0031		P values (unpaired two-tailed T-test)						0.0018		P values (unpaired two-tailed T-test)						0.0014		P values (unpaired two-tailed T-test)						0.0078
Fig.S2g Top (right)											Fig.S2g Top (left)
Log10(μM STS)	SLC47A1 sh-1			SLC47A1 sh-2			Ctrl sh				Log10(μM STS)	SLC47A1 sh1			SLC47A1 sh2			Ctrl sh
-0.90309	0.915061	0.888792	0.922417	0.971634	0.943885	0.940185	0.998254	1.01995	0.947368		-0.90309	0.934654	0.973236	0.981578	0.92187	0.86177	0.893823	0.957447	0.958698	0.894869
-0.60206	0.917688	0.933975	0.894046	0.811922	0.812539	0.832271	0.926416	0.924919	0.864305		-0.60206	0.951338	0.896072	0.786583	0.797663	0.853756	0.90384	0.888611	0.898623	0.952441
-0.30103	0.909282	0.915061	0.882487	0.802055	0.834738	0.840904	0.806685	0.867299	0.809678		-0.30103	0.850191	0.822037	0.812652	0.773623	0.858765	0.859766	0.808511	0.823529	0.803504
-0.12494	0.774781	0.726445	0.747986	0.803289	0.824872	0.824255	0.81342	0.836618	0.829134		-0.12494	0.813695	0.810567	0.82308	0.771619	0.797663	0.749583	0.770964	0.777222	0.739675
0	0.717513	0.719089	0.696497	0.816855	0.799589	0.792806	0.594163	0.633824	0.629334		0	0.773027	0.795968	0.7626	0.794658	0.788648	0.755593	0.620776	0.586984	0.628285
0.09691	0.608704	0.601926	0.630823	0.552312	0.581295	0.589311	0.398853	0.360688	0.343477		0.09691	0.782412	0.758429	0.853319	0.844741	0.822705	0.760601	0.550688	0.515645	0.569462
0.176091	0.491699	0.487916	0.478984	0.590976	0.580678	0.794656	0.303068	0.297082	0.344974		0.176091	0.631213	0.635384	0.684393	0.740568	0.736561	0.710518	0.514393	0.59199	0.558198
0.243038	0.28669	0.322942	0.297198	0.26372	0.268037	0.287153	0.35096	0.3113	0.35096		0.243038	0.512339	0.572819	0.596802	0.557262	0.619366	0.512187	0.401752	0.544431	0.465582
0.30103	0.266725	0.218389	0.222592	0.224872	0.203289	0.192806	0.335994	0.296333	0.372662		0.30103	0.458116	0.520681	0.45186	0.503172	0.47813	0.353923	0.32791	0.419274	0.314143
P value (Two-way ANOVA with Dunnett's multiple comparisons test)			0.8488			0.7529					P value (Two-way ANOVA with Dunnett's multiple comparisons test)			0.1351			0.1749
Fig.S2g Bottom (right)								Fig.S2g Bottom (left)
Log10(μM STS)	Ctrl			SLC47A1 OE				Log10(μM STS)	Ctrl			SLC47A1 OE
-0.90309	0.909523	0.843049	0.842258	0.829151	0.790782	0.799469		-0.90309	0.914573	1.08166	1.04648	0.927503	1.03798	1.02071
-0.60206	0.82564	0.806647	0.793194	0.739382	0.715492	0.735763		-0.60206	0.961055	1.01005	0.964824	0.966053	0.98389	0.948216
-0.30103	0.759958	0.763915	0.76154	0.722008	0.801641	0.769788		-0.30103	1.00126	1.06156	1.00503	0.93786	0.948216	0.887227
-0.12494	0.70852	0.683197	0.658665	0.624276	0.615589	0.662645		-0.12494	0.962312	0.940955	0.93593	0.806674	0.89183	0.848101
0	0.662622	0.624637	0.622263	0.611969	0.626448	0.593871		0	0.933417	0.973618	0.953518	0.780207	0.851554	0.798619
0.09691	0.503561	0.572408	0.571617	0.601834	0.610521	0.603282		0.09691	0.864322	0.820352	0.842337	0.69275	0.739931	0.7687
0.176091	0.460037	0.453706	0.440253	0.334701	0.357867	0.36221		0.176091	0.684673	0.667085	0.619347	0.578826	0.601841	0.650173
0.243038	0.309681	0.308889	0.300185	0.302124	0.307915	0.31805		0.243038	0.566583	0.545226	0.548995	0.499425	0.529344	0.59954
0.30103	0.228963	0.205223	0.183065	0.173263	0.13417	0.177606		0.30103	0.157035	0.150754	0.153894	0.258918	0.309551	0.255466
P value (Two-way ANOVA)						0.2306		P value (Two-way ANOVA)						0.4263

## Sheet: Figure S3
Fig.S3b (left)								Fig.S3b (right)
	Ctrl sh			SLC47A1 sh					Ctrl sh			SLC47A1 sh
SW1990	8.39	9.52	8.05	10.4	10.7	13.4		SW1990	2030	2350	2300	2210	2130	2210
P values (unpaired two-tailed T-test)						0.0538		P values (unpaired two-tailed T-test)						0.6953
MIA PaCa2	8.06	6.85	6.71	6.94	3.98	4.28		MIA PaCa2	3460	4030	3850	4480	4490	4000
P values (unpaired two-tailed T-test)						0.1072		P values (unpaired two-tailed T-test)						0.0804

## Sheet: Figure S4
Fig.S4a Top (left)											Fig.S4a Top (right)
	Ctrl			DHA 20μM			DPA 20μM					Ctrl			DHA 20μM			DPA 20μM
Ctrl	0.01	0.01	0.02	0.02	0.01	0.01	0.01	0.02	0.03		Ctrl	0.01	0.015	0.02	0.02	0.01	0.01	0.01	0.02	0.03
P value (One-way ANOVA with Dunnett's multiple comparisons test)						>0.9999			0.877		P value (One-way ANOVA with Dunnett's multiple comparisons test)						0.9905			0.9186
RSL3	0.112	0.15	0.1	0.9	0.89	0.91	0.92	0.85	0.89		RSL3	0.34	0.3	0.35	0.9	0.859	0.86	0.91	0.865	0.89
P value (One-way ANOVA with Dunnett's multiple comparisons test)						<0,0001			<0,0001		P value (One-way ANOVA with Dunnett's multiple comparisons test)						<0,0001			<0,0001
Fig.S4a Bottom (left)											Fig.S4a Bottom (right)
	Ctrl			DHA 20μM			DPA 20μM					Ctrl			DHA 20μM			DPA 20μM
Ctrl	0.01	0.01	0.02	0.02	0.01	0.01	0.01	0.02	0.03		Ctrl	0.01	0.015	0.02	0.02	0.01	0.01	0.01	0.02	0.03
P value (One-way ANOVA with Dunnett's multiple comparisons test)						>0.9999			0.9312		P value (One-way ANOVA with Dunnett's multiple comparisons test)						0.9893			0.9094
Erastin	0.2	0.25	0.18	0.92	0.85	0.93	0.93	0.88	0.92		Erastin	0.265	0.3	0.28	0.95	0.89	0.93	0.935	0.9	0.92
P value (One-way ANOVA with Dunnett's multiple comparisons test)						<0,0001			<0,0001		P value (One-way ANOVA with Dunnett's multiple comparisons test)						<0,0001			<0,0001
Fig.S4b Top (left)											Fig.S4b Top (right)
	Ctrl			DHA 20μM			DPA 20μM					Ctrl			DHA 20μM			DPA 20μM
Ctrl	0.3	0.07	0.38	0.36	0.21	0.59	1.08	0.8	1.3		Ctrl	2.51	4.27	0.6	5.31	7.64	2.26	5.13	8.11	1.53
P value (One-way ANOVA with Dunnett's multiple comparisons test)						0.9991			0.9691		P value (One-way ANOVA with Dunnett's multiple comparisons test)						0.8616			0.8754
RSL3	30.7	13.9	35.9	97.7	96.9	97.9	96.9	93.4	97.4		RSL3	15.2	22.2	15.52	95.1	97.1	74.8	94.5	96.5	77.9
P value (One-way ANOVA with Dunnett's multiple comparisons test)						<0,0001			<0,0001		P value (One-way ANOVA with Dunnett's multiple comparisons test)						<0,0001			<0,0001
Fig.S4b Bottom (left)											Fig.S4b Bottom (right)
	Ctrl			DHA 20μM			DPA 20μM					Ctrl			DHA 20μM			DPA 20μM
Ctrl	0.79	0.55	0.17	2.41	1.95	0.72	1.76	1.06	0.29		Ctrl	1.31	0.9	2.14	1.6	1.13	2.68	2.48	1.56	4.26
P value (One-way ANOVA with Dunnett's multiple comparisons test)						0.8651			0.9706		P value (One-way ANOVA with Dunnett's multiple comparisons test)						0.9933			0.9126
Erastin	31.9	43.8	33.3	95.4	99	97.4	92.1	99.4	98.5		Erastin	25.9	21.4	31.3	93.4	85.9	80.7	82.9	86	97
P value (One-way ANOVA with Dunnett's multiple comparisons test)						<0,0001			<0,0001		P value (One-way ANOVA with Dunnett's multiple comparisons test)						<0,0001			<0,0001
Fig.S4c
	OA (C18:1)			SA (C18:0)			Ctrl
-0.90309	0.92876	1.02148	1.04975	1	0.994571	1.00543	1.00756	0.995678	0.996759
-0.60206	1.05993	0.923106	1.01809	0.673795	0.790262	0.702418	0.854133	0.900594	0.822798
-0.30103	1.09159	1.00339	1.14022	0.465537	0.38559	0.390525	0.679092	0.698541	0.773096
-0.124939	1.04749	1.07124	1.16736	0.134891	0.077644	0.077644	0.573204	0.598055	0.507293
0	1.09725	1.06672	0.967207	0.047047	0.027307	0.014476	0.473798	0.482442	0.431659
0.0511525	1.18658	0.951376	0.833773	0.057904	0.057904	0.078631	0.186386	0.264182	0.219881
0.09691	1.01922	1.1176	1.06445	0.02632	0.014476	0.05593	0.160454	0.213398	0.193949
0.176091	0.949114	0.987561	0.831511	0.018424	0.025333	0.040138	0.220962	0.186386	0.190708
0.30103	1.01018	1.14022	0.836035	0.01645	0.003619	0.053956	0.166937	0.15181	0.203674
P value (Two-way ANOVA with Dunnett's multiple comparisons test)			<0,0001			<0,0001

[truncated: 2 more sheets: Figure S5, Figure S6]
